# Supplementary material for: High-throughput functional mapping of variants in an arrhythmia gene, KCNE1, reveals novel biology
Source: Genome Med. 2024 May 30;16:73. doi: 10.1186/s13073-024-01340-5 (PMC11138074; doi:10.1186/s13073-024-01340-5)
Supplement: Supplementary file 1 — Additional file 1: ClinVar Classifications of KCNE1 variants. [file 13073_2024_1340_MOESM1_ESM.xlsx]

## Sheet: ClinVar
mutation	Class
A31T	VUS
A86T	VUS
A8V	VUS
A93T	VUS
D39N	NotProvided
D76N	Conf
D85N	Conf
D91E	VUS
E110G	VUS
E116A	VUS
E43K	VUS
E72K	VUS
E83K	VUS
E83T	VUS
E89K	LB
F53C	VUS
F53L	VUS
F53S	NotProvided
G29D	VUS
G38D	LB
G38N	LB
G38S	B
G40S	LB
G52A	NotProvided
G52R	P
G55R	VUS
G55S	Conf
G60D	VUS
G60V	VUS
H112R	VUS
H73R	VUS
H73Y	LP
I2F	VUS
I61F	VUS
I82F	VUS
I82V	VUS
K41N	VUS
K69E	VUS
K69R	Conf
K70E	VUS
K70M	NotProvided
K70N	NotProvided
K70Q	VUS
L113V	VUS
L3P	LB
L48F	VUS
L48I	VUS
L48P	VUS
L59P	VUS
L71V	VUS
M1L	LP
M27T	VUS
M27V	VUS
N79D	NotProvided
N79S	VUS
P11R	VUS
P11T	VUS
P123L	VUS
P127L	VUS
P127T	NotProvided
Q22H	VUS
Q96R	VUS
R104T	VUS
R32C	VUS
R32H	VUS
R36C	VUS
R36G	VUS
R36H	Conf
R67C	Conf
R67G	VUS
R67H	VUS
R67L	VUS
R67S	VUS
R98G	VUS
R98Q	VUS
R98W	Conf
S105L	Conf
S28L	VUS
S37G	VUS
S37N	VUS
S37T	VUS
S64I	VUS
S68T	NotProvided
S74A	NotProvided
S74L	VUS
S74P	VUS
S74W	VUS
T10M	Conf
T120I	VUS
T125M	Conf
T20I	NotProvided
T58A	VUS
T58I	Conf
T58P	VUS
T7I	P
V109I	Conf
V47A	VUS
V47F	NotProvided
V47I	B
V80I	VUS
V95I	VUS
W17R	VUS
W87R	NotProvided
Y46C	Conf
Y81C	VUS
Y81F	NotProvided
