# Supplementary material for: High-throughput functional mapping of variants in an arrhythmia gene, KCNE1, reveals novel biology
Source: Genome Med. 2024 May 30;16:73. doi: 10.1186/s13073-024-01340-5 (PMC11138074; doi:10.1186/s13073-024-01340-5)
Supplement: Supplementary file 2 — Additional file 2: Literature review of KCNE1 variants. [file 13073_2024_1340_MOESM2_ESM.xlsx]

## Sheet: LitReview
sort	PMID	variant	ExcludeOverlap	OverlappingStudy	Class	cDNA	PatientData	PatchData	OtherInVitro	Trafficking system	Trafficking (%WT)	Patch System	DN current (Mut+WT% of WT+WT)	DN V1/2act (Mut-WT)	DN TauDeact @-80mV (Mut/WT %)	Peak summary	Peak-20 (%)	Peak0 (%)	Peak20 (%)	Peak40 (%)	Peak60 (%)	Peak80 (%)	V1/2act (Mut-WT)	TauDeact (Mut/WT %)	ddg	Compound (trans)	Compound mutation	Double mutant (cis)	Total hets	Hets with LQT	Hets with SIDS/SADS	Hets unaffected	Hets other	Other phenotype	Any JLNS/hets	Total hom carriers	Hom carriers with JLNS	Compound het carriers	Compound het carriers with JLNS	Compound het carriers with LQT but no hearing loss	Which mutation on other allele?
1	23861362	R98W	keep	NA	missense	c.292C>T	yes	no	NA	NA	NA	NA	NA	NA	NA	NA	NA	NA	NA	NA	NA	NA	NA	NA	NA	NA	NA	no	1	0	0	1	0	NA	no	NA	NA	NA	NA	NA	NA
2	15051636	S74L	keep	NA	missense	NA	yes	no	NA	NA	NA	NA	NA	NA	NA	NA	NA	NA	NA	NA	NA	NA	NA	NA	NA	yes	KCNH2 p.R922W	no	1	1	0	0	0	NA	no	NA	NA	NA	NA	NA	NA
3	15051636	S74L	keep	NA	missense	NA	yes	no	NA	NA	NA	NA	NA	NA	NA	NA	NA	NA	NA	NA	NA	NA	NA	NA	NA	NA	NA	no	2	2	0	0	0	NA	no	NA	NA	NA	NA	NA	NA
4	9328483	T58P+L59P	keep	NA	other	c.172A>C, c.176-177TG>CT	yes	no	NA	NA	NA	NA	NA	NA	NA	NA	NA	NA	NA	NA	NA	NA	NA	NA	NA	yes	KCNE1 T58P+L59P	yes	0	0	0	0	0	0	yes	2	2	0	0	0	T58P+L59P
5	9354783	D76N	keep	NA	missense	c.226G>A	yes	no	NA	NA	NA	NA	NA	NA	NA	NA	NA	NA	NA	NA	NA	NA	NA	NA	NA	yes	KCNE1 T7I	no	0	0	0	0	0	0	yes	0	0	3	3	0	T7I
6	9354783	D76N	exclude	31941373	missense	c.226G>A	yes	no	NA	NA	NA	NA	NA	NA	NA	NA	NA	NA	NA	NA	NA	NA	NA	NA	NA	NA	NA	no	2	0	0	2	0	0	no	NA	NA	NA	NA	NA	NA
7	9354783	T7I	keep	NA	missense	c.20C>T	yes	no	NA	NA	NA	NA	NA	NA	NA	NA	NA	NA	NA	NA	NA	NA	NA	NA	NA	yes	KCNE1 D76N	no	0	0	0	0	0	0	yes	0	0	3	3	0	D76N
8	9354783	T7I	exclude	31941373	missense	c.20C>T	yes	no	NA	NA	NA	NA	NA	NA	NA	NA	NA	NA	NA	NA	NA	NA	NA	NA	NA	NA	NA	no	3	0	0	3	0	0	no	NA	NA	NA	NA	NA	NA
9	9445165	D76N	exclude	31941373	missense	NA	yes	no	NA	NA	NA	NA	NA	NA	NA	NA	NA	NA	NA	NA	NA	NA	NA	NA	NA	NA	NA	no	2	2	0	0	0	0	no	NA	NA	NA	NA	NA	NA
10	9445165	D76N	keep	NA	missense	NA	yes	no	NA	NA	NA	NA	NA	NA	NA	NA	NA	NA	NA	NA	NA	NA	NA	NA	NA	yes	KCNE1 D76N	no	0	0	0	0	0	0	yes	1	1	0	0	0	none
11	10973849	P127T	exclude	15051636	missense	c.379C>A	yes	no	NA	NA	NA	NA	NA	NA	NA	NA	NA	NA	NA	NA	NA	NA	NA	NA	NA	NA	NA	no	1	1	0	0	0	0	no	NA	NA	NA	NA	NA	NA
12	10973849	R32H	keep	NA	missense	c.95G>A	yes	no	NA	NA	NA	NA	NA	NA	NA	NA	NA	NA	NA	NA	NA	NA	NA	NA	NA	NA	NA	no	1	1	0	0	0	0	no	NA	NA	NA	NA	NA	NA
13	10973849	R98W	exclude	31941373	missense	c.292C>T	yes	no	NA	NA	NA	NA	NA	NA	NA	NA	NA	NA	NA	NA	NA	NA	NA	NA	NA	NA	NA	no	1	1	0	0	0	0	no	NA	NA	NA	NA	NA	NA
14	15840476	D76N	exclude	31941373	missense	NA	yes	no	NA	NA	NA	NA	NA	NA	NA	NA	NA	NA	NA	NA	NA	NA	NA	NA	NA	NA	NA	no	3	3	0	0	0	NA	no	NA	NA	NA	NA	NA	NA
15	16155735	K70N	keep	NA	missense	NA	yes	no	NA	NA	NA	NA	NA	NA	NA	NA	NA	NA	NA	NA	NA	NA	NA	NA	NA	yes	KCNE1 Y81C	yes	0	0	0	0	0	NA	yes	0	0	1	0	1	Y81C
16	16155735	Y81C	keep	NA	missense	NA	yes	no	NA	NA	NA	NA	NA	NA	NA	NA	NA	NA	NA	NA	NA	NA	NA	NA	NA	yes	KCNE1 K70N	yes	0	0	0	0	0	NA	yes	0	0	1	0	1	K70N
17	16379539	S28L	keep	NA	missense	NA	yes	no	NA	NA	NA	NA	NA	NA	NA	NA	NA	NA	NA	NA	NA	NA	NA	NA	NA	yes	A561T	no	1	1	0	0	0	AV block	no	NA	NA	NA	NA	NA	NA
18	16414944	F53S	keep	NA	missense	c.158T>C	yes	no	NA	NA	NA	NA	NA	NA	NA	NA	NA	NA	NA	NA	NA	NA	NA	NA	NA	NA	NA	no	1	1	0	0	0	NA	no	NA	NA	NA	NA	NA	NA
19	16414944	R36H	keep	NA	missense	c.107G>A	yes	no	NA	NA	NA	NA	NA	NA	NA	NA	NA	NA	NA	NA	NA	NA	NA	NA	NA	NA	NA	no	1	1	0	0	0	NA	no	NA	NA	NA	NA	NA	NA
20	16818210	D76N	exclude	31941373	missense	c.226G>A	yes	no	NA	NA	NA	NA	NA	NA	NA	NA	NA	NA	NA	NA	NA	NA	NA	NA	NA	NA	NA	no	1	0	0	0	1	CPVT	no	NA	NA	NA	NA	NA	NA
21	16922724	R98W	keep	NA	missense	c.292C>T	yes	no	NA	NA	NA	NA	NA	NA	NA	NA	NA	NA	NA	NA	NA	NA	NA	NA	NA	NA	NA	no	1	1	0	0	0	NA	no	NA	NA	NA	NA	NA	NA
22	19322600	T20I	keep	NA	missense	c.59C>T	yes	no	NA	NA	NA	NA	NA	NA	NA	NA	NA	NA	NA	NA	NA	NA	NA	NA	NA	yes	SCN5A S1333Y	no	1	0	1	0	0	NA	no	NA	NA	NA	NA	NA	NA
23	19716085	A8V	exclude	31941373	missense	c.23C>T	yes	no	NA	NA	NA	NA	NA	NA	NA	NA	NA	NA	NA	NA	NA	NA	NA	NA	NA	NA	NA	no	1	1	0	0	0	NA	no	NA	NA	NA	NA	NA	NA
24	19716085	D76N	exclude	31941373	missense	c.226G>A	yes	no	NA	NA	NA	NA	NA	NA	NA	NA	NA	NA	NA	NA	NA	NA	NA	NA	NA	NA	NA	no	9	9	0	0	0	NA	no	NA	NA	NA	NA	NA	NA
25	19716085	E83K	keep	NA	missense	c.247G>A	yes	no	NA	NA	NA	NA	NA	NA	NA	NA	NA	NA	NA	NA	NA	NA	NA	NA	NA	NA	NA	no	1	1	0	0	0	NA	no	NA	NA	NA	NA	NA	NA
26	19716085	G55S	exclude	31941373	missense	c.163G>A	yes	no	NA	NA	NA	NA	NA	NA	NA	NA	NA	NA	NA	NA	NA	NA	NA	NA	NA	NA	NA	no	1	1	0	0	0	NA	no	NA	NA	NA	NA	NA	NA
27	19716085	K70M	keep	NA	missense	c.209A>T	yes	no	NA	NA	NA	NA	NA	NA	NA	NA	NA	NA	NA	NA	NA	NA	NA	NA	NA	NA	NA	no	1	1	0	0	0	NA	no	NA	NA	NA	NA	NA	NA
28	19716085	L3fs+4X	keep	NA	frameshift	c.9_12delGTCT	yes	no	NA	NA	NA	NA	NA	NA	NA	NA	NA	NA	NA	NA	NA	NA	NA	NA	NA	NA	NA	no	1	1	0	0	0	NA	no	NA	NA	NA	NA	NA	NA
29	19716085	L59P	keep	NA	missense	c.176T>C	yes	no	NA	NA	NA	NA	NA	NA	NA	NA	NA	NA	NA	NA	NA	NA	NA	NA	NA	NA	NA	no	2	2	0	0	0	NA	no	NA	NA	NA	NA	NA	NA
30	19716085	N75fs+34X	keep	NA	frameshift	c.227_229delACCinsTCTA	yes	no	NA	NA	NA	NA	NA	NA	NA	NA	NA	NA	NA	NA	NA	NA	NA	NA	NA	NA	NA	no	1	1	0	0	0	NA	no	NA	NA	NA	NA	NA	NA
31	19716085	Q117X	keep	NA	nonsense	c.349C>T	yes	no	NA	NA	NA	NA	NA	NA	NA	NA	NA	NA	NA	NA	NA	NA	NA	NA	NA	NA	NA	no	1	1	0	0	0	NA	no	NA	NA	NA	NA	NA	NA
32	19716085	R32H	keep	NA	missense	c.95G>A	yes	no	NA	NA	NA	NA	NA	NA	NA	NA	NA	NA	NA	NA	NA	NA	NA	NA	NA	NA	NA	no	1	1	0	0	0	NA	no	NA	NA	NA	NA	NA	NA
33	19716085	R67C	exclude	31941373	missense	c.199C>T	yes	no	NA	NA	NA	NA	NA	NA	NA	NA	NA	NA	NA	NA	NA	NA	NA	NA	NA	NA	NA	no	1	1	0	0	0	NA	no	NA	NA	NA	NA	NA	NA
34	19716085	R67H	exclude	31941373	missense	c.200G>A	yes	no	NA	NA	NA	NA	NA	NA	NA	NA	NA	NA	NA	NA	NA	NA	NA	NA	NA	NA	NA	no	1	1	0	0	0	NA	no	NA	NA	NA	NA	NA	NA
35	19716085	S28L	exclude	31941373	missense	c.83C>T	yes	no	NA	NA	NA	NA	NA	NA	NA	NA	NA	NA	NA	NA	NA	NA	NA	NA	NA	NA	NA	no	2	2	0	0	0	NA	no	NA	NA	NA	NA	NA	NA
36	19716085	S4fs+0X	keep	NA	frameshift	c.13insT	yes	no	NA	NA	NA	NA	NA	NA	NA	NA	NA	NA	NA	NA	NA	NA	NA	NA	NA	NA	NA	no	1	1	0	0	0	NA	no	NA	NA	NA	NA	NA	NA
37	19716085	T10M	exclude	31941373	missense	c.29C>T	yes	no	NA	NA	NA	NA	NA	NA	NA	NA	NA	NA	NA	NA	NA	NA	NA	NA	NA	NA	NA	no	3	3	0	0	0	NA	no	NA	NA	NA	NA	NA	NA
38	19716085	T125M	keep	NA	missense	c.374C>T	yes	no	NA	NA	NA	NA	NA	NA	NA	NA	NA	NA	NA	NA	NA	NA	NA	NA	NA	NA	NA	no	1	1	0	0	0	NA	no	NA	NA	NA	NA	NA	NA
39	19716085	T58P	keep	NA	missense	c.172A>C	yes	no	NA	NA	NA	NA	NA	NA	NA	NA	NA	NA	NA	NA	NA	NA	NA	NA	NA	NA	NA	no	2	2	0	0	0	NA	no	NA	NA	NA	NA	NA	NA
40	19716085	W17X	keep	NA	nonsense	c.50G>A	yes	no	NA	NA	NA	NA	NA	NA	NA	NA	NA	NA	NA	NA	NA	NA	NA	NA	NA	NA	NA	no	1	1	0	0	0	NA	no	NA	NA	NA	NA	NA	NA
41	21907427	V47I	keep	NA	missense	NA	yes	no	NA	NA	NA	NA	NA	NA	NA	NA	NA	NA	NA	NA	NA	NA	NA	NA	NA	NA	NA	no	1	1	0	0	0	NA	no	NA	NA	NA	NA	NA	NA
42	22429796	S28L	exclude	31941373	missense	c.83C>T	yes	no	NA	NA	NA	NA	NA	NA	NA	NA	NA	NA	NA	NA	NA	NA	NA	NA	NA	NA	NA	no	3	3	0	0	0	NA	no	NA	NA	NA	NA	NA	NA
43	22934933	A86L	keep	NA	missense	c.257C>T	yes	no	NA	NA	NA	NA	NA	NA	NA	NA	NA	NA	NA	NA	NA	NA	NA	NA	NA	NA	NA	no	1	0	0	0	1	Meniere's disease	no	NA	NA	NA	NA	NA	NA
44	22934933	V80I	keep	NA	missense	c.238G>A	yes	no	NA	NA	NA	NA	NA	NA	NA	NA	NA	NA	NA	NA	NA	NA	NA	NA	NA	NA	NA	no	1	0	0	0	1	Meniere's disease	no	NA	NA	NA	NA	NA	NA
45	22934933	W87R	keep	NA	missense	c.259T>C	yes	no	NA	NA	NA	NA	NA	NA	NA	NA	NA	NA	NA	NA	NA	NA	NA	NA	NA	NA	NA	no	1	0	0	0	1	Meniere's disease	no	NA	NA	NA	NA	NA	NA
46	23382499	I57T	keep	NA	missense	c.170T>C	yes	no	NA	NA	NA	NA	NA	NA	NA	NA	NA	NA	NA	NA	NA	NA	NA	NA	NA	NA	NA	NA	0	0	0	0	0	0	no	NA	NA	NA	NA	NA	NA
47	23382499	R32C	keep	NA	missense	c.94C>T	yes	no	NA	NA	NA	NA	NA	NA	NA	NA	NA	NA	NA	NA	NA	NA	NA	NA	NA	NA	NA	NA	0	0	0	0	0	0	no	NA	NA	NA	NA	NA	NA
48	23890619	F54V	keep	NA	missense	c.160T>G	yes	no	NA	NA	NA	NA	NA	NA	NA	NA	NA	NA	NA	NA	NA	NA	NA	NA	NA	NA	NA	no	1	0	1	0	0	0	no	NA	NA	NA	NA	NA	NA
49	24217263	D91E	keep	NA	missense	c.273C>A	yes	no	NA	NA	NA	NA	NA	NA	NA	NA	NA	NA	NA	NA	NA	NA	NA	NA	NA	yes	KCNQ1 A341V	no	1	1	0	0	0	NA	no	NA	NA	NA	NA	NA	NA
50	24363352	L16P	keep	NA	missense	c.47T>C	yes	no	NA	NA	NA	NA	NA	NA	NA	NA	NA	NA	NA	NA	NA	NA	NA	NA	NA	NA	NA	no	1	1	0	0	0	NA	no	NA	NA	NA	NA	NA	NA
51	24667783	V80I	keep	NA	missense	c.238G>A	yes	no	NA	NA	NA	NA	NA	NA	NA	NA	NA	NA	NA	NA	NA	NA	NA	NA	NA	NA	NA	no	1	1	0	0	0	NA	no	NA	NA	NA	NA	NA	NA
52	24710009	V47I	keep	NA	missense	c.139G>A	yes	no	NA	NA	NA	NA	NA	NA	NA	NA	NA	NA	NA	NA	NA	NA	NA	NA	NA	NA	NA	no	1	0	0	0	1	tinnitus	no	NA	NA	NA	NA	NA	NA
53	27871843	I82F	keep	NA	missense	c.244A>T	yes	no	NA	NA	NA	NA	NA	NA	NA	NA	NA	NA	NA	NA	NA	NA	NA	NA	NA	NA	NA	no	1	1	0	0	0	NA	no	NA	NA	NA	NA	NA	NA
54	28600387	R67L	keep	NA	missense	c.200G>T	yes	no	NA	NA	NA	NA	NA	NA	NA	NA	NA	NA	NA	NA	NA	NA	NA	NA	NA	NA	NA	no	1	0	1	0	0	NA	no	NA	NA	NA	NA	NA	NA
55	30461122	W17X	keep	NA	nonsense	c.50G>A	yes	no	NA	NA	NA	NA	NA	NA	NA	NA	NA	NA	NA	NA	NA	NA	NA	NA	NA	yes	KCNE1 W17X	no	NA	NA	NA	NA	NA	NA	yes	1	1	NA	NA	NA	KCNE1 W17X
56	30461122	W17X	keep	NA	nonsense	c.51G>A	yes	no	NA	NA	NA	NA	NA	NA	NA	NA	NA	NA	NA	NA	NA	NA	NA	NA	NA	yes	KCNE1 W17X	no	NA	NA	NA	NA	NA	NA	yes	1	1	NA	NA	NA	KCNE1 W17X
57	30461122	Y46X	keep	NA	nonsense	c.138C>A	yes	no	NA	NA	NA	NA	NA	NA	NA	NA	NA	NA	NA	NA	NA	NA	NA	NA	NA	yes	KCNE1 Y46X	no	NA	NA	NA	NA	NA	NA	yes	4	4	NA	NA	NA	KCNE1 Y46X
58	30461122	Y46X	keep	NA	nonsense	c.138C>A	yes	no	NA	NA	NA	NA	NA	NA	NA	NA	NA	NA	NA	NA	NA	NA	NA	NA	NA	yes	KCNE1 Y46X	no	2	0	NA	2	NA	NA	no	NA	NA	NA	NA	NA	NA
59	31337358	L48F	keep	NA	missense	c.142C>T	yes	no	NA	NA	NA	NA	NA	NA	NA	NA	NA	NA	NA	NA	NA	NA	NA	NA	NA	NA	NA	no	1	0	1	0	0	NA	no	NA	NA	NA	NA	NA	NA
60	31941373	A8V	keep	NA	missense	c.23C>T	yes	no	NA	NA	NA	NA	NA	NA	NA	NA	NA	NA	NA	NA	NA	NA	NA	NA	NA	NA	NA	NA	1	0	0	1	0	NA	no	NA	NA	NA	NA	NA	NA
61	31941373	D76N	keep	NA	missense	c.226G>A	yes	no	NA	NA	NA	NA	NA	NA	NA	NA	NA	NA	NA	NA	NA	NA	NA	NA	NA	NA	NA	NA	63	11	0	52	0	NA	no	NA	NA	NA	NA	NA	NA
62	31941373	G55S	keep	NA	missense	c.163G>A	yes	no	NA	NA	NA	NA	NA	NA	NA	NA	NA	NA	NA	NA	NA	NA	NA	NA	NA	NA	NA	NA	4	3	0	1	0	NA	no	NA	NA	NA	NA	NA	NA
63	31941373	I82V	keep	NA	missense	c.244A>G	yes	no	NA	NA	NA	NA	NA	NA	NA	NA	NA	NA	NA	NA	NA	NA	NA	NA	NA	NA	NA	NA	1	0	0	1	0	NA	no	NA	NA	NA	NA	NA	NA
64	31941373	Leu16Leufs*46	keep	NA	frameshift	c.48delG	yes	no	NA	NA	NA	NA	NA	NA	NA	NA	NA	NA	NA	NA	NA	NA	NA	NA	NA	NA	NA	NA	1	0	0	1	0	NA	no	NA	NA	NA	NA	NA	NA
65	31941373	N5X	keep	NA	nonsense	c.12dup	yes	no	NA	NA	NA	NA	NA	NA	NA	NA	NA	NA	NA	NA	NA	NA	NA	NA	NA	NA	NA	NA	3	0	0	3	0	NA	no	NA	NA	NA	NA	NA	NA
66	31941373	Q22X	keep	NA	nonsense	c.64C>T	yes	no	NA	NA	NA	NA	NA	NA	NA	NA	NA	NA	NA	NA	NA	NA	NA	NA	NA	NA	NA	NA	7	2	0	5	0	NA	no	NA	NA	NA	NA	NA	NA
67	31941373	R67C	keep	NA	missense	c.199C>T	yes	no	NA	NA	NA	NA	NA	NA	NA	NA	NA	NA	NA	NA	NA	NA	NA	NA	NA	NA	NA	NA	7	1	0	6	0	NA	no	NA	NA	NA	NA	NA	NA
68	31941373	R67H	keep	NA	missense	c.200G>A	yes	no	NA	NA	NA	NA	NA	NA	NA	NA	NA	NA	NA	NA	NA	NA	NA	NA	NA	NA	NA	NA	15	5	0	10	0	NA	no	NA	NA	NA	NA	NA	NA
69	31941373	R98W	keep	NA	missense	c.292C>T	yes	no	NA	NA	NA	NA	NA	NA	NA	NA	NA	NA	NA	NA	NA	NA	NA	NA	NA	NA	NA	NA	18	1	0	17	0	NA	no	NA	NA	NA	NA	NA	NA
70	31941373	S28L	keep	NA	missense	c.83C>T	yes	no	NA	NA	NA	NA	NA	NA	NA	NA	NA	NA	NA	NA	NA	NA	NA	NA	NA	NA	NA	NA	8	4	0	4	0	NA	no	NA	NA	NA	NA	NA	NA
71	31941373	S74L	keep	NA	missense	c.221C>T	yes	no	NA	NA	NA	NA	NA	NA	NA	NA	NA	NA	NA	NA	NA	NA	NA	NA	NA	NA	NA	NA	3	0	0	3	0	NA	no	NA	NA	NA	NA	NA	NA
72	31941373	T10M	keep	NA	missense	c.29C>T	yes	no	NA	NA	NA	NA	NA	NA	NA	NA	NA	NA	NA	NA	NA	NA	NA	NA	NA	NA	NA	NA	2	0	0	2	0	NA	no	NA	NA	NA	NA	NA	NA
73	31941373	T58P+L59P	exclude	34319147	other	c.172A>C, c.176-177TG>CT	yes	no	NA	NA	NA	NA	NA	NA	NA	NA	NA	NA	NA	NA	NA	NA	NA	NA	NA	NA	NA	NA	2	0	0	2	0	NA	no	NA	NA	NA	NA	NA	NA
74	31941373	T7I	keep	NA	missense	c.20C>T	yes	no	NA	NA	NA	NA	NA	NA	NA	NA	NA	NA	NA	NA	NA	NA	NA	NA	NA	NA	NA	NA	3	0	0	3	0	NA	no	NA	NA	NA	NA	NA	NA
75	31941373	V109I	keep	NA	missense	c.325G>A	yes	no	NA	NA	NA	NA	NA	NA	NA	NA	NA	NA	NA	NA	NA	NA	NA	NA	NA	NA	NA	NA	1	1	0	0	0	NA	no	NA	NA	NA	NA	NA	NA
76	31941373	Y46C	keep	NA	missense	c.137A>G	yes	no	NA	NA	NA	NA	NA	NA	NA	NA	NA	NA	NA	NA	NA	NA	NA	NA	NA	NA	NA	NA	1	1	0	0	0	NA	no	NA	NA	NA	NA	NA	NA
77	32145446	c.-3del	keep	NA	other	NA	yes	no	NA	NA	NA	NA	NA	NA	NA	NA	NA	NA	NA	NA	NA	NA	NA	NA	NA	NA	NA	no	1	0	1	0	0	NA	no	NA	NA	NA	NA	NA	NA
78	32145446	R67H	exclude	31941373	missense	c.200G>A	yes	no	NA	NA	NA	NA	NA	NA	NA	NA	NA	NA	NA	NA	NA	NA	NA	NA	NA	NA	NA	no	1	0	1	0	0	NA	no	NA	NA	NA	NA	NA	NA
79	32470535	T10M	keep	NA	missense	c.29C>T	yes	no	NA	NA	NA	NA	NA	NA	NA	NA	NA	NA	NA	NA	NA	NA	NA	NA	NA	NA	NA	no	1	1	0	0	0	0	no	NA	NA	NA	NA	NA	NA
80	32470535	V109I	keep	NA	missense	c.325G>A	yes	no	NA	NA	NA	NA	NA	NA	NA	NA	NA	NA	NA	NA	NA	NA	NA	NA	NA	NA	NA	no	1	1	0	0	0	0	no	NA	NA	NA	NA	NA	NA
81	34319147	D76N	exclude	31941373	missense	c.226G>A	yes	no	NA	NA	NA	NA	NA	NA	NA	NA	NA	NA	NA	NA	NA	NA	NA	NA	NA	NA	NA	no	6	3	0	2	1	BB	no	NA	NA	NA	NA	NA	NA
82	34319147	F56L	keep	NA	missense	c.166T>C	yes	no	NA	NA	NA	NA	NA	NA	NA	NA	NA	NA	NA	NA	NA	NA	NA	NA	NA	NA	NA	no	2	0	0	0	2	BB, MI	no	NA	NA	NA	NA	NA	NA
83	34319147	K69E	keep	NA	missense	c.205A>G	yes	no	NA	NA	NA	NA	NA	NA	NA	NA	NA	NA	NA	NA	NA	NA	NA	NA	NA	NA	NA	no	1	1	0	0	0	NA	no	NA	NA	NA	NA	NA	NA
84	34319147	N79S	keep	NA	missense	c.236A>G	yes	no	NA	NA	NA	NA	NA	NA	NA	NA	NA	NA	NA	NA	NA	NA	NA	NA	NA	NA	NA	no	1	0	0	0	1	Heart Failure	no	NA	NA	NA	NA	NA	NA
85	34319147	R67H	exclude	31941373	missense	c.200G>A	yes	no	NA	NA	NA	NA	NA	NA	NA	NA	NA	NA	NA	NA	NA	NA	NA	NA	NA	NA	NA	no	17	3	0	12	2	CCB	no	NA	NA	NA	NA	NA	NA
86	34319147	R67S	keep	NA	missense	c.199C>A	yes	no	NA	NA	NA	NA	NA	NA	NA	NA	NA	NA	NA	NA	NA	NA	NA	NA	NA	NA	NA	no	8	0	0	6	2	BB	no	NA	NA	NA	NA	NA	NA
87	34319147	R98W	exclude	31941373	missense	c.292C>T	yes	no	NA	NA	NA	NA	NA	NA	NA	NA	NA	NA	NA	NA	NA	NA	NA	NA	NA	NA	NA	no	11	3	0	7	1	CCB	no	NA	NA	NA	NA	NA	NA
88	34319147	S74L	exclude	NA	missense	c.221C>T	yes	no	NA	NA	NA	NA	NA	NA	NA	NA	NA	NA	NA	NA	NA	NA	NA	NA	NA	NA	NA	no	3	0	0	3	0	NA	no	NA	NA	NA	NA	NA	NA
89	34319147	T58P+L59P	keep	NA	other	c.172A>C, c.176-177TG>CT	yes	no	NA	NA	NA	NA	NA	NA	NA	NA	NA	NA	NA	NA	NA	NA	NA	NA	NA	NA	NA	yes	4	1	0	3	0	NA	no	NA	NA	NA	NA	NA	NA
90	34403091	A8V	exclude	31941373	missense	c.23C>T	yes	no	NA	NA	NA	NA	NA	NA	NA	NA	NA	NA	NA	NA	NA	NA	NA	NA	NA	NA	NA	no	1	0	0	0	1	hearing loss	no	NA	NA	NA	NA	NA	NA
91	36204818	p.P11AfsTer24	keep	NA	other	c.31_118del	yes	no	NA	NA	NA	NA	NA	NA	NA	NA	NA	NA	NA	NA	NA	NA	NA	NA	NA	NA	NA	no	2	2	0	0	0	NA	no	NA	NA	NA	NA	NA	NA
92	36310723	D76N	keep	NA	missense	NA	yes	no	NA	NA	NA	NA	NA	NA	NA	NA	NA	NA	NA	NA	NA	NA	NA	NA	NA	yes	RYR2 K3997E	no	3	0	0	0	3	2 CPVT, 1 PVC	no	NA	NA	NA	NA	NA	NA
93	36310723	D76N	keep	NA	missense	NA	yes	no	NA	NA	NA	NA	NA	NA	NA	NA	NA	NA	NA	NA	NA	NA	NA	NA	NA	NA	NA	no	5	1	0	4	0	NA	no	NA	NA	NA	NA	NA	NA
94	30461122	H73Y	keep	NA	missense	NA	yes	no	NA	NA	NA	NA	NA	NA	NA	NA	NA	NA	NA	NA	NA	NA	NA	NA	NA	NA	NA	no	1	1	0	0	0	NA	no	NA	NA	NA	NA	NA	NA
95	30461122	p.Asn5fs*	keep	NA	frameshift	NA	yes	no	NA	NA	NA	NA	NA	NA	NA	NA	NA	NA	NA	NA	NA	NA	NA	NA	NA	NA	NA	no	1	1	0	0	0	NA	no	NA	NA	NA	NA	NA	NA
96	30461122	Q88X	keep	NA	nonsense	NA	yes	no	NA	NA	NA	NA	NA	NA	NA	NA	NA	NA	NA	NA	NA	NA	NA	NA	NA	NA	NA	no	1	1	0	0	0	NA	no	NA	NA	NA	NA	NA	NA
97	30461122	R67L	keep	NA	missense	NA	yes	no	NA	NA	NA	NA	NA	NA	NA	NA	NA	NA	NA	NA	NA	NA	NA	NA	NA	NA	NA	no	1	1	0	0	0	NA	no	NA	NA	NA	NA	NA	NA
98	30461122	T58I	keep	NA	missense	NA	yes	no	NA	NA	NA	NA	NA	NA	NA	NA	NA	NA	NA	NA	NA	NA	NA	NA	NA	NA	NA	no	1	1	0	0	0	NA	no	NA	NA	NA	NA	NA	NA
99	26179811	R67L	keep	NA	missense	c.200G>T	yes	no	NA	NA	NA	NA	NA	NA	NA	NA	NA	NA	NA	NA	NA	NA	NA	NA	NA	NA	NA	no	1	0	0	0	1	BrS	no	NA	NA	NA	NA	NA	NA
100	11994278	F57T			missense	NA	no	yes	NA	NA	NA	CHO	NA	NA	NA	NA	NA	NA	NA	NA	NA	NA	NA	46	NA	NA	NA	NA	NA	NA	NA	NA	NA	NA	no	NA	NA	NA	NA	NA	NA
101	11994278	T58V			missense	NA	no	yes	NA	NA	NA	CHO	NA	NA	NA	NA	NA	NA	NA	NA	NA	NA	NA	467	NA	NA	NA	NA	NA	NA	NA	NA	NA	NA	no	NA	NA	NA	NA	NA	NA
102	11994278	L59G			missense	NA	no	yes	NA	NA	NA	CHO	NA	NA	NA	NA	NA	NA	NA	NA	NA	NA	NA	56	NA	NA	NA	NA	NA	NA	NA	NA	NA	NA	no	NA	NA	NA	NA	NA	NA
103	19340287	D76N			missense	NA	no	yes	WB based protein expression	NA	NA	CHO	NA	NA	NA	25.1	15	NA	NA	NA	NA	NA	33.93	NA	NA	NA	NA	NA	NA	NA	NA	NA	NA	NA	no	NA	NA	NA	NA	NA	NA
104	19340287	K70X			missense	NA	no	yes	WB based protein expression	NA	NA	CHO	NA	NA	NA	15.6	12	NA	NA	NA	NA	NA	62.21	NA	NA	NA	NA	NA	NA	NA	NA	NA	NA	NA	no	NA	NA	NA	NA	NA	NA
105	21676880	N26Q			missense	NA	no	yes	NA	NA	NA	CHO	NA	NA	NA	79.4	112	NA	NA	NA	79.4	NA	NA	NA	NA	NA	NA	NA	NA	NA	NA	NA	NA	NA	no	NA	NA	NA	NA	NA	NA
106	21676880	N5Q			missense	NA	no	yes	NA	NA	NA	CHO	NA	NA	NA	53.6	83	NA	NA	NA	53.6	NA	NA	NA	NA	NA	NA	NA	NA	NA	NA	NA	NA	NA	no	NA	NA	NA	NA	NA	NA
107	21676880	T7I			missense	NA	no	yes	NA	NA	NA	CHO	NA	NA	NA	45.1	64	NA	NA	NA	45.1	NA	NA	NA	NA	NA	NA	NA	NA	NA	NA	NA	NA	NA	no	NA	NA	NA	NA	NA	NA
108	22471742	G60D	keep	NA	missense	c.179G>A	no	yes	NA	NA	NA	CHO	NA	NA	NA	103	NA	NA	NA	103	NA	NA	NA	NA	NA	NA	NA	NA	NA	NA	NA	NA	NA	NA	no	NA	NA	NA	NA	NA	NA
109	21669976	T6F			missense	NA	no	yes	O glycosylation	CHO	100	CHO	NA	NA	NA	101.4	132	NA	NA	NA	NA	NA	-2.8	75.9	NA	NA	NA	NA	NA	NA	NA	NA	NA	NA	no	NA	NA	NA	NA	NA	NA
110	12566567	D76N			missense	NA	no	yes	cAMP, AKAP9	NA	NA	CHO	NA	NA	NA	22.9	NA	NA	NA	NA	22.9	NA	NA	NA	NA	NA	NA	NA	NA	NA	NA	NA	NA	NA	no	NA	NA	NA	NA	NA	NA
111	12566567	W87R			missense	NA	no	yes	cAMP, AKAP9	NA	NA	CHO	NA	NA	NA	14	NA	NA	NA	NA	14	NA	NA	NA	NA	NA	NA	NA	NA	NA	NA	NA	NA	NA	no	NA	NA	NA	NA	NA	NA
112	33095155	F56A			missense	NA	no	yes	NA	NA	NA	CHO	NA	NA	NA	50.3	NA	NA	NA	NA	NA	NA	0.5	NA	NA	NA	NA	NA	NA	NA	NA	NA	NA	NA	no	NA	NA	NA	NA	NA	NA
113	33095155	F57A			missense	NA	no	yes	NA	NA	NA	CHO	NA	NA	NA	11.4	NA	NA	NA	NA	NA	NA	-5.8	NA	NA	NA	NA	NA	NA	NA	NA	NA	NA	NA	no	NA	NA	NA	NA	NA	NA
114	33095155	F57L			missense	NA	no	yes	NA	NA	NA	CHO	NA	NA	NA	169.7	NA	NA	NA	NA	NA	NA	-17.7	85	NA	NA	NA	NA	NA	NA	NA	NA	NA	NA	no	NA	NA	NA	NA	NA	NA
115	33095155	I66A			missense	NA	no	yes	NA	NA	NA	CHO	NA	NA	NA	97.7	NA	NA	NA	NA	NA	NA	8.2	85	NA	NA	NA	NA	NA	NA	NA	NA	NA	NA	no	NA	NA	NA	NA	NA	NA
116	33095155	L59A			missense	NA	no	yes	NA	NA	NA	CHO	NA	NA	NA	48.9	NA	NA	NA	NA	NA	NA	5.2	NA	NA	NA	NA	NA	NA	NA	NA	NA	NA	NA	no	NA	NA	NA	NA	NA	NA
117	33095155	L63A			missense	NA	no	yes	NA	NA	NA	CHO	NA	NA	NA	115.8	NA	NA	NA	NA	NA	NA	0.9	100	NA	NA	NA	NA	NA	NA	NA	NA	NA	NA	no	NA	NA	NA	NA	NA	NA
118	33095155	V50A			missense	NA	no	yes	NA	NA	NA	CHO	NA	NA	NA	41.4	NA	NA	NA	NA	NA	NA	-2.4	154	NA	NA	NA	NA	NA	NA	NA	NA	NA	NA	no	NA	NA	NA	NA	NA	NA
119	33095155	Y46A			missense	NA	no	yes	NA	NA	NA	CHO	NA	NA	NA	26.2	NA	NA	NA	NA	NA	NA	-36.3	92	NA	NA	NA	NA	NA	NA	NA	NA	NA	NA	no	NA	NA	NA	NA	NA	NA
120	33095155	Y46F			missense	NA	no	yes	NA	NA	NA	CHO	NA	NA	NA	70.6	NA	NA	NA	NA	NA	NA	-1.2	NA	NA	NA	NA	NA	NA	NA	NA	NA	NA	NA	no	NA	NA	NA	NA	NA	NA
121	33095155	Y46L			missense	NA	no	yes	NA	NA	NA	CHO	NA	NA	NA	8.5	NA	NA	NA	NA	NA	NA	-27.7	100	NA	NA	NA	NA	NA	NA	NA	NA	NA	NA	no	NA	NA	NA	NA	NA	NA
122	33095155	Y65A			missense	NA	no	yes	NA	NA	NA	CHO	NA	NA	NA	55.7	NA	NA	NA	NA	NA	NA	4.3	85	NA	NA	NA	NA	NA	NA	NA	NA	NA	NA	no	NA	NA	NA	NA	NA	NA
123	33095155	Y65F			missense	NA	no	yes	NA	NA	NA	CHO	NA	NA	NA	66	NA	NA	NA	NA	NA	NA	9.4	NA	NA	NA	NA	NA	NA	NA	NA	NA	NA	NA	no	NA	NA	NA	NA	NA	NA
124	33095155	Y65L			missense	NA	no	yes	NA	NA	NA	CHO	NA	NA	NA	12.3	NA	NA	NA	NA	NA	NA	12.3	85	NA	NA	NA	NA	NA	NA	NA	NA	NA	NA	no	NA	NA	NA	NA	NA	NA
125	19907016	G52R			missense	NA	no	yes	KCNQ1 co-IP, microscopy	NA	NA	CHO	NA	NA	NA	17.7	16	NA	NA	17.7	NA	NA	-21.8	NA	NA	NA	NA	NA	NA	NA	NA	NA	NA	NA	no	NA	NA	NA	NA	NA	NA
126	19907016	S74L			missense	NA	no	yes	KCNQ1 co-IP, microscopy	NA	NA	CHO	NA	NA	NA	62.3	21	NA	NA	62.3	NA	NA	42.23	30	NA	NA	NA	NA	NA	NA	NA	NA	NA	NA	no	NA	NA	NA	NA	NA	NA
127	19907016	R98W			missense	NA	no	yes	KCNQ1 co-IP, microscopy	NA	NA	CHO	NA	NA	NA	49.5	35	NA	NA	49.5	NA	NA	42.86	61	NA	NA	NA	NA	NA	NA	NA	NA	NA	NA	no	NA	NA	NA	NA	NA	NA
128	19907016	T58P+L59P			missense	NA	no	yes	KCNQ1 co-IP, microscopy	NA	NA	CHO	NA	NA	NA	23.3	NA	NA	NA	23.3	NA	NA	-16.8	NA	NA	NA	NA	NA	NA	NA	NA	NA	NA	NA	no	NA	NA	NA	NA	NA	NA
129	24827085	F57Q			missense	NA	no	yes	NA	NA	NA	HEK293	NA	NA	NA	NA	NA	NA	NA	NA	NA	NA	19	NA	NA	NA	NA	NA	NA	NA	NA	NA	NA	NA	no	NA	NA	NA	NA	NA	NA
130	24827085	T58Q			missense	NA	no	yes	NA	NA	NA	HEK293	NA	NA	NA	70	92	NA	NA	NA	NA	NA	-31	NA	NA	NA	NA	NA	NA	NA	NA	NA	NA	NA	no	NA	NA	NA	NA	NA	NA
131	24827085	L59Q			missense	NA	no	yes	NA	NA	NA	HEK293	NA	NA	NA	10	10	NA	NA	NA	NA	NA	NA	NA	NA	NA	NA	NA	NA	NA	NA	NA	NA	NA	no	NA	NA	NA	NA	NA	NA
132	24827085	G60Q			missense	NA	no	yes	NA	NA	NA	HEK293	NA	NA	NA	NA	NA	NA	NA	NA	NA	NA	-22	NA	NA	NA	NA	NA	NA	NA	NA	NA	NA	NA	no	NA	NA	NA	NA	NA	NA
133	24827085	I61Q			missense	NA	no	yes	NA	NA	NA	HEK293	NA	NA	NA	NA	NA	NA	NA	NA	NA	NA	8	NA	NA	NA	NA	NA	NA	NA	NA	NA	NA	NA	no	NA	NA	NA	NA	NA	NA
134	24827085	M62Q			missense	NA	no	yes	NA	NA	NA	HEK293	NA	NA	NA	10	10	NA	NA	NA	NA	NA	NA	NA	NA	NA	NA	NA	NA	NA	NA	NA	NA	NA	no	NA	NA	NA	NA	NA	NA
135	24827085	L63Q			missense	NA	no	yes	NA	NA	NA	HEK293	NA	NA	NA	10	10	NA	NA	NA	NA	NA	NA	NA	NA	NA	NA	NA	NA	NA	NA	NA	NA	NA	no	NA	NA	NA	NA	NA	NA
136	24827085	S64Q			missense	NA	no	yes	NA	NA	NA	HEK293	NA	NA	NA	NA	NA	NA	NA	NA	NA	NA	-5	NA	NA	NA	NA	NA	NA	NA	NA	NA	NA	NA	no	NA	NA	NA	NA	NA	NA
137	24827085	Y65Q			missense	NA	no	yes	NA	NA	NA	HEK293	NA	NA	NA	NA	NA	NA	NA	NA	NA	NA	33	NA	NA	NA	NA	NA	NA	NA	NA	NA	NA	NA	no	NA	NA	NA	NA	NA	NA
138	24827085	I66Q			missense	NA	no	yes	NA	NA	NA	HEK293	NA	NA	NA	NA	NA	NA	NA	NA	NA	NA	-1	NA	NA	NA	NA	NA	NA	NA	NA	NA	NA	NA	no	NA	NA	NA	NA	NA	NA
139	33373586	G38S			missense	NA	no	yes	TMEM16A effect	NA	NA	HEK293	NA	NA	NA	80	NA	NA	NA	80	NA	NA	NA	NA	NA	NA	NA	NA	NA	NA	NA	NA	NA	NA	no	NA	NA	NA	NA	NA	NA
140	33373586	R32H			missense	NA	no	yes	TMEM16A effect	NA	NA	HEK293	NA	NA	NA	62.9	NA	NA	NA	62.9	NA	NA	NA	NA	NA	NA	NA	NA	NA	NA	NA	NA	NA	NA	no	NA	NA	NA	NA	NA	NA
141	33373586	T7I			missense	NA	no	yes	TMEM16A effect	NA	NA	HEK293	NA	NA	NA	41.9	NA	NA	NA	41.9	NA	NA	NA	NA	NA	NA	NA	NA	NA	NA	NA	NA	NA	NA	no	NA	NA	NA	NA	NA	NA
142	22471742	G25V	keep	NA	missense	c.74C>T	yes	yes	NA	NA	NA	oocyte	NA	NA	NA	132	NA	NA	NA	137	132	NA	NA	NA	NA	NA	NA	no	1	0	0	0	1	AF	no	NA	NA	NA	NA	NA	NA
143	22471742	G60D	keep	NA	missense	c.179G>A	yes	yes	NA	NA	NA	oocyte	NA	NA	NA	127	NA	NA	NA	135	127	NA	NA	78	NA	NA	NA	no	2	0	0	0	2	AF	no	NA	NA	NA	NA	NA	NA
144	10962015	I66X			nonsense	NA	no	yes	NA	NA	NA	oocyte	NA	NA	NA	NA	NA	NA	NA	NA	NA	NA	10	NA	NA	NA	NA	NA	NA	NA	NA	NA	NA	NA	no	NA	NA	NA	NA	NA	NA
145	10962015	N79X			nonsense	NA	no	yes	NA	NA	NA	oocyte	NA	NA	NA	NA	NA	NA	NA	NA	NA	NA	-11	18.9	NA	NA	NA	NA	NA	NA	NA	NA	NA	NA	no	NA	NA	NA	NA	NA	NA
146	10962015	Y94X			nonsense	NA	no	yes	NA	NA	NA	oocyte	NA	NA	NA	NA	NA	NA	NA	NA	NA	NA	0	27.9	NA	NA	NA	NA	NA	NA	NA	NA	NA	NA	no	NA	NA	NA	NA	NA	NA
147	9354802	D76N	exclude	31941373	missense	c.226G>A	yes	yes	NA	NA	NA	oocyte	9	16	57	10	15	NA	NA	NA	NA	NA	NA	NA	NA	NA	NA	no	2	2	0	0	0	NA	no	NA	NA	NA	NA	NA	NA
148	9354802	S74L	keep	NA	missense	c.221C>T	yes	yes	NA	NA	NA	oocyte	67	40	42	34	17	NA	NA	NA	34	NA	19	NA	NA	NA	NA	no	3	3	0	0	0	NA	no	NA	NA	NA	NA	NA	NA
149	10400998	D76N			missense	NA	no	yes	cell trafficking	HEK	100	oocyte	NA	NA	NA	3	NA	NA	NA	3	NA	NA	NA	NA	NA	NA	NA	NA	NA	NA	NA	NA	NA	NA	no	NA	NA	NA	NA	NA	NA
150	10400998	L51H	keep	NA	missense	NA	yes	yes	NA	NA	NA	oocyte	NA	NA	NA	40	NA	NA	NA	40	NA	NA	21.4	83	NA	yes	KCNE1 V47F	no	0	0	0	0	0	0	yes	0	0	1	1	0	V47F
151	10400998	L51H	keep	NA	missense	NA	yes	yes	NA	HEK	0	oocyte	NA	NA	NA	10	NA	NA	NA	10	NA	NA	-21.1	NA	NA	NA	NA	no	0	0	0	0	0	0	no	NA	NA	NA	NA	NA	NA
152	10400998	V47F	keep	NA	missense	NA	yes	yes	NA	NA	NA	oocyte	NA	NA	NA	40	NA	NA	NA	40	NA	NA	21.4	83	NA	yes	KCNE1 L51H	no	0	0	0	0	0	0	yes	0	0	1	1	0	L51H
153	10400998	V47F	keep	NA	missense	NA	yes	yes	NA	NA	NA	oocyte	NA	NA	NA	46	NA	NA	NA	46	NA	NA	22.2	73	NA	NA	NA	no	0	0	0	0	0	0	no	NA	NA	NA	NA	NA	NA
154	10400998	W87R	keep	NA	missense	NA	yes	yes	cell trafficking	HEK	100	oocyte	NA	NA	NA	10	NA	NA	NA	10	NA	NA	32.2	24	NA	NA	NA	no	5	5	0	0	0	NA	no	NA	NA	NA	NA	NA	NA
155	11530100	T58P+L59P			other	c.172A>C, c.176-177TG>CT	no	yes	NA	NA	NA	oocyte	100	NA	265	12	NA	NA	NA	NA	12	NA	NA	NA	NA	NA	NA	yes	NA	NA	NA	NA	NA	NA	no	NA	NA	NA	NA	NA	NA
156	11692163	V109I	exclude	31941373	missense	c.325G>A	yes	yes	NA	NA	NA	oocyte	64.3	0.2	NA	35.9	31	NA	NA	35.9	NA	NA	6.6	NA	NA	NA	NA	no	2	1	0	1	0	NA	no	NA	NA	NA	NA	NA	NA
157	14499862	G52R	keep	NA	missense	c.154G>A	yes	yes	NA	NA	NA	oocyte	48.8	2.3	NA	27.4	22	NA	NA	NA	27.4	NA	-47.1	NA	NA	NA	NA	no	7	5	0	0	0	NA	no	NA	NA	NA	NA	NA	NA
158	15051636	D85N	keep	NA	missense	NA	yes	yes	NA	NA	NA	oocyte	NA	NA	NA	58	62	NA	NA	56.3	59.6	NA	NA	NA	NA	NA	NA	NA	NA	NA	NA	NA	NA	NA	no	NA	NA	NA	NA	NA	NA
159	15051636	P127T	keep	NA	missense	NA	yes	yes	NA	NA	NA	oocyte	NA	NA	NA	89	92	NA	NA	88	90	NA	NA	NA	NA	yes	KCNQ1 p.A341V	no	1	1	0	0	0	NA	no	NA	NA	NA	NA	NA	NA
160	15051636	R32H	keep	NA	missense	NA	yes	yes	NA	NA	NA	oocyte	78	0	94	NA	NA	NA	NA	NA	NA	NA	NA	NA	NA	yes	SCN5A R1644H	no	2	1	0	1	0	NA	no	NA	NA	NA	NA	NA	NA
161	16945797	Y81C			missense	NA	no	yes	NA	COS7	100	oocyte	37	22.2	NA	16	8	NA	NA	NA	16	NA	30.8	NA	NA	NA	NA	NA	NA	NA	NA	NA	NA	NA	no	NA	NA	NA	NA	NA	NA
162	16945797	Y81F			missense	NA	no	yes	NA	COS7	NA	oocyte	NA	NA	NA	25	12	NA	NA	NA	25	NA	20.2	NA	NA	NA	NA	NA	NA	NA	NA	NA	NA	NA	no	NA	NA	NA	NA	NA	NA
163	16945797	Y81T			missense	NA	no	yes	NA	COS7	NA	oocyte	NA	NA	NA	15	5	NA	NA	NA	15	NA	42.5	NA	NA	NA	NA	NA	NA	NA	NA	NA	NA	NA	no	NA	NA	NA	NA	NA	NA
164	21576493	K70M			missense	NA	no	yes	NA	NA	NA	oocyte	NA	NA	NA	15	NA	NA	NA	NA	NA	15	29	NA	NA	NA	NA	NA	NA	NA	NA	NA	NA	NA	no	NA	NA	NA	NA	NA	NA
165	21576493	K70N			missense	NA	no	yes	NA	NA	NA	oocyte	NA	NA	NA	45	NA	NA	NA	NA	NA	45	28	NA	NA	NA	NA	NA	NA	NA	NA	NA	NA	NA	no	NA	NA	NA	NA	NA	NA
166	21576493	R67C			missense	NA	no	yes	NA	NA	NA	oocyte	NA	NA	NA	40	NA	NA	NA	NA	NA	40	9	NA	NA	NA	NA	NA	NA	NA	NA	NA	NA	NA	no	NA	NA	NA	NA	NA	NA
167	21576493	R67H			missense	NA	no	yes	NA	NA	NA	oocyte	NA	NA	NA	35	NA	NA	NA	NA	NA	35	15	NA	NA	NA	NA	NA	NA	NA	NA	NA	NA	NA	no	NA	NA	NA	NA	NA	NA
168	22771213	L63W			missense	NA	no	yes	NA	NA	NA	oocyte	NA	NA	NA	NA	NA	NA	NA	NA	NA	NA	22.1	20.5	NA	NA	NA	NA	NA	NA	NA	NA	NA	NA	no	NA	NA	NA	NA	NA	NA
169	22771213	Y46A			missense	NA	no	yes	NA	NA	NA	oocyte	NA	NA	NA	NA	NA	NA	NA	NA	NA	NA	NA	22.1	NA	NA	NA	NA	NA	NA	NA	NA	NA	NA	no	NA	NA	NA	NA	NA	NA
170	10428953	V80X			nonsense	NA	no	yes	NA	NA	NA	oocyte	NA	NA	NA	14	NA	NA	NA	NA	NA	NA	NA	NA	NA	NA	NA	NA	NA	NA	NA	NA	NA	NA	no	NA	NA	NA	NA	NA	NA
171	10428953	H73X			nonsense	NA	no	yes	NA	NA	NA	oocyte	NA	NA	NA	11	NA	NA	NA	NA	NA	NA	NA	NA	NA	NA	NA	NA	NA	NA	NA	NA	NA	NA	no	NA	NA	NA	NA	NA	NA
172	10428953	S68T			nonsense	NA	no	yes	NA	NA	NA	oocyte	NA	NA	NA	7	6	NA	NA	NA	NA	NA	NA	NA	NA	NA	NA	NA	NA	NA	NA	NA	NA	NA	no	NA	NA	NA	NA	NA	NA
173	10428953	S74A			nonsense	NA	no	yes	NA	NA	NA	oocyte	NA	NA	NA	74	NA	NA	NA	NA	NA	NA	NA	NA	NA	NA	NA	NA	NA	NA	NA	NA	NA	NA	no	NA	NA	NA	NA	NA	NA
174	10428953	D76N			nonsense	NA	no	yes	NA	NA	NA	oocyte	NA	NA	NA	10.3	NA	NA	NA	NA	NA	NA	NA	NA	NA	NA	NA	NA	NA	NA	NA	NA	NA	NA	no	NA	NA	NA	NA	NA	NA
175	10428953	N79D			nonsense	NA	no	yes	NA	NA	NA	oocyte	NA	NA	NA	11	NA	NA	NA	NA	NA	NA	NA	NA	NA	NA	NA	NA	NA	NA	NA	NA	NA	NA	no	NA	NA	NA	NA	NA	NA
176	10428953	Y81F			nonsense	NA	no	yes	NA	NA	NA	oocyte	NA	NA	NA	11	NA	NA	NA	NA	NA	NA	NA	NA	NA	NA	NA	NA	NA	NA	NA	NA	NA	NA	no	NA	NA	NA	NA	NA	NA
177	10428953	E43N			nonsense	NA	no	yes	NA	NA	NA	oocyte	NA	NA	NA	15	NA	NA	NA	NA	NA	NA	NA	NA	NA	NA	NA	NA	NA	NA	NA	NA	NA	NA	no	NA	NA	NA	NA	NA	NA
178	10428953	D39N			nonsense	NA	no	yes	NA	NA	NA	oocyte	NA	NA	NA	35	NA	NA	NA	NA	NA	NA	NA	NA	NA	NA	NA	NA	NA	NA	NA	NA	NA	NA	no	NA	NA	NA	NA	NA	NA
179	17545244	A44W			missense	NA	no	yes	NA	NA	NA	oocyte	NA	NA	NA	129	165	NA	NA	NA	NA	NA	-29.2	325	-1	NA	NA	NA	NA	NA	NA	NA	NA	NA	no	NA	NA	NA	NA	NA	NA
180	17545244	L45W			missense	NA	no	yes	NA	NA	NA	oocyte	NA	NA	NA	NA	NA	NA	NA	NA	NA	NA	12.3	50	0.64	NA	NA	NA	NA	NA	NA	NA	NA	NA	no	NA	NA	NA	NA	NA	NA
181	17545244	Y46W			missense	NA	no	yes	NA	NA	NA	oocyte	NA	NA	NA	NA	NA	NA	NA	NA	NA	NA	14	40	0.34	NA	NA	NA	NA	NA	NA	NA	NA	NA	no	NA	NA	NA	NA	NA	NA
182	17545244	V47W			missense	NA	no	yes	NA	NA	NA	oocyte	NA	NA	NA	NA	NA	NA	NA	NA	NA	NA	8.9	141	0.11	NA	NA	NA	NA	NA	NA	NA	NA	NA	no	NA	NA	NA	NA	NA	NA
183	17545244	L48W			missense	NA	no	yes	NA	NA	NA	oocyte	NA	NA	NA	NA	NA	NA	NA	NA	NA	NA	-1.5	146	-0.11	NA	NA	NA	NA	NA	NA	NA	NA	NA	no	NA	NA	NA	NA	NA	NA
184	17545244	M49W			missense	NA	no	yes	NA	NA	NA	oocyte	NA	NA	NA	NA	NA	NA	NA	NA	NA	NA	4.3	107	0.11	NA	NA	NA	NA	NA	NA	NA	NA	NA	no	NA	NA	NA	NA	NA	NA
185	17545244	V50W			missense	NA	no	yes	NA	NA	NA	oocyte	NA	NA	NA	NA	NA	NA	NA	NA	NA	NA	3.5	73	0.1	NA	NA	NA	NA	NA	NA	NA	NA	NA	no	NA	NA	NA	NA	NA	NA
186	17545244	L51W			missense	NA	no	yes	NA	NA	NA	oocyte	NA	NA	NA	NA	NA	NA	NA	NA	NA	NA	3.6	113	0.09	NA	NA	NA	NA	NA	NA	NA	NA	NA	no	NA	NA	NA	NA	NA	NA
187	17545244	G52W			missense	NA	no	yes	NA	NA	NA	oocyte	NA	NA	NA	NA	NA	NA	NA	NA	NA	NA	-6.9	103	-0.27	NA	NA	NA	NA	NA	NA	NA	NA	NA	no	NA	NA	NA	NA	NA	NA
188	17545244	F53W			missense	NA	no	yes	NA	NA	NA	oocyte	NA	NA	NA	NA	NA	NA	NA	NA	NA	NA	-9.8	125	-0.35	NA	NA	NA	NA	NA	NA	NA	NA	NA	no	NA	NA	NA	NA	NA	NA
189	17545244	F54W			missense	NA	no	yes	NA	NA	NA	oocyte	NA	NA	NA	NA	NA	NA	NA	NA	NA	NA	-14.2	133	-0.54	NA	NA	NA	NA	NA	NA	NA	NA	NA	no	NA	NA	NA	NA	NA	NA
190	17545244	G55W			missense	NA	no	yes	NA	NA	NA	oocyte	NA	NA	NA	66	58	NA	NA	NA	NA	NA	20.8	48	1.15	NA	NA	NA	NA	NA	NA	NA	NA	NA	no	NA	NA	NA	NA	NA	NA
191	17545244	F56W			missense	NA	no	yes	NA	NA	NA	oocyte	NA	NA	NA	NA	NA	NA	NA	NA	NA	NA	-0.3	81	-0.08	NA	NA	NA	NA	NA	NA	NA	NA	NA	no	NA	NA	NA	NA	NA	NA
192	17545244	F57W			missense	NA	no	yes	NA	NA	NA	oocyte	NA	NA	NA	10	10	NA	NA	NA	NA	NA	74.8	NA	2	NA	NA	NA	NA	NA	NA	NA	NA	NA	no	NA	NA	NA	NA	NA	NA
193	17545244	T58W			missense	NA	no	yes	NA	NA	NA	oocyte	NA	NA	NA	NA	NA	NA	NA	NA	NA	NA	-0.1	28	-0.07	NA	NA	NA	NA	NA	NA	NA	NA	NA	no	NA	NA	NA	NA	NA	NA
194	17545244	L59W			missense	NA	no	yes	NA	NA	NA	oocyte	NA	NA	NA	NA	NA	NA	NA	NA	NA	NA	-27.6	66	-0.97	NA	NA	NA	NA	NA	NA	NA	NA	NA	no	NA	NA	NA	NA	NA	NA
195	17545244	G60W			missense	NA	no	yes	NA	NA	NA	oocyte	NA	NA	NA	89	108	NA	NA	NA	NA	NA	-2.5	80	-0.08	NA	NA	NA	NA	NA	NA	NA	NA	NA	no	NA	NA	NA	NA	NA	NA
196	17545244	I61W			missense	NA	no	yes	NA	NA	NA	oocyte	NA	NA	NA	NA	NA	NA	NA	NA	NA	NA	16.8	12	0.93	NA	NA	NA	NA	NA	NA	NA	NA	NA	no	NA	NA	NA	NA	NA	NA
197	17545244	M62W			missense	NA	no	yes	NA	NA	NA	oocyte	NA	NA	NA	NA	NA	NA	NA	NA	NA	NA	6.2	62	0.24	NA	NA	NA	NA	NA	NA	NA	NA	NA	no	NA	NA	NA	NA	NA	NA
198	17545244	L63W			missense	NA	no	yes	NA	NA	NA	oocyte	NA	NA	NA	NA	NA	NA	NA	NA	NA	NA	19.1	37	1.04	NA	NA	NA	NA	NA	NA	NA	NA	NA	no	NA	NA	NA	NA	NA	NA
199	17545244	S64W			missense	NA	no	yes	NA	NA	NA	oocyte	NA	NA	NA	NA	NA	NA	NA	NA	NA	NA	30.8	13	2.23	NA	NA	NA	NA	NA	NA	NA	NA	NA	no	NA	NA	NA	NA	NA	NA
200	17545244	Y65W			missense	NA	no	yes	NA	NA	NA	oocyte	NA	NA	NA	NA	NA	NA	NA	NA	NA	NA	-11.4	11	-0.38	NA	NA	NA	NA	NA	NA	NA	NA	NA	no	NA	NA	NA	NA	NA	NA
201	17545244	I66W			missense	NA	no	yes	NA	NA	NA	oocyte	NA	NA	NA	NA	NA	NA	NA	NA	NA	NA	3.2	27	0.2	NA	NA	NA	NA	NA	NA	NA	NA	NA	no	NA	NA	NA	NA	NA	NA
202	17545244	L45N			missense	NA	no	yes	NA	NA	NA	oocyte	NA	NA	NA	NA	NA	NA	NA	NA	NA	NA	22.7	33	1.32	NA	NA	NA	NA	NA	NA	NA	NA	NA	no	NA	NA	NA	NA	NA	NA
203	17545244	Y47N			missense	NA	no	yes	NA	NA	NA	oocyte	NA	NA	NA	NA	NA	NA	NA	NA	NA	NA	-9.6	48	-0.48	NA	NA	NA	NA	NA	NA	NA	NA	NA	no	NA	NA	NA	NA	NA	NA
204	17545244	V47N			missense	NA	no	yes	NA	NA	NA	oocyte	NA	NA	NA	NA	NA	NA	NA	NA	NA	NA	-34.5	407	-1.15	NA	NA	NA	NA	NA	NA	NA	NA	NA	no	NA	NA	NA	NA	NA	NA
205	17545244	L48N			missense	NA	no	yes	NA	NA	NA	oocyte	NA	NA	NA	NA	NA	NA	NA	NA	NA	NA	-7.1	142	-0.29	NA	NA	NA	NA	NA	NA	NA	NA	NA	no	NA	NA	NA	NA	NA	NA
206	17545244	M49N			missense	NA	no	yes	NA	NA	NA	oocyte	NA	NA	NA	NA	NA	NA	NA	NA	NA	NA	2.6	133	0.04	NA	NA	NA	NA	NA	NA	NA	NA	NA	no	NA	NA	NA	NA	NA	NA
207	17545244	V50N			missense	NA	no	yes	NA	NA	NA	oocyte	NA	NA	NA	NA	NA	NA	NA	NA	NA	NA	-11.2	150	-0.46	NA	NA	NA	NA	NA	NA	NA	NA	NA	no	NA	NA	NA	NA	NA	NA
208	17545244	L51N			missense	NA	no	yes	NA	NA	NA	oocyte	NA	NA	NA	NA	NA	NA	NA	NA	NA	NA	-54.5	72	-2.07	NA	NA	NA	NA	NA	NA	NA	NA	NA	no	NA	NA	NA	NA	NA	NA
209	17545244	F53N			missense	NA	no	yes	NA	NA	NA	oocyte	NA	NA	NA	NA	NA	NA	NA	NA	NA	NA	-4.8	59	-0.21	NA	NA	NA	NA	NA	NA	NA	NA	NA	no	NA	NA	NA	NA	NA	NA
210	17545244	F54N			missense	NA	no	yes	NA	NA	NA	oocyte	NA	NA	NA	NA	NA	NA	NA	NA	NA	NA	-16.2	177	-0.64	NA	NA	NA	NA	NA	NA	NA	NA	NA	no	NA	NA	NA	NA	NA	NA
211	17545244	F56N			missense	NA	no	yes	NA	NA	NA	oocyte	NA	NA	NA	NA	NA	NA	NA	NA	NA	NA	-16.2	104	-0.61	NA	NA	NA	NA	NA	NA	NA	NA	NA	no	NA	NA	NA	NA	NA	NA
212	17545244	T58N			missense	NA	no	yes	NA	NA	NA	oocyte	NA	NA	NA	NA	NA	NA	NA	NA	NA	NA	11.4	11	0.63	NA	NA	NA	NA	NA	NA	NA	NA	NA	no	NA	NA	NA	NA	NA	NA
213	17545244	M62N			missense	NA	no	yes	NA	NA	NA	oocyte	NA	NA	NA	NA	NA	NA	NA	NA	NA	NA	-9.5	46	-0.13	NA	NA	NA	NA	NA	NA	NA	NA	NA	no	NA	NA	NA	NA	NA	NA
214	17545244	Y65N			missense	NA	no	yes	NA	NA	NA	oocyte	NA	NA	NA	NA	NA	NA	NA	NA	NA	NA	1.9	104	0.05	NA	NA	NA	NA	NA	NA	NA	NA	NA	no	NA	NA	NA	NA	NA	NA
215	17545244	I66N			missense	NA	no	yes	NA	NA	NA	oocyte	NA	NA	NA	NA	NA	NA	NA	NA	NA	NA	3.7	96	0.07	NA	NA	NA	NA	NA	NA	NA	NA	NA	no	NA	NA	NA	NA	NA	NA
216	17545244	A44R			missense	NA	no	yes	NA	NA	NA	oocyte	NA	NA	NA	NA	NA	NA	NA	NA	NA	NA	14.4	50	0.63	NA	NA	NA	NA	NA	NA	NA	NA	NA	no	NA	NA	NA	NA	NA	NA
217	17545244	L45R			missense	NA	no	yes	NA	NA	NA	oocyte	NA	NA	NA	NA	NA	NA	NA	NA	NA	NA	-1.5	35	-0.2	NA	NA	NA	NA	NA	NA	NA	NA	NA	no	NA	NA	NA	NA	NA	NA
218	17545244	Y46R			missense	NA	no	yes	NA	NA	NA	oocyte	NA	NA	NA	NA	NA	NA	NA	NA	NA	NA	-53	85	-1.71	NA	NA	NA	NA	NA	NA	NA	NA	NA	no	NA	NA	NA	NA	NA	NA
219	17545244	V47R			missense	NA	no	yes	NA	NA	NA	oocyte	NA	NA	NA	NA	NA	NA	NA	NA	NA	NA	-41.3	76	-1.35	NA	NA	NA	NA	NA	NA	NA	NA	NA	no	NA	NA	NA	NA	NA	NA
220	17545244	L48R			missense	NA	no	yes	NA	NA	NA	oocyte	NA	NA	NA	NA	NA	NA	NA	NA	NA	NA	-4.1	112	-0.29	NA	NA	NA	NA	NA	NA	NA	NA	NA	no	NA	NA	NA	NA	NA	NA
221	17545244	M49R			missense	NA	no	yes	NA	NA	NA	oocyte	NA	NA	NA	NA	NA	NA	NA	NA	NA	NA	3.3	75	0	NA	NA	NA	NA	NA	NA	NA	NA	NA	no	NA	NA	NA	NA	NA	NA
222	17545244	V50R			missense	NA	no	yes	NA	NA	NA	oocyte	NA	NA	NA	NA	NA	NA	NA	NA	NA	NA	-33	79	-1.12	NA	NA	NA	NA	NA	NA	NA	NA	NA	no	NA	NA	NA	NA	NA	NA
223	17545244	L51R			missense	NA	no	yes	NA	NA	NA	oocyte	NA	NA	NA	NA	NA	NA	NA	NA	NA	NA	-56.2	9	-2.22	NA	NA	NA	NA	NA	NA	NA	NA	NA	no	NA	NA	NA	NA	NA	NA
224	17545244	G52R			missense	NA	no	yes	NA	NA	NA	oocyte	NA	NA	NA	10	10	NA	NA	NA	NA	NA	NA	NA	NA	NA	NA	NA	NA	NA	NA	NA	NA	NA	no	NA	NA	NA	NA	NA	NA
225	17545244	F53R			missense	NA	no	yes	NA	NA	NA	oocyte	NA	NA	NA	19	95	NA	NA	NA	NA	NA	NA	NA	NA	NA	NA	NA	NA	NA	NA	NA	NA	NA	no	NA	NA	NA	NA	NA	NA
226	17545244	F54R			missense	NA	no	yes	NA	NA	NA	oocyte	NA	NA	NA	10	10	NA	NA	NA	NA	NA	NA	NA	NA	NA	NA	NA	NA	NA	NA	NA	NA	NA	no	NA	NA	NA	NA	NA	NA
227	17545244	G55R			missense	NA	no	yes	NA	NA	NA	oocyte	NA	NA	NA	NA	NA	NA	NA	NA	NA	NA	-63	111	-2.48	NA	NA	NA	NA	NA	NA	NA	NA	NA	no	NA	NA	NA	NA	NA	NA
228	17545244	F56R			missense	NA	no	yes	NA	NA	NA	oocyte	NA	NA	NA	NA	NA	NA	NA	NA	NA	NA	-6.3	118	-1.4	NA	NA	NA	NA	NA	NA	NA	NA	NA	no	NA	NA	NA	NA	NA	NA
229	17545244	F57R			missense	NA	no	yes	NA	NA	NA	oocyte	NA	NA	NA	NA	NA	NA	NA	NA	NA	NA	-46.9	140	-1.35	NA	NA	NA	NA	NA	NA	NA	NA	NA	no	NA	NA	NA	NA	NA	NA
230	17545244	T58R			missense	NA	no	yes	NA	NA	NA	oocyte	NA	NA	NA	NA	NA	NA	NA	NA	NA	NA	3	20	0.04	NA	NA	NA	NA	NA	NA	NA	NA	NA	no	NA	NA	NA	NA	NA	NA
231	17545244	L59R			missense	NA	no	yes	NA	NA	NA	oocyte	NA	NA	NA	10	10	NA	NA	NA	NA	NA	NA	NA	NA	NA	NA	NA	NA	NA	NA	NA	NA	NA	no	NA	NA	NA	NA	NA	NA
232	17545244	G60R			missense	NA	no	yes	NA	NA	NA	oocyte	NA	NA	NA	NA	NA	NA	NA	NA	NA	NA	7.6	21	0.29	NA	NA	NA	NA	NA	NA	NA	NA	NA	no	NA	NA	NA	NA	NA	NA
233	17545244	I61R			missense	NA	no	yes	NA	NA	NA	oocyte	NA	NA	NA	NA	NA	NA	NA	NA	NA	NA	-22	19	-0.81	NA	NA	NA	NA	NA	NA	NA	NA	NA	no	NA	NA	NA	NA	NA	NA
234	17545244	M62R			missense	NA	no	yes	NA	NA	NA	oocyte	NA	NA	NA	NA	NA	NA	NA	NA	NA	NA	-5.1	34	-0.32	NA	NA	NA	NA	NA	NA	NA	NA	NA	no	NA	NA	NA	NA	NA	NA
235	17545244	L63R			missense	NA	no	yes	NA	NA	NA	oocyte	NA	NA	NA	NA	NA	NA	NA	NA	NA	NA	19.7	15	1.01	NA	NA	NA	NA	NA	NA	NA	NA	NA	no	NA	NA	NA	NA	NA	NA
236	17545244	S64R			missense	NA	no	yes	NA	NA	NA	oocyte	NA	NA	NA	NA	NA	NA	NA	NA	NA	NA	-1.8	44	-0.15	NA	NA	NA	NA	NA	NA	NA	NA	NA	no	NA	NA	NA	NA	NA	NA
237	17545244	Y65R			missense	NA	no	yes	NA	NA	NA	oocyte	NA	NA	NA	NA	NA	NA	NA	NA	NA	NA	1.1	41	0.07	NA	NA	NA	NA	NA	NA	NA	NA	NA	no	NA	NA	NA	NA	NA	NA
238	17545244	I66R			missense	NA	no	yes	NA	NA	NA	oocyte	NA	NA	NA	NA	NA	NA	NA	NA	NA	NA	-0.2	39	-0.04	NA	NA	NA	NA	NA	NA	NA	NA	NA	no	NA	NA	NA	NA	NA	NA
239	17130521	S68A			missense	NA	no	yes	NA	NA	NA	oocyte	NA	NA	NA	NA	NA	NA	NA	NA	NA	NA	28.7	20	2.02	NA	NA	NA	NA	NA	NA	NA	NA	NA	no	NA	NA	NA	NA	NA	NA
240	17130521	S68L			missense	NA	no	yes	NA	NA	NA	oocyte	NA	NA	NA	NA	NA	NA	NA	NA	NA	NA	20.5	21	1.24	NA	NA	NA	NA	NA	NA	NA	NA	NA	no	NA	NA	NA	NA	NA	NA
241	17130521	S68D			missense	NA	no	yes	NA	NA	NA	oocyte	NA	NA	NA	NA	NA	NA	NA	NA	NA	NA	12.3	23	0.89	NA	NA	NA	NA	NA	NA	NA	NA	NA	no	NA	NA	NA	NA	NA	NA
242	17130521	S68E			missense	NA	no	yes	NA	NA	NA	oocyte	NA	NA	NA	NA	NA	NA	NA	NA	NA	NA	13.5	22	1.09	NA	NA	NA	NA	NA	NA	NA	NA	NA	no	NA	NA	NA	NA	NA	NA
243	17130521	K69A			missense	NA	no	yes	NA	NA	NA	oocyte	NA	NA	NA	NA	NA	NA	NA	NA	NA	NA	-3.2	53	0.17	NA	NA	NA	NA	NA	NA	NA	NA	NA	no	NA	NA	NA	NA	NA	NA
244	17130521	K70A			missense	NA	no	yes	NA	NA	NA	oocyte	NA	NA	NA	NA	NA	NA	NA	NA	NA	NA	24.8	16	1.88	NA	NA	NA	NA	NA	NA	NA	NA	NA	no	NA	NA	NA	NA	NA	NA
245	17130521	K70Q			missense	NA	no	yes	NA	NA	NA	oocyte	NA	NA	NA	NA	NA	NA	NA	NA	NA	NA	23.2	20	1.25	NA	NA	NA	NA	NA	NA	NA	NA	NA	no	NA	NA	NA	NA	NA	NA
246	17130521	L71A			missense	NA	no	yes	NA	NA	NA	oocyte	NA	NA	NA	NA	NA	NA	NA	NA	NA	NA	11.3	38	1	NA	NA	NA	NA	NA	NA	NA	NA	NA	no	NA	NA	NA	NA	NA	NA
247	17130521	E72A			missense	NA	no	yes	NA	NA	NA	oocyte	NA	NA	NA	NA	NA	NA	NA	NA	NA	NA	11.7	54	0.86	NA	NA	NA	NA	NA	NA	NA	NA	NA	no	NA	NA	NA	NA	NA	NA
248	17130521	H73A			missense	NA	no	yes	NA	NA	NA	oocyte	NA	NA	NA	111	56	NA	NA	NA	NA	NA	21	26	1.38	NA	NA	NA	NA	NA	NA	NA	NA	NA	no	NA	NA	NA	NA	NA	NA
249	17130521	S74A			missense	NA	no	yes	NA	NA	NA	oocyte	NA	NA	NA	NA	NA	NA	NA	NA	NA	NA	2.8	75	0.25	NA	NA	NA	NA	NA	NA	NA	NA	NA	no	NA	NA	NA	NA	NA	NA
250	17130521	S74L			missense	NA	no	yes	NA	NA	NA	oocyte	NA	NA	NA	NA	NA	NA	NA	NA	NA	NA	22.1	30	1.35	NA	NA	NA	NA	NA	NA	NA	NA	NA	no	NA	NA	NA	NA	NA	NA
251	17130521	S74I			missense	NA	no	yes	NA	NA	NA	oocyte	NA	NA	NA	NA	NA	NA	NA	NA	NA	NA	13.1	28	1.2	NA	NA	NA	NA	NA	NA	NA	NA	NA	no	NA	NA	NA	NA	NA	NA
252	17130521	S74M			missense	NA	no	yes	NA	NA	NA	oocyte	NA	NA	NA	NA	NA	NA	NA	NA	NA	NA	-1	38	0.33	NA	NA	NA	NA	NA	NA	NA	NA	NA	no	NA	NA	NA	NA	NA	NA
253	17130521	N75A			missense	NA	no	yes	NA	NA	NA	oocyte	NA	NA	NA	NA	NA	NA	NA	NA	NA	NA	-3.4	97	0.04	NA	NA	NA	NA	NA	NA	NA	NA	NA	no	NA	NA	NA	NA	NA	NA
254	17130521	D76A			missense	NA	no	yes	NA	oocyte	80	oocyte	NA	NA	NA	10	10	NA	NA	NA	NA	NA	NA	NA	NA	NA	NA	NA	NA	NA	NA	NA	NA	NA	no	NA	NA	NA	NA	NA	NA
255	17130521	D76N			missense	NA	no	yes	NA	oocyte	66	oocyte	NA	NA	NA	10	10	NA	NA	NA	NA	NA	NA	NA	NA	NA	NA	NA	NA	NA	NA	NA	NA	NA	no	NA	NA	NA	NA	NA	NA
256	17130521	P77G			missense	NA	no	yes	NA	NA	NA	oocyte	NA	NA	NA	10	10	NA	NA	NA	NA	NA	NA	NA	NA	NA	NA	NA	NA	NA	NA	NA	NA	NA	no	NA	NA	NA	NA	NA	NA
257	17130521	P77A			missense	NA	no	yes	NA	NA	NA	oocyte	NA	NA	NA	NA	NA	NA	NA	NA	NA	NA	7.1	61	0.39	NA	NA	NA	NA	NA	NA	NA	NA	NA	no	NA	NA	NA	NA	NA	NA
258	17130521	P77L			missense	NA	no	yes	NA	NA	NA	oocyte	NA	NA	NA	NA	NA	NA	NA	NA	NA	NA	8.2	57	0.36	NA	NA	NA	NA	NA	NA	NA	NA	NA	no	NA	NA	NA	NA	NA	NA
259	17130521	F78A			missense	NA	no	yes	NA	NA	NA	oocyte	NA	NA	NA	NA	NA	NA	NA	NA	NA	NA	38.2	24	1.12	NA	NA	NA	NA	NA	NA	NA	NA	NA	no	NA	NA	NA	NA	NA	NA
260	17130521	N79A			missense	NA	no	yes	NA	NA	NA	oocyte	NA	NA	NA	NA	NA	NA	NA	NA	NA	NA	14.3	27	0.96	NA	NA	NA	NA	NA	NA	NA	NA	NA	no	NA	NA	NA	NA	NA	NA
261	17130521	V80A			missense	NA	no	yes	NA	NA	NA	oocyte	NA	NA	NA	NA	NA	NA	NA	NA	NA	NA	12.4	39	0.37	NA	NA	NA	NA	NA	NA	NA	NA	NA	no	NA	NA	NA	NA	NA	NA
262	17130521	Y81A			missense	NA	no	yes	NA	NA	NA	oocyte	NA	NA	NA	NA	NA	NA	NA	NA	NA	NA	43.4	17	1.86	NA	NA	NA	NA	NA	NA	NA	NA	NA	no	NA	NA	NA	NA	NA	NA
263	17130521	I82A			missense	NA	no	yes	NA	NA	NA	oocyte	NA	NA	NA	NA	NA	NA	NA	NA	NA	NA	28.1	22	1.65	NA	NA	NA	NA	NA	NA	NA	NA	NA	no	NA	NA	NA	NA	NA	NA
264	17130521	E83A			missense	NA	no	yes	NA	NA	NA	oocyte	NA	NA	NA	80	88	NA	NA	NA	NA	NA	3.3	95	0.04	NA	NA	NA	NA	NA	NA	NA	NA	NA	no	NA	NA	NA	NA	NA	NA
265	17130521	S84A			missense	NA	no	yes	NA	NA	NA	oocyte	NA	NA	NA	NA	NA	NA	NA	NA	NA	NA	13.3	48	0.93	NA	NA	NA	NA	NA	NA	NA	NA	NA	no	NA	NA	NA	NA	NA	NA
266	17130521	S84L			missense	NA	no	yes	NA	NA	NA	oocyte	NA	NA	NA	NA	NA	NA	NA	NA	NA	NA	6.2	68	-0.05	NA	NA	NA	NA	NA	NA	NA	NA	NA	no	NA	NA	NA	NA	NA	NA
267	17130521	D85A			missense	NA	no	yes	NA	NA	NA	oocyte	NA	NA	NA	NA	NA	NA	NA	NA	NA	NA	16.7	45	1.16	NA	NA	NA	NA	NA	NA	NA	NA	NA	no	NA	NA	NA	NA	NA	NA
268	17130521	A86L			missense	NA	no	yes	NA	NA	NA	oocyte	NA	NA	NA	NA	NA	NA	NA	NA	NA	NA	-6.5	131	-0.1	NA	NA	NA	NA	NA	NA	NA	NA	NA	no	NA	NA	NA	NA	NA	NA
