# Supplementary material for: High-throughput functional mapping of variants in an arrhythmia gene, KCNE1, reveals novel biology
Source: Genome Med. 2024 May 30;16:73. doi: 10.1186/s13073-024-01340-5 (PMC11138074; doi:10.1186/s13073-024-01340-5)
Supplement: Supplementary file 3 — Additional file 3: SpliceAI scores for single SNV variants tested in this study. [file 13073_2024_1340_MOESM3_ESM.xlsx]

## Sheet: SpliceAI
cdna	wt_cdna.x	mut_cdna	hg19_genomic	chr	AG	AL	DG	DL	AG_pos	AL_pos	DG_pos	DL_pos	SpliceAI_composite	basepos	origCodon	newCodon	pos	orig	new	mutation	mutationType
c.1A>C	A	C	chr21:35821932T>G	21	0.02	0	0	0	-22	48	49	1	0.02	1	ATG	CTG	1	M	L	M1L	missense
c.1A>G	A	G	chr21:35821932T>C	21	0.01	0	0	0	-22	48	1	-23	0.01	1	ATG	GTG	1	M	V	M1V	missense
c.1A>T	A	T	chr21:35821932T>A	21	0.11	0	0	0	-22	48	2	-23	0.11	1	ATG	TTG	1	M	L	M1L	missense
c.2T>A	T	A	chr21:35821931A>T	21	0.04	0	0	0	49	-21	49	-21	0.04	2	ATG	AAG	1	M	K	M1K	missense
c.2T>C	T	C	chr21:35821931A>G	21	0.02	0	0	0	49	-21	-22	-21	0.02	2	ATG	ACG	1	M	T	M1T	missense
c.2T>G	T	G	chr21:35821931A>C	21	0.02	0	0	0	49	-21	2	-21	0.02	2	ATG	AGG	1	M	R	M1R	missense
c.3G>A	G	A	chr21:35821930C>T	21	0.04	0	0	0	-20	50	3	-21	0.04	3	ATG	ATA	1	M	I	M1I	missense
c.3G>C	G	C	chr21:35821930C>G	21	0.03	0	0	0	-20	50	-20	50	0.03	3	ATG	ATC	1	M	I	M1I	missense
c.3G>T	G	T	chr21:35821930C>A	21	0.15	0	0	0	-20	50	-20	50	0.15	3	ATG	ATT	1	M	I	M1I	missense
c.4A>C	A	C	chr21:35821929T>G	21	0.04	0	0	0	-19	22	4	-22	0.04	4	ATC	CTC	2	I	L	I2L	missense
c.4A>G	A	G	chr21:35821929T>C	21	0	0	0	0	1	-19	1	-20	0	4	ATC	GTC	2	I	V	I2V	missense
c.4A>T	A	T	chr21:35821929T>A	21	0.15	0	0	0	-19	37	-19	4	0.15	4	ATC	TTC	2	I	F	I2F	missense
c.5T>A	T	A	chr21:35821928A>T	21	0	0	0	0	38	-18	38	-19	0	5	ATC	AAC	2	I	N	I2N	missense
c.5T>C	T	C	chr21:35821928A>G	21	0.01	0	0	0	-18	5	-4	-19	0.01	5	ATC	ACC	2	I	T	I2T	missense
c.5T>G	T	G	chr21:35821928A>C	21	0	0	0	0	-50	-18	5	-19	0	5	ATC	AGC	2	I	S	I2S	missense
c.6C>A	C	A	chr21:35821927G>T	21	0	0	0	0	-40	-17	-3	-18	0	6	ATC	ATA	2	I	I	I2I	synon
c.6C>G	C	G	chr21:35821927G>C	21	0	0	0	0	24	-17	3	-18	0	6	ATC	ATG	2	I	M	I2M	missense
c.6C>T	C	T	chr21:35821927G>A	21	0.18	0	0	0	-17	39	-17	6	0.18	6	ATC	ATT	2	I	I	I2I	synon
c.7C>A	C	A	chr21:35821926G>T	21	0	0	0	0	-48	-16	7	-17	0	7	CTG	ATG	3	L	M	L3M	missense
c.7C>G	C	G	chr21:35821926G>C	21	0	0	0	0	25	-16	1	-17	0	7	CTG	GTG	3	L	V	L3V	missense
c.7C>T	C	T	chr21:35821926G>A	21	0.16	0	0	0	-16	40	-16	-17	0.16	7	CTG	TTG	3	L	L	L3L	synon
c.8T>A	T	A	chr21:35821925A>T	21	0	0	0	0	-2	-15	8	-16	0	8	CTG	CAG	3	L	Q	L3Q	missense
c.8T>C	T	C	chr21:35821925A>G	21	0	0	0	0	41	-15	-16	-15	0	8	CTG	CCG	3	L	P	L3P	missense
c.8T>G	T	G	chr21:35821925A>C	21	0	0	0	0	26	-15	8	-15	0	8	CTG	CGG	3	L	R	L3R	missense
c.9G>A	G	A	chr21:35821924C>T	21	0.04	0	0	0	-14	9	-14	-15	0.04	9	CTG	CTA	3	L	L	L3L	synon
c.9G>C	G	C	chr21:35821924C>G	21	0.14	0	0	0	-14	42	-14	-15	0.14	9	CTG	CTC	3	L	L	L3L	synon
c.9G>T	G	T	chr21:35821924C>A	21	0.22	0	0	0	-14	42	-14	-17	0.22	9	CTG	CTT	3	L	L	L3L	synon
c.10T>A	T	A	chr21:35821923A>T	21	0	0	0	0	28	-13	0	-14	0	10	TCT	ACT	4	S	T	S4T	missense
c.10T>C	T	C	chr21:35821923A>G	21	0	0	0	0	28	-13	0	-13	0	10	TCT	CCT	4	S	P	S4P	missense
c.10T>G	T	G	chr21:35821923A>C	21	0	0	0	0	28	-13	-40	-14	0	10	TCT	GCT	4	S	A	S4A	missense
c.11C>A	C	A	chr21:35821922G>T	21	0	0	0	0	11	-12	3	-13	0	11	TCT	TAT	4	S	Y	S4Y	missense
c.11C>G	C	G	chr21:35821922G>C	21	0	0	0	0	11	-12	1	-13	0	11	TCT	TGT	4	S	C	S4C	missense
c.11C>T	C	T	chr21:35821922G>A	21	0.1	0	0	0	-12	-35	-12	11	0.1	11	TCT	TTT	4	S	F	S4F	missense
c.12T>A	T	A	chr21:35821921A>T	21	0	0	0	0	-2	-11	-12	-11	0	12	TCT	TCA	4	S	S	S4S	synon
c.12T>C	T	C	chr21:35821921A>G	21	0	0	0	0	30	-11	-12	-11	0	12	TCT	TCC	4	S	S	S4S	synon
c.12T>G	T	G	chr21:35821921A>C	21	0	0	0	0	12	-11	-12	-11	0	12	TCT	TCG	4	S	S	S4S	synon
c.13A>C	A	C	chr21:35821920T>G	21	0.1	0	0	0	-10	-33	-11	13	0.1	13	AAC	CAC	5	N	H	N5H	missense
c.13A>G	A	G	chr21:35821920T>C	21	0	0	0	0	13	-10	13	-11	0	13	AAC	GAC	5	N	D	N5D	missense
c.13A>T	A	T	chr21:35821920T>A	21	0.19	0	0	0	-10	-33	-11	13	0.19	13	AAC	TAC	5	N	Y	N5Y	missense
c.14A>C	A	C	chr21:35821919T>G	21	0.01	0	0	0	-9	-32	-10	14	0.01	14	AAC	ACC	5	N	T	N5T	missense
c.14A>G	A	G	chr21:35821919T>C	21	0.01	0	0	0	-1	-9	-1	-10	0.01	14	AAC	AGC	5	N	S	N5S	missense
c.14A>T	A	T	chr21:35821919T>A	21	0.17	0	0	0	-9	-32	-10	14	0.17	14	AAC	ATC	5	N	I	N5I	missense
c.15C>A	C	A	chr21:35821918G>T	21	0	0	0	0	-43	-8	-3	-9	0	15	AAC	AAA	5	N	K	N5K	missense
c.15C>G	C	G	chr21:35821918G>C	21	0	0	0	0	-1	-8	15	-9	0	15	AAC	AAG	5	N	K	N5K	missense
c.15C>T	C	T	chr21:35821918G>A	21	0.02	0	0	0	-8	48	2	-9	0.02	15	AAC	AAT	5	N	N	N5N	synon
c.16A>C	A	C	chr21:35821917T>G	21	0.29	0	0	0	-7	49	-7	-8	0.29	16	ACC	CCC	6	T	P	T6P	missense
c.16A>G	A	G	chr21:35821917T>C	21	0	0	0	0	34	-7	16	-8	0	16	ACC	GCC	6	T	A	T6A	missense
c.16A>T	A	T	chr21:35821917T>A	21	0.33	0	0	0	-7	49	-7	16	0.33	16	ACC	TCC	6	T	S	T6S	missense
c.17C>A	C	A	chr21:35821916G>T	21	0	0	0	0	-29	-6	17	-6	0	17	ACC	AAC	6	T	N	T6N	missense
c.17C>G	C	G	chr21:35821916G>C	21	0.04	0	0	0	-1	-6	-7	-6	0.04	17	ACC	AGC	6	T	S	T6S	missense
c.17C>T	C	T	chr21:35821916G>A	21	0	0	0	0	-29	-6	-7	-9	0	17	ACC	ATC	6	T	I	T6I	missense
c.18C>A	C	A	chr21:35821915G>T	21	0	0	0	0	-28	-5	-5	-6	0	18	ACC	ACA	6	T	T	T6T	synon
c.18C>G	C	G	chr21:35821915G>C	21	0	0	0	0	36	-5	18	-5	0	18	ACC	ACG	6	T	T	T6T	synon
c.18C>T	C	T	chr21:35821915G>A	21	0.02	0	0	0	-5	18	-5	-6	0.02	18	ACC	ACT	6	T	T	T6T	synon
c.19A>C	A	C	chr21:35821914T>G	21	0	0	0	0	37	-4	19	-5	0	19	ACA	CCA	7	T	P	T7P	missense
c.19A>G	A	G	chr21:35821914T>C	21	0	0	0	0	37	-4	-50	-5	0	19	ACA	GCA	7	T	A	T7A	missense
c.19A>T	A	T	chr21:35821914T>A	21	0	0	0	0	-27	-4	19	-5	0	19	ACA	TCA	7	T	S	T7S	missense
c.20C>A	C	A	chr21:35821913G>T	21	0	0	0	0	-26	-3	-4	-3	0	20	ACA	AAA	7	T	K	T7K	missense
c.20C>G	C	G	chr21:35821913G>C	21	0.01	0	0	0	-1	-3	-1	-4	0.01	20	ACA	AGA	7	T	R	T7R	missense
c.20C>T	C	T	chr21:35821913G>A	21	0	0	0	0	-26	-3	-35	-3	0	20	ACA	ATA	7	T	I	T7I	missense
c.21A>C	A	C	chr21:35821912T>G	21	0	0	0	0	-25	-2	21	-3	0	21	ACA	ACC	7	T	T	T7T	synon
c.21A>G	A	G	chr21:35821912T>C	21	0	0	0	0	-25	-2	21	-3	0	21	ACA	ACG	7	T	T	T7T	synon
c.21A>T	A	T	chr21:35821912T>A	21	0	0	0	0	-25	-2	21	-3	0	21	ACA	ACT	7	T	T	T7T	synon
c.22G>A	G	A	chr21:35821911C>T	21	0	0	0	0	-24	-1	-2	-1	0	22	GCG	ACG	8	A	T	A8T	missense
c.22G>C	G	C	chr21:35821911C>G	21	0	0	0	0	-24	-1	-2	-1	0	22	GCG	CCG	8	A	P	A8P	missense
c.22G>T	G	T	chr21:35821911C>A	21	0	0	0	0	-24	-1	22	-1	0	22	GCG	TCG	8	A	S	A8S	missense
c.23C>A	C	A	chr21:35821910G>T	21	0	0	0	0	0	-23	-1	0	0	23	GCG	GAG	8	A	E	A8E	missense
c.23C>G	C	G	chr21:35821910G>C	21	0.27	0	0	0	0	41	-1	23	0.27	23	GCG	GGG	8	A	G	A8G	missense
c.23C>T	C	T	chr21:35821910G>A	21	0	0	0	0	-23	0	0	-1	0	23	GCG	GTG	8	A	V	A8V	missense
c.24G>A	G	A	chr21:35821909C>T	21	0.01	0	0	0	-2	1	-2	0	0.01	24	GCG	GCA	8	A	A	A8A	synon
c.24G>C	G	C	chr21:35821909C>G	21	0.02	0	0	0	1	24	24	0	0.02	24	GCG	GCC	8	A	A	A8A	synon
c.24G>T	G	T	chr21:35821909C>A	21	0.04	0	0	0	1	24	1	0	0.04	24	GCG	GCT	8	A	A	A8A	synon
c.25G>A	G	A	chr21:35821908C>T	21	0.01	0	0	0	2	25	2	1	0.01	25	GTG	ATG	9	V	M	V9M	missense
c.25G>C	G	C	chr21:35821908C>G	21	0.01	0	0	0	2	25	2	1	0.01	25	GTG	CTG	9	V	L	V9L	missense
c.25G>T	G	T	chr21:35821908C>A	21	0	0	0	0	-21	2	2	1	0	25	GTG	TTG	9	V	L	V9L	missense
c.26T>A	T	A	chr21:35821907A>T	21	0	0	0	0	26	3	26	2	0	26	GTG	GAG	9	V	E	V9E	missense
c.26T>C	T	C	chr21:35821907A>G	21	0.02	0	0	0	3	-20	-43	2	0.02	26	GTG	GCG	9	V	A	V9A	missense
c.26T>G	T	G	chr21:35821907A>C	21	0	0	0	0	-44	3	1	2	0	26	GTG	GGG	9	V	G	V9G	missense
c.27G>A	G	A	chr21:35821906C>T	21	0	0	0	0	-19	4	3	4	0	27	GTG	GTA	9	V	V	V9V	synon
c.27G>C	G	C	chr21:35821906C>G	21	0	0	0	0	-19	4	2	3	0	27	GTG	GTC	9	V	V	V9V	synon
c.27G>T	G	T	chr21:35821906C>A	21	0	0	0	0	-19	4	2	3	0	27	GTG	GTT	9	V	V	V9V	synon
c.28A>C	A	C	chr21:35821905T>G	21	0.01	0	0	0	5	28	28	4	0.01	28	ACG	CCG	10	T	P	T10P	missense
c.28A>G	A	G	chr21:35821905T>C	21	0	0	0	0	-18	5	28	4	0	28	ACG	GCG	10	T	A	T10A	missense
c.28A>T	A	T	chr21:35821905T>A	21	0	0	0	0	-18	5	2	4	0	28	ACG	TCG	10	T	S	T10S	missense
c.29C>A	C	A	chr21:35821904G>T	21	0	0	0	0	6	-17	5	6	0	29	ACG	AAG	10	T	K	T10K	missense
c.29C>G	C	G	chr21:35821904G>C	21	0	0	0	0	5	6	5	6	0	29	ACG	AGG	10	T	R	T10R	missense
c.29C>T	C	T	chr21:35821904G>A	21	0	0	0	0	-17	6	5	6	0	29	ACG	ATG	10	T	M	T10M	missense
c.30G>A	G	A	chr21:35821903C>T	21	0	0	0	0	-16	7	7	6	0	30	ACG	ACA	10	T	T	T10T	synon
c.30G>C	G	C	chr21:35821903C>G	21	0	0	0	0	-16	7	5	4	0	30	ACG	ACC	10	T	T	T10T	synon
c.30G>T	G	T	chr21:35821903C>A	21	0	0	0	0	-16	7	6	30	0	30	ACG	ACT	10	T	T	T10T	synon
c.31C>A	C	A	chr21:35821902G>T	21	0.01	0	0	0	8	-15	7	-6	0.01	31	CCC	ACC	11	P	T	P11T	missense
c.31C>G	C	G	chr21:35821902G>C	21	0	0	0	0	8	-15	7	5	0	31	CCC	GCC	11	P	A	P11A	missense
c.31C>T	C	T	chr21:35821902G>A	21	0	0	0	0	8	-39	7	-1	0	31	CCC	TCC	11	P	S	P11S	missense
c.32C>A	C	A	chr21:35821901G>T	21	0	0	0	0	11	9	8	0	0	32	CCC	CAC	11	P	H	P11H	missense
c.32C>G	C	G	chr21:35821901G>C	21	0.01	0	0	0	9	-14	32	9	0.01	32	CCC	CGC	11	P	R	P11R	missense
c.32C>T	C	T	chr21:35821901G>A	21	0	0	0	0	-14	9	8	9	0	32	CCC	CTC	11	P	L	P11L	missense
c.33C>A	C	A	chr21:35821900G>T	21	0.01	0	0	0	10	-13	10	9	0.01	33	CCC	CCA	11	P	P	P11P	synon
c.33C>G	C	G	chr21:35821900G>C	21	0.03	0	0	0	10	-13	10	9	0.03	33	CCC	CCG	11	P	P	P11P	synon
c.33C>T	C	T	chr21:35821900G>A	21	0	0	0	0	-13	10	10	9	0	33	CCC	CCT	11	P	P	P11P	synon
c.34T>A	T	A	chr21:35821899A>T	21	0.01	0	0	0	11	-12	34	10	0.01	34	TTT	ATT	12	F	I	F12I	missense
c.34T>C	T	C	chr21:35821899A>G	21	0.01	0	0	0	11	-12	11	8	0.01	34	TTT	CTT	12	F	L	F12L	missense
c.34T>G	T	G	chr21:35821899A>C	21	0.03	0	0	0	11	-12	11	10	0.03	34	TTT	GTT	12	F	V	F12V	missense
c.35T>A	T	A	chr21:35821898A>T	21	0.01	0	0	0	12	-11	3	11	0.01	35	TTT	TAT	12	F	Y	F12Y	missense
c.35T>C	T	C	chr21:35821898A>G	21	0.01	0	0	0	12	-11	-15	11	0.01	35	TTT	TCT	12	F	S	F12S	missense
c.35T>G	T	G	chr21:35821898A>C	21	0.03	0	0	0	12	-11	1	11	0.03	35	TTT	TGT	12	F	C	F12C	missense
c.36T>A	T	A	chr21:35821897A>T	21	0.01	0	0	0	13	-10	36	12	0.01	36	TTT	TTA	12	F	L	F12L	missense
c.36T>G	T	G	chr21:35821897A>C	21	0.04	0	0	0	13	-10	13	12	0.04	36	TTT	TTG	12	F	L	F12L	missense
c.37C>A	C	A	chr21:35821896G>T	21	0	0	0	0	14	-9	-2	13	0	37	CTG	ATG	13	L	M	L13M	missense
c.37C>G	C	G	chr21:35821896G>C	21	0.03	0	0	0	14	-9	1	13	0.03	37	CTG	GTG	13	L	V	L13V	missense
c.37C>T	C	T	chr21:35821896G>A	21	0	0	0	0	-9	14	13	-33	0	37	CTG	TTG	13	L	L	L13L	synon
c.38T>C	T	C	chr21:35821895A>G	21	0.01	0	0	0	15	-17	-12	14	0.01	38	CTG	CCG	13	L	P	L13P	missense
c.38T>G	T	G	chr21:35821895A>C	21	0.04	0	0	0	15	-8	-12	14	0.04	38	CTG	CGG	13	L	R	L13R	missense
c.39G>A	G	A	chr21:35821894C>T	21	0	0	0	0	-7	16	15	16	0	39	CTG	CTA	13	L	L	L13L	synon
c.39G>C	G	C	chr21:35821894C>G	21	0	0	0	0	-7	16	15	-31	0	39	CTG	CTC	13	L	L	L13L	synon
c.39G>T	G	T	chr21:35821894C>A	21	0	0	0	0	-7	16	15	-31	0	39	CTG	CTT	13	L	L	L13L	synon
c.40A>C	A	C	chr21:35821893T>G	21	0	0	0	0	-6	17	-10	16	0	40	ACC	CCC	14	T	P	T14P	missense
c.40A>G	A	G	chr21:35821893T>C	21	0	0	0	0	19	17	17	16	0	40	ACC	GCC	14	T	A	T14A	missense
c.40A>T	A	T	chr21:35821893T>A	21	0.01	0	0	0	-6	17	16	-20	0.01	40	ACC	TCC	14	T	S	T14S	missense
c.41C>A	C	A	chr21:35821892G>T	21	0.01	0	0	0	18	-5	18	17	0.01	41	ACC	AAC	14	T	N	T14N	missense
c.41C>G	C	G	chr21:35821892G>C	21	0	0	0	0	-29	18	18	17	0	41	ACC	AGC	14	T	S	T14S	missense
c.41C>T	C	T	chr21:35821892G>A	21	0	0	0	0	-5	18	17	41	0	41	ACC	ATC	14	T	I	T14I	missense
c.42C>A	C	A	chr21:35821891G>T	21	0	0	0	0	-4	19	18	19	0	42	ACC	ACA	14	T	T	T14T	synon
c.42C>G	C	G	chr21:35821891G>C	21	0.03	0	0	0	19	-4	19	18	0.03	42	ACC	ACG	14	T	T	T14T	synon
c.42C>T	C	T	chr21:35821891G>A	21	0	0	0	0	-13	19	18	-28	0	42	ACC	ACT	14	T	T	T14T	synon
c.43A>C	A	C	chr21:35821890T>G	21	0.01	0	0	0	-3	20	19	20	0.01	43	AAG	CAG	15	K	Q	K15Q	missense
c.43A>G	A	G	chr21:35821890T>C	21	0.02	0	0	0	20	-3	43	19	0.02	43	AAG	GAG	15	K	E	K15E	missense
c.43A>T	A	T	chr21:35821890T>A	21	0.02	0	0	0	-3	20	19	6	0.02	43	AAG	TAG	15	K	X	K15X	nonsense
c.44A>C	A	C	chr21:35821889T>G	21	0.01	0	0	0	-11	-2	-11	20	0.01	44	AAG	ACG	15	K	T	K15T	missense
c.44A>G	A	G	chr21:35821889T>C	21	0.01	0	0	0	-1	21	20	18	0.01	44	AAG	AGG	15	K	R	K15R	missense
c.44A>T	A	T	chr21:35821889T>A	21	0.01	0	0	0	-11	21	-6	20	0.01	44	AAG	ATG	15	K	M	K15M	missense
c.45G>C	G	C	chr21:35821888C>G	21	0	0	0	0	-10	-1	21	-1	0	45	AAG	AAC	15	K	N	K15N	missense
c.45G>T	G	T	chr21:35821888C>A	21	0.02	0	0	0	-10	22	21	22	0.02	45	AAG	AAT	15	K	N	K15N	missense
c.46C>A	C	A	chr21:35821887G>T	21	0.01	0	0	0	23	-9	-4	22	0.01	46	CTG	ATG	16	L	M	L16M	missense
c.46C>G	C	G	chr21:35821887G>C	21	0.01	0	0	0	0	23	1	-24	0.01	46	CTG	GTG	16	L	V	L16V	missense
c.46C>T	C	T	chr21:35821887G>A	21	0	0	0	0	-9	23	2	46	0	46	CTG	TTG	16	L	L	L16L	synon
c.47T>A	T	A	chr21:35821886A>T	21	0	0	0	0	-2	24	-2	23	0	47	CTG	CAG	16	L	Q	L16Q	missense
c.47T>C	T	C	chr21:35821886A>G	21	0.01	0	0	0	24	-8	-23	23	0.01	47	CTG	CCG	16	L	P	L16P	missense
c.47T>G	T	G	chr21:35821886A>C	21	0.01	0	0	0	24	1	0	-3	0.01	47	CTG	CGG	16	L	R	L16R	missense
c.48G>A	G	A	chr21:35821885C>T	21	0	0	0	0	2	25	-50	48	0	48	CTG	CTA	16	L	L	L16L	synon
c.48G>C	G	C	chr21:35821885C>G	21	0	0	0	0	2	25	24	25	0	48	CTG	CTC	16	L	L	L16L	synon
c.48G>T	G	T	chr21:35821885C>A	21	0	0	0	0	2	25	24	25	0	48	CTG	CTT	16	L	L	L16L	synon
c.49T>A	T	A	chr21:35821884A>T	21	0	0	0	0	-50	26	-1	25	0	49	TGG	AGG	17	W	R	W17R	missense
c.49T>C	T	C	chr21:35821884A>G	21	0.03	0	0	0	26	-50	-11	25	0.03	49	TGG	CGG	17	W	R	W17R	missense
c.49T>G	T	G	chr21:35821884A>C	21	0.02	0	0	0	-50	26	25	26	0.02	49	TGG	GGG	17	W	G	W17G	missense
c.50G>A	G	A	chr21:35821883C>T	21	0.02	0	0	0	-49	27	-49	27	0.02	50	TGG	TAG	17	W	X	W17X	nonsense
c.50G>C	G	C	chr21:35821883C>G	21	0.01	0	0	0	27	-49	-20	26	0.01	50	TGG	TCG	17	W	S	W17S	missense
c.50G>T	G	T	chr21:35821883C>A	21	0	0	0	0	4	27	-20	26	0	50	TGG	TTG	17	W	L	W17L	missense
c.51G>A	G	A	chr21:35821882C>T	21	0.01	0	0	0	-48	28	-48	1	0.01	51	TGG	TGA	17	W	X	W17X	nonsense
c.51G>C	G	C	chr21:35821882C>G	21	0.02	0	0	0	28	-48	-19	27	0.02	51	TGG	TGC	17	W	C	W17C	missense
c.51G>T	G	T	chr21:35821882C>A	21	0	0	0	0	28	-48	2	-48	0	51	TGG	TGT	17	W	C	W17C	missense
c.52C>A	C	A	chr21:35821881G>T	21	0.03	0	0	0	29	-47	29	28	0.03	52	CAG	AAG	18	Q	K	Q18K	missense
c.52C>G	C	G	chr21:35821881G>C	21	0.01	0	0	0	29	-3	28	-46	0.01	52	CAG	GAG	18	Q	E	Q18E	missense
c.52C>T	C	T	chr21:35821881G>A	21	0.02	0	0	0	-47	29	2	-18	0.02	52	CAG	TAG	18	Q	X	Q18X	nonsense
c.53A>C	A	C	chr21:35821880T>G	21	0.02	0	0	0	30	-46	-17	29	0.02	53	CAG	CCG	18	Q	P	Q18P	missense
c.53A>G	A	G	chr21:35821880T>C	21	0.01	0	0	0	30	-2	29	-45	0.01	53	CAG	CGG	18	Q	R	Q18R	missense
c.53A>T	A	T	chr21:35821880T>A	21	0.01	0	0	0	30	-46	-17	29	0.01	53	CAG	CTG	18	Q	L	Q18L	missense
c.54G>C	G	C	chr21:35821879C>G	21	0.01	0	0	0	31	-45	-45	-1	0.01	54	CAG	CAC	18	Q	H	Q18H	missense
c.54G>T	G	T	chr21:35821879C>A	21	0.01	0	0	0	-45	31	30	31	0.01	54	CAG	CAT	18	Q	H	Q18H	missense
c.55G>A	G	A	chr21:35821878C>T	21	0.03	0	0	0	32	-44	-15	31	0.03	55	GAG	AAG	19	E	K	E19K	missense
c.55G>C	G	C	chr21:35821878C>G	21	0	0	0	0	32	9	-44	-43	0	55	GAG	CAG	19	E	Q	E19Q	missense
c.55G>T	G	T	chr21:35821878C>A	21	0.03	0	0	0	-44	32	31	5	0.03	55	GAG	TAG	19	E	X	E19X	nonsense
c.56A>C	A	C	chr21:35821877T>G	21	0	0	0	0	33	10	-42	32	0	56	GAG	GCG	19	E	A	E19A	missense
c.56A>G	A	G	chr21:35821877T>C	21	0.02	0	0	0	-43	33	32	33	0.02	56	GAG	GGG	19	E	G	E19G	missense
c.56A>T	A	T	chr21:35821877T>A	21	0	0	0	0	-43	33	2	33	0	56	GAG	GTG	19	E	V	E19V	missense
c.57G>C	G	C	chr21:35821876C>G	21	0	0	0	0	2	34	-3	-42	0	57	GAG	GAC	19	E	D	E19D	missense
c.57G>T	G	T	chr21:35821876C>A	21	0	0	0	0	-5	34	2	-42	0	57	GAG	GAT	19	E	D	E19D	missense
c.58A>C	A	C	chr21:35821875T>G	21	0.01	0	0	0	35	-41	-40	34	0.01	58	ACA	CCA	20	T	P	T20P	missense
c.58A>G	A	G	chr21:35821875T>C	21	0	0	0	0	35	-12	34	-11	0	58	ACA	GCA	20	T	A	T20A	missense
c.58A>T	A	T	chr21:35821875T>A	21	0	0	0	0	-41	35	2	-11	0	58	ACA	TCA	20	T	S	T20S	missense
c.59C>A	C	A	chr21:35821874G>T	21	0	0	0	0	36	-3	-1	35	0	59	ACA	AAA	20	T	K	T20K	missense
c.59C>G	C	G	chr21:35821874G>C	21	0.01	0	0	0	-40	4	-40	-10	0.01	59	ACA	AGA	20	T	R	T20R	missense
c.59C>T	C	T	chr21:35821874G>A	21	0.01	0	0	0	-40	36	35	-39	0.01	59	ACA	ATA	20	T	I	T20I	missense
c.60A>C	A	C	chr21:35821873T>G	21	0.01	0	0	0	37	-39	-38	36	0.01	60	ACA	ACC	20	T	T	T20T	synon
c.60A>G	A	G	chr21:35821873T>C	21	0.02	0	0	0	37	-39	-38	36	0.02	60	ACA	ACG	20	T	T	T20T	synon
c.60A>T	A	T	chr21:35821873T>A	21	0	0	0	0	37	-39	-38	36	0	60	ACA	ACT	20	T	T	T20T	synon
c.61G>A	G	A	chr21:35821872C>T	21	0	0	0	0	38	-38	-9	37	0	61	GTT	ATT	21	V	I	V21I	missense
c.61G>C	G	C	chr21:35821872C>G	21	0.01	0	0	0	38	-38	-9	37	0.01	61	GTT	CTT	21	V	L	V21L	missense
c.61G>T	G	T	chr21:35821872C>A	21	0	0	0	0	-38	38	-9	37	0	61	GTT	TTT	21	V	F	V21F	missense
c.62T>A	T	A	chr21:35821871A>T	21	0.01	0	0	0	39	-37	-36	2	0.01	62	GTT	GAT	21	V	D	V21D	missense
c.62T>C	T	C	chr21:35821871A>G	21	0.01	0	0	0	39	-37	-36	38	0.01	62	GTT	GCT	21	V	A	V21A	missense
c.62T>G	T	G	chr21:35821871A>C	21	0	0	0	0	-37	39	1	-50	0	62	GTT	GGT	21	V	G	V21G	missense
c.63T>A	T	A	chr21:35821870A>T	21	0	0	0	0	40	8	3	39	0	63	GTT	GTA	21	V	V	V21V	synon
c.63T>C	T	C	chr21:35821870A>G	21	0.01	0	0	0	40	-36	-49	39	0.01	63	GTT	GTC	21	V	V	V21V	synon
c.63T>G	T	G	chr21:35821870A>C	21	0.01	0	0	0	40	-36	40	39	0.01	63	GTT	GTG	21	V	V	V21V	synon
c.64C>A	C	A	chr21:35821869G>T	21	0	0	0	0	-35	41	4	-34	0	64	CAG	AAG	22	Q	K	Q22K	missense
c.64C>G	C	G	chr21:35821869G>C	21	0	0	0	0	-47	41	4	-34	0	64	CAG	GAG	22	Q	E	Q22E	missense
c.64C>T	C	T	chr21:35821869G>A	21	0.02	0	0	0	-35	41	40	-48	0.02	64	CAG	TAG	22	Q	X	Q22X	nonsense
c.65A>C	A	C	chr21:35821868T>G	21	0	0	0	0	42	-34	-4	41	0	65	CAG	CCG	22	Q	P	Q22P	missense
c.65A>G	A	G	chr21:35821868T>C	21	0	0	0	0	-46	-34	0	41	0	65	CAG	CGG	22	Q	R	Q22R	missense
c.65A>T	A	T	chr21:35821868T>A	21	0	0	0	0	-34	42	-5	41	0	65	CAG	CTG	22	Q	L	Q22L	missense
c.66G>C	G	C	chr21:35821867C>G	21	0.01	0	0	0	43	-33	-33	42	0.01	66	CAG	CAC	22	Q	H	Q22H	missense
c.66G>T	G	T	chr21:35821867C>A	21	0	0	0	0	20	43	-33	6	0	66	CAG	CAT	22	Q	H	Q22H	missense
c.67C>A	C	A	chr21:35821866G>T	21	0.01	0	0	0	44	-32	-45	-31	0.01	67	CAG	AAG	23	Q	K	Q23K	missense
c.67C>G	C	G	chr21:35821866G>C	21	0	0	0	0	-44	-32	43	-31	0	67	CAG	GAG	23	Q	E	Q23E	missense
c.67C>T	C	T	chr21:35821866G>A	21	0.02	0	0	0	-32	44	43	-45	0.02	67	CAG	TAG	23	Q	X	Q23X	nonsense
c.68A>C	A	C	chr21:35821865T>G	21	0.01	0	0	0	45	-31	-50	44	0.01	68	CAG	CCG	23	Q	P	Q23P	missense
c.68A>G	A	G	chr21:35821865T>C	21	0.01	0	0	0	45	-31	8	-31	0.01	68	CAG	CGG	23	Q	R	Q23R	missense
c.68A>T	A	T	chr21:35821865T>A	21	0	0	0	0	45	-31	45	-30	0	68	CAG	CTG	23	Q	L	Q23L	missense
c.69G>C	G	C	chr21:35821864C>G	21	0.02	0	0	0	46	-30	-29	45	0.02	69	CAG	CAC	23	Q	H	Q23H	missense
c.69G>T	G	T	chr21:35821864C>A	21	0.02	0	0	0	46	-1	-29	45	0.02	69	CAG	CAT	23	Q	H	Q23H	missense
c.70G>A	G	A	chr21:35821863C>T	21	0.02	0	0	0	47	-29	-28	46	0.02	70	GGT	AGT	24	G	S	G24S	missense
c.70G>C	G	C	chr21:35821863C>G	21	0.03	0	0	0	47	-29	-48	46	0.03	70	GGT	CGT	24	G	R	G24R	missense
c.70G>T	G	T	chr21:35821863C>A	21	0.02	0	0	0	47	-41	-29	46	0.02	70	GGT	TGT	24	G	C	G24C	missense
c.71G>A	G	A	chr21:35821862C>T	21	0.04	0	0	0	48	-28	-27	47	0.04	71	GGT	GAT	24	G	D	G24D	missense
c.71G>C	G	C	chr21:35821862C>G	21	0.02	0	0	0	48	-28	2	47	0.02	71	GGT	GCT	24	G	A	G24A	missense
c.71G>T	G	T	chr21:35821862C>A	21	0.01	0	0	0	-28	-40	2	1	0.01	71	GGT	GTT	24	G	V	G24V	missense
c.72T>A	T	A	chr21:35821861A>T	21	0.01	0	0	0	49	-27	3	-27	0.01	72	GGT	GGA	24	G	G	G24G	synon
c.72T>C	T	C	chr21:35821861A>G	21	0.01	0	0	0	49	-27	-46	-27	0.01	72	GGT	GGC	24	G	G	G24G	synon
c.72T>G	T	G	chr21:35821861A>C	21	0	0	0	0	-39	-27	22	-27	0	72	GGT	GGG	24	G	G	G24G	synon
c.73G>A	G	A	chr21:35821860C>T	21	0.01	0	0	0	-26	50	3	-39	0.01	73	GGC	AGC	25	G	S	G25S	missense
c.73G>C	G	C	chr21:35821860C>G	21	0.01	0	0	0	50	-26	-25	49	0.01	73	GGC	CGC	25	G	R	G25R	missense
c.73G>T	G	T	chr21:35821860C>A	21	0.01	0	0	0	-26	50	-25	-39	0.01	73	GGC	TGC	25	G	C	G25C	missense
c.74G>A	G	A	chr21:35821859C>T	21	0.06	0	0	0	-25	-37	-25	-38	0.06	74	GGC	GAC	25	G	D	G25D	missense
c.74G>C	G	C	chr21:35821859C>G	21	0.02	0	0	0	-25	-37	-24	-38	0.02	74	GGC	GCC	25	G	A	G25A	missense
c.74G>T	G	T	chr21:35821859C>A	21	0.02	0	0	0	-25	19	-24	-38	0.02	74	GGC	GTC	25	G	V	G25V	missense
c.75C>A	C	A	chr21:35821858G>T	21	0	0	0	0	29	-24	-23	-24	0	75	GGC	GGA	25	G	G	G25G	synon
c.75C>G	C	G	chr21:35821858G>C	21	0	0	0	0	-39	-24	5	-24	0	75	GGC	GGG	25	G	G	G25G	synon
c.75C>T	C	T	chr21:35821858G>A	21	0.33	0	0	0	-24	29	-24	-23	0.33	75	GGC	GGT	25	G	G	G25G	synon
c.76A>C	A	C	chr21:35821857T>G	21	0	0	0	0	-38	-23	6	-23	0	76	AAC	CAC	26	N	H	N26H	missense
c.76A>G	A	G	chr21:35821857T>C	21	0	0	0	0	30	-23	6	-23	0	76	AAC	GAC	26	N	D	N26D	missense
c.76A>T	A	T	chr21:35821857T>A	21	0	0	0	0	-35	-23	6	-23	0	76	AAC	TAC	26	N	Y	N26Y	missense
c.77A>C	A	C	chr21:35821856T>G	21	0	0	0	0	7	-22	-3	-22	0	77	AAC	ACC	26	N	T	N26T	missense
c.77A>G	A	G	chr21:35821856T>C	21	0	0	0	0	-1	-22	-1	-22	0	77	AAC	AGC	26	N	S	N26S	missense
c.77A>T	A	T	chr21:35821856T>A	21	0	0	0	0	31	-22	8	-22	0	77	AAC	ATC	26	N	I	N26I	missense
c.78C>A	C	A	chr21:35821855G>T	21	0	0	0	0	-36	-21	-36	-20	0	78	AAC	AAA	26	N	K	N26K	missense
c.78C>G	C	G	chr21:35821855G>C	21	0	0	0	0	32	-21	5	-21	0	78	AAC	AAG	26	N	K	N26K	missense
c.78C>T	C	T	chr21:35821855G>A	21	0	0	0	0	-21	32	-21	9	0	78	AAC	AAT	26	N	N	N26N	synon
c.79A>C	A	C	chr21:35821854T>G	21	0	0	0	0	33	-20	-39	-20	0	79	ATG	CTG	27	M	L	M27L	missense
c.79A>G	A	G	chr21:35821854T>C	21	0	0	0	0	33	-20	-19	-20	0	79	ATG	GTG	27	M	V	M27V	missense
c.79A>T	A	T	chr21:35821854T>A	21	0	0	0	0	-35	-20	-39	-20	0	79	ATG	TTG	27	M	L	M27L	missense
c.80T>A	T	A	chr21:35821853A>T	21	0	0	0	0	-31	-19	-32	-19	0	80	ATG	AAG	27	M	K	M27K	missense
c.80T>C	T	C	chr21:35821853A>G	21	0	0	0	0	34	-19	-18	-19	0	80	ATG	ACG	27	M	T	M27T	missense
c.80T>G	T	G	chr21:35821853A>C	21	0	0	0	0	-1	-19	0	-19	0	80	ATG	AGG	27	M	R	M27R	missense
c.81G>A	G	A	chr21:35821852C>T	21	0	0	0	0	35	-18	-17	1	0	81	ATG	ATA	27	M	I	M27I	missense
c.81G>C	G	C	chr21:35821852C>G	21	0	0	0	0	35	-18	-17	-18	0	81	ATG	ATC	27	M	I	M27I	missense
c.81G>T	G	T	chr21:35821852C>A	21	0	0	0	0	-18	-30	-17	-18	0	81	ATG	ATT	27	M	I	M27I	missense
c.82T>A	T	A	chr21:35821851A>T	21	0	0	0	0	36	-17	-30	-17	0	82	TCG	ACG	28	S	T	S28T	missense
c.82T>C	T	C	chr21:35821851A>G	21	0	0	0	0	36	-17	-30	-17	0	82	TCG	CCG	28	S	P	S28P	missense
c.82T>G	T	G	chr21:35821851A>C	21	0	0	0	0	36	-17	1	-17	0	82	TCG	GCG	28	S	A	S28A	missense
c.83C>A	C	A	chr21:35821850G>T	21	0	0	0	0	-2	-16	3	-16	0	83	TCG	TAG	28	S	X	S28X	nonsense
c.83C>G	C	G	chr21:35821850G>C	21	0	0	0	0	-31	-16	3	-15	0	83	TCG	TGG	28	S	W	S28W	missense
c.83C>T	C	T	chr21:35821850G>A	21	0	0	0	0	13	-16	3	-15	0	83	TCG	TTG	28	S	L	S28L	missense
c.84G>A	G	A	chr21:35821849C>T	21	0	0	0	0	-2	-15	4	-15	0	84	TCG	TCA	28	S	S	S28S	synon
c.84G>C	G	C	chr21:35821849C>G	21	0.01	0	0	0	-15	-27	-14	-28	0.01	84	TCG	TCC	28	S	S	S28S	synon
c.84G>T	G	T	chr21:35821849C>A	21	0.04	0	0	0	-15	38	-15	-28	0.04	84	TCG	TCT	28	S	S	S28S	synon
c.85G>A	G	A	chr21:35821848C>T	21	0	0	0	0	39	-14	-33	-14	0	85	GGC	AGC	29	G	S	G29S	missense
c.85G>C	G	C	chr21:35821848C>G	21	0.03	0	0	0	-14	-1	-13	16	0.03	85	GGC	CGC	29	G	R	G29R	missense
c.85G>T	G	T	chr21:35821848C>A	21	0.08	0	0	0	-14	-1	-14	-27	0.08	85	GGC	TGC	29	G	C	G29C	missense
c.86G>A	G	A	chr21:35821847C>T	21	0	0	0	0	-13	-28	-12	1	0	86	GGC	GAC	29	G	D	G29D	missense
c.86G>C	G	C	chr21:35821847C>G	21	0.02	0	0	0	-13	5	-13	1	0.02	86	GGC	GCC	29	G	A	G29A	missense
c.86G>T	G	T	chr21:35821847C>A	21	0.07	0	0	0	-13	0	-13	-26	0.07	86	GGC	GTC	29	G	V	G29V	missense
c.87C>A	C	A	chr21:35821846G>T	21	0	0	0	0	-24	-12	-11	-12	0	87	GGC	GGA	29	G	G	G29G	synon
c.87C>G	C	G	chr21:35821846G>C	21	0	0	0	0	-24	-12	1	-11	0	87	GGC	GGG	29	G	G	G29G	synon
c.87C>T	C	T	chr21:35821846G>A	21	0.12	0	0	0	-12	41	-12	-25	0.12	87	GGC	GGT	29	G	G	G29G	synon
c.88C>A	C	A	chr21:35821845G>T	21	0	0	0	0	2	-11	3	-10	0	88	CTG	ATG	30	L	M	L30M	missense
c.88C>G	C	G	chr21:35821845G>C	21	0	0	0	0	42	-11	1	-10	0	88	CTG	GTG	30	L	V	L30V	missense
c.88C>T	C	T	chr21:35821845G>A	21	0.07	0	0	0	-11	42	-11	-24	0.07	88	CTG	TTG	30	L	L	L30L	synon
c.89T>A	T	A	chr21:35821844A>T	21	0.01	0	0	0	-2	-10	-2	-10	0.01	89	CTG	CAG	30	L	Q	L30Q	missense
c.89T>C	T	C	chr21:35821844A>G	21	0	0	0	0	43	-10	-23	-10	0	89	CTG	CCG	30	L	P	L30P	missense
c.89T>G	T	G	chr21:35821844A>C	21	0	0	0	0	43	-10	20	-10	0	89	CTG	CGG	30	L	R	L30R	missense
c.90G>A	G	A	chr21:35821843C>T	21	0.01	0	0	0	-2	-9	-2	-9	0.01	90	CTG	CTA	30	L	L	L30L	synon
c.90G>C	G	C	chr21:35821843C>G	21	0.06	0	0	0	-9	-21	-9	-22	0.06	90	CTG	CTC	30	L	L	L30L	synon
c.90G>T	G	T	chr21:35821843C>A	21	0.16	0	0	0	-9	44	-9	-22	0.16	90	CTG	CTT	30	L	L	L30L	synon
c.91G>A	G	A	chr21:35821842C>T	21	0.05	0	0	0	-20	-8	-23	1	0.05	91	GCC	ACC	31	A	T	A31T	missense
c.91G>C	G	C	chr21:35821842C>G	21	0.06	0	0	0	-8	45	-8	-21	0.06	91	GCC	CCC	31	A	P	A31P	missense
c.91G>T	G	T	chr21:35821842C>A	21	0.28	0	0	0	-8	45	-8	-21	0.28	91	GCC	TCC	31	A	S	A31S	missense
c.92C>A	C	A	chr21:35821841G>T	21	0	0	0	0	-19	-7	-6	-7	0	92	GCC	GAC	31	A	D	A31D	missense
c.92C>G	C	G	chr21:35821841G>C	21	0	0	0	0	46	-7	-50	-6	0	92	GCC	GGC	31	A	G	A31G	missense
c.92C>T	C	T	chr21:35821841G>A	21	0.03	0	0	0	-7	-22	-7	-20	0.03	92	GCC	GTC	31	A	V	A31V	missense
c.93C>A	C	A	chr21:35821840G>T	21	0	0	0	0	-18	-6	-21	-6	0	93	GCC	GCA	31	A	A	A31A	synon
c.93C>G	C	G	chr21:35821840G>C	21	0	0	0	0	47	-6	3	-6	0	93	GCC	GCG	31	A	A	A31A	synon
c.93C>T	C	T	chr21:35821840G>A	21	0	0	0	0	-18	-6	-6	23	0	93	GCC	GCT	31	A	A	A31A	synon
c.94C>A	C	A	chr21:35821839G>T	21	0	0	0	0	-2	-5	-2	-5	0	94	CGC	AGC	32	R	S	R32S	missense
c.94C>G	C	G	chr21:35821839G>C	21	0	0	0	0	48	-5	0	-5	0	94	CGC	GGC	32	R	G	R32G	missense
c.94C>T	C	T	chr21:35821839G>A	21	0	0	0	0	-20	-5	-4	24	0	94	CGC	TGC	32	R	C	R32C	missense
c.95G>A	G	A	chr21:35821838C>T	21	0.01	0	0	0	-4	49	-3	1	0.01	95	CGC	CAC	32	R	H	R32H	missense
c.95G>C	G	C	chr21:35821838C>G	21	0	0	0	0	-19	-4	26	-4	0	95	CGC	CCC	32	R	P	R32P	missense
c.95G>T	G	T	chr21:35821838C>A	21	0	0	0	0	-16	-4	-49	-4	0	95	CGC	CTC	32	R	L	R32L	missense
c.96C>A	C	A	chr21:35821837G>T	21	0	0	0	0	-15	-3	-48	-3	0	96	CGC	CGA	32	R	R	R32R	synon
c.96C>G	C	G	chr21:35821837G>C	21	0	0	0	0	50	-3	-46	-3	0	96	CGC	CGG	32	R	R	R32R	synon
c.96C>T	C	T	chr21:35821837G>A	21	0	0	0	0	-15	-3	2	-2	0	96	CGC	CGT	32	R	R	R32R	synon
c.97A>C	A	C	chr21:35821836T>G	21	0.01	0	0	0	-14	-2	-50	-1	0.01	97	AGG	CGG	33	R	R	R33R	synon
c.97A>G	A	G	chr21:35821836T>C	21	0	0	0	0	-14	-2	-14	-50	0	97	AGG	GGG	33	R	G	R33G	missense
c.97A>T	A	T	chr21:35821836T>A	21	0.01	0	0	0	-14	-2	-14	-50	0.01	97	AGG	TGG	33	R	W	R33W	missense
c.98G>A	G	A	chr21:35821835C>T	21	0	0	0	0	-2	-1	-49	0	0	98	AGG	AAG	33	R	K	R33K	missense
c.98G>C	G	C	chr21:35821835C>G	21	0.01	0	0	0	-13	-1	-49	0	0.01	98	AGG	ACG	33	R	T	R33T	missense
c.98G>T	G	T	chr21:35821835C>A	21	0.03	0	0	0	-13	-1	-13	0	0.03	98	AGG	ATG	33	R	M	R33M	missense
c.99G>A	G	A	chr21:35821834C>T	21	0	0	0	0	-48	0	-48	1	0	99	AGG	AGA	33	R	R	R33R	synon
c.99G>C	G	C	chr21:35821834C>G	21	0	0	0	0	-48	0	-48	1	0	99	AGG	AGC	33	R	S	R33S	missense
c.99G>T	G	T	chr21:35821834C>A	21	0	0	0	0	-15	0	-12	-48	0	99	AGG	AGT	33	R	S	R33S	missense
c.100T>A	T	A	chr21:35821833A>T	21	0	0	0	0	-47	1	-47	2	0	100	TCC	ACC	34	S	T	S34T	missense
c.100T>C	T	C	chr21:35821833A>G	21	0	0	0	0	-47	1	-47	2	0	100	TCC	CCC	34	S	P	S34P	missense
c.100T>G	T	G	chr21:35821833A>C	21	0	0	0	0	-47	1	-47	2	0	100	TCC	GCC	34	S	A	S34A	missense
c.101C>A	C	A	chr21:35821832G>T	21	0.02	0	0	0	2	-13	3	-46	0.02	101	TCC	TAC	34	S	Y	S34Y	missense
c.101C>G	C	G	chr21:35821832G>C	21	0	0	0	0	31	2	3	2	0	101	TCC	TGC	34	S	C	S34C	missense
c.101C>T	C	T	chr21:35821832G>A	21	0.01	0	0	0	2	46	-46	-41	0.01	101	TCC	TTC	34	S	F	S34F	missense
c.102C>A	C	A	chr21:35821831G>T	21	0	0	0	0	-9	3	4	32	0	102	TCC	TCA	34	S	S	S34S	synon
c.102C>G	C	G	chr21:35821831G>C	21	0	0	0	0	3	-9	-45	32	0	102	TCC	TCG	34	S	S	S34S	synon
c.102C>T	C	T	chr21:35821831G>A	21	0	0	0	0	-12	1	-45	0	0	102	TCC	TCT	34	S	S	S34S	synon
c.103C>A	C	A	chr21:35821830G>T	21	0	0	0	0	4	-11	-44	33	0	103	CCC	ACC	35	P	T	P35T	missense
c.103C>G	C	G	chr21:35821830G>C	21	0.01	0	0	0	4	-11	5	33	0.01	103	CCC	GCC	35	P	A	P35A	missense
c.103C>T	C	T	chr21:35821830G>A	21	0	0	0	0	4	-44	-44	33	0	103	CCC	TCC	35	P	S	P35S	missense
c.104C>A	C	A	chr21:35821829G>T	21	0.01	0	0	0	5	-7	-43	-7	0.01	104	CCC	CAC	35	P	H	P35H	missense
c.104C>G	C	G	chr21:35821829G>C	21	0.01	0	0	0	5	-7	-43	-7	0.01	104	CCC	CGC	35	P	R	P35R	missense
c.104C>T	C	T	chr21:35821829G>A	21	0	0	0	0	5	49	-43	10	0	104	CCC	CTC	35	P	L	P35L	missense
c.105C>A	C	A	chr21:35821828G>T	21	0	0	0	0	6	-6	-42	-6	0	105	CCC	CCA	35	P	P	P35P	synon
c.105C>G	C	G	chr21:35821828G>C	21	0.01	0	0	0	6	-6	-42	-6	0.01	105	CCC	CCG	35	P	P	P35P	synon
c.105C>T	C	T	chr21:35821828G>A	21	0	0	0	0	6	-6	-42	35	0	105	CCC	CCT	35	P	P	P35P	synon
c.106C>A	C	A	chr21:35821827G>T	21	0	0	0	0	-2	7	8	-41	0	106	CGC	AGC	36	R	S	R36S	missense
c.106C>G	C	G	chr21:35821827G>C	21	0.01	0	0	0	7	-5	-41	8	0.01	106	CGC	GGC	36	R	G	R36G	missense
c.106C>T	C	T	chr21:35821827G>A	21	0	0	0	0	7	-8	7	-41	0	106	CGC	TGC	36	R	C	R36C	missense
c.107G>A	G	A	chr21:35821826C>T	21	0	0	0	0	-4	8	-7	-40	0	107	CGC	CAC	36	R	H	R36H	missense
c.107G>C	G	C	chr21:35821826C>G	21	0	0	0	0	-7	8	9	-40	0	107	CGC	CCC	36	R	P	R36P	missense
c.107G>T	G	T	chr21:35821826C>A	21	0	0	0	0	-7	8	9	-40	0	107	CGC	CTC	36	R	L	R36L	missense
c.108C>A	C	A	chr21:35821825G>T	21	0.01	0	0	0	9	-3	-39	-3	0.01	108	CGC	CGA	36	R	R	R36R	synon
c.108C>G	C	G	chr21:35821825G>C	21	0.01	0	0	0	9	-3	-39	-3	0.01	108	CGC	CGG	36	R	R	R36R	synon
c.108C>T	C	T	chr21:35821825G>A	21	0	0	0	0	-1	9	2	-39	0	108	CGC	CGT	36	R	R	R36R	synon
c.109A>C	A	C	chr21:35821824T>G	21	0	0	0	0	10	-2	-38	-2	0	109	AGC	CGC	37	S	R	S37R	missense
c.109A>G	A	G	chr21:35821824T>C	21	0	0	0	0	10	-2	11	-38	0	109	AGC	GGC	37	S	G	S37G	missense
c.109A>T	A	T	chr21:35821824T>A	21	0	0	0	0	10	-2	11	-38	0	109	AGC	TGC	37	S	C	S37C	missense
c.110G>A	G	A	chr21:35821823C>T	21	0	0	0	0	11	-1	12	-1	0	110	AGC	AAC	37	S	N	S37N	missense
c.110G>C	G	C	chr21:35821823C>G	21	0	0	0	0	11	-1	12	-1	0	110	AGC	ACC	37	S	T	S37T	missense
c.110G>T	G	T	chr21:35821823C>A	21	0	0	0	0	11	-1	12	-1	0	110	AGC	ATC	37	S	I	S37I	missense
c.111C>A	C	A	chr21:35821822G>T	21	0.01	0	0	0	12	-3	-36	-3	0.01	111	AGC	AGA	37	S	R	S37R	missense
c.111C>G	C	G	chr21:35821822G>C	21	0.01	0	0	0	12	-3	-36	-3	0.01	111	AGC	AGG	37	S	R	S37R	missense
c.111C>T	C	T	chr21:35821822G>A	21	0	0	0	0	19	12	2	-36	0	111	AGC	AGT	37	S	S	S37S	synon
c.112A>C	A	C	chr21:35821821T>G	21	0	0	0	0	13	-2	-35	-2	0	112	GGT	CGT	38	G	R	G38R	missense
c.112A>G	A	G	chr21:35821821T>C	21	0	0	0	0	13	-2	-35	-2	0	112	GGT	GGT	38	G	G	G38G	synon
c.112A>T	A	T	chr21:35821821T>A	21	0	0	0	0	13	-2	-35	-2	0	112	GGT	TGT	38	G	C	G38C	missense
c.113G>A	G	A	chr21:35821820C>T	21	0	0	0	0	2	-1	-34	1	0	113	GGT	GAT	38	G	D	G38D	missense
c.113G>C	G	C	chr21:35821820C>G	21	0	0	0	0	2	-1	15	-34	0	113	GGT	GCT	38	G	A	G38A	missense
c.113G>T	G	T	chr21:35821820C>A	21	0	0	0	0	14	-1	-34	1	0	113	GGT	GTT	38	G	V	G38V	missense
c.114T>A	T	A	chr21:35821819A>T	21	0.01	0	0	0	15	3	15	-33	0.01	114	GGT	GGA	38	G	G	G38G	synon
c.114T>C	T	C	chr21:35821819A>G	21	0.01	0	0	0	15	0	-33	2	0.01	114	GGT	GGC	38	G	G	G38G	synon
c.114T>G	T	G	chr21:35821819A>C	21	0	0	0	0	0	15	-30	-33	0	114	GGT	GGG	38	G	G	G38G	synon
c.115G>A	G	A	chr21:35821818C>T	21	0	0	0	0	24	16	3	-32	0	115	GAC	AAC	39	D	N	D39N	missense
c.115G>C	G	C	chr21:35821818C>G	21	0	0	0	0	-3	16	-3	-32	0	115	GAC	CAC	39	D	H	D39H	missense
c.115G>T	G	T	chr21:35821818C>A	21	0	0	0	0	23	16	-3	-32	0	115	GAC	TAC	39	D	Y	D39Y	missense
c.116A>C	A	C	chr21:35821817T>G	21	0	0	0	0	46	17	-2	-31	0	116	GAC	GCC	39	D	A	D39A	missense
c.116A>G	A	G	chr21:35821817T>C	21	0	0	0	0	46	17	46	-31	0	116	GAC	GGC	39	D	G	D39G	missense
c.116A>T	A	T	chr21:35821817T>A	21	0	0	0	0	2	17	2	-31	0	116	GAC	GTC	39	D	V	D39V	missense
c.117C>A	C	A	chr21:35821816G>T	21	0	0	0	0	-2	18	-1	-30	0	117	GAC	GAA	39	D	E	D39E	missense
c.117C>G	C	G	chr21:35821816G>C	21	0	0	0	0	-1	18	5	-30	0	117	GAC	GAG	39	D	E	D39E	missense
c.117C>T	C	T	chr21:35821816G>A	21	0	0	0	0	19	18	18	-30	0	117	GAC	GAT	39	D	D	D39D	synon
c.118G>A	G	A	chr21:35821815C>T	21	0	0	0	0	-2	19	20	-29	0	118	GGC	AGC	40	G	S	G40S	missense
c.118G>C	G	C	chr21:35821815C>G	21	0	0	0	0	-6	19	20	-29	0	118	GGC	CGC	40	G	R	G40R	missense
c.118G>T	G	T	chr21:35821815C>A	21	0	0	0	0	-29	19	20	-29	0	118	GGC	TGC	40	G	C	G40C	missense
c.119G>A	G	A	chr21:35821814C>T	21	0	0	0	0	20	5	-28	1	0	119	GGC	GAC	40	G	D	G40D	missense
c.119G>C	G	C	chr21:35821814C>G	21	0	0	0	0	-28	20	-28	1	0	119	GGC	GCC	40	G	A	G40A	missense
c.119G>T	G	T	chr21:35821814C>A	21	0	0	0	0	20	5	-28	1	0	119	GGC	GTC	40	G	V	G40V	missense
c.120C>A	C	A	chr21:35821813G>T	21	0	0	0	0	21	6	-27	2	0	120	GGC	GGA	40	G	G	G40G	synon
c.120C>G	C	G	chr21:35821813G>C	21	0	0	0	0	-4	21	22	-27	0	120	GGC	GGG	40	G	G	G40G	synon
c.120C>T	C	T	chr21:35821813G>A	21	0	0	0	0	2	21	2	-27	0	120	GGC	GGT	40	G	G	G40G	synon
c.121A>C	A	C	chr21:35821812T>G	21	0	0	0	0	-3	22	23	-26	0	121	AAG	CAG	41	K	Q	K41Q	missense
c.121A>G	A	G	chr21:35821812T>C	21	0	0	0	0	22	7	-26	3	0	121	AAG	GAG	41	K	E	K41E	missense
c.121A>T	A	T	chr21:35821812T>A	21	0	0	0	0	-26	22	2	-26	0	121	AAG	TAG	41	K	X	K41X	nonsense
c.122A>C	A	C	chr21:35821811T>G	21	0	0	0	0	23	11	24	-25	0	122	AAG	ACG	41	K	T	K41T	missense
c.122A>G	A	G	chr21:35821811T>C	21	0	0	0	0	-1	23	24	-25	0	122	AAG	AGG	41	K	R	K41R	missense
c.122A>T	A	T	chr21:35821811T>A	21	0	0	0	0	-8	23	24	-25	0	122	AAG	ATG	41	K	M	K41M	missense
c.123G>C	G	C	chr21:35821810C>G	21	0	0	0	0	24	12	25	5	0	123	AAG	AAC	41	K	N	K41N	missense
c.123G>T	G	T	chr21:35821810C>A	21	0	0	0	0	-7	24	25	-24	0	123	AAG	AAT	41	K	N	K41N	missense
c.124C>A	C	A	chr21:35821809G>T	21	0	0	0	0	25	13	-23	26	0	124	CTG	ATG	42	L	M	L42M	missense
c.124C>G	C	G	chr21:35821809G>C	21	0	0	0	0	25	13	1	-23	0	124	CTG	GTG	42	L	V	L42V	missense
c.124C>T	C	T	chr21:35821809G>A	21	0	0	0	0	25	-23	6	-23	0	124	CTG	TTG	42	L	L	L42L	synon
c.125T>A	T	A	chr21:35821808A>T	21	0	0	0	0	-2	26	27	-22	0	125	CTG	CAG	42	L	Q	L42Q	missense
c.125T>C	T	C	chr21:35821808A>G	21	0	0	0	0	26	14	-22	27	0	125	CTG	CCG	42	L	P	L42P	missense
c.125T>G	T	G	chr21:35821808A>C	21	0	0	0	0	-49	26	0	-22	0	125	CTG	CGG	42	L	R	L42R	missense
c.126G>A	G	A	chr21:35821807C>T	21	0	0	0	0	-2	27	28	-21	0	126	CTG	CTA	42	L	L	L42L	synon
c.126G>C	G	C	chr21:35821807C>G	21	0	0	0	0	12	27	8	-21	0	126	CTG	CTC	42	L	L	L42L	synon
c.126G>T	G	T	chr21:35821807C>A	21	0	0	0	0	12	27	28	-21	0	126	CTG	CTT	42	L	L	L42L	synon
c.127G>A	G	A	chr21:35821806C>T	21	0	0	0	0	28	3	-20	15	0	127	GAG	AAG	43	E	K	E43K	missense
c.127G>C	G	C	chr21:35821806C>G	21	0	0	0	0	-3	28	29	-20	0	127	GAG	CAG	43	E	Q	E43Q	missense
c.127G>T	G	T	chr21:35821806C>A	21	0	0	0	0	-3	28	2	-20	0	127	GAG	TAG	43	E	X	E43X	nonsense
c.128A>C	A	C	chr21:35821805T>G	21	0	0	0	0	14	29	10	-19	0	128	GAG	GCG	43	E	A	E43A	missense
c.128A>G	A	G	chr21:35821805T>C	21	0	0	0	0	-19	29	10	-19	0	128	GAG	GGG	43	E	G	E43G	missense
c.128A>T	A	T	chr21:35821805T>A	21	0	0	0	0	-19	29	2	-19	0	128	GAG	GTG	43	E	V	E43V	missense
c.129G>C	G	C	chr21:35821804C>G	21	0	0	0	0	30	-1	-18	0	0	129	GAG	GAC	43	E	D	E43D	missense
c.129G>T	G	T	chr21:35821804C>A	21	0	0	0	0	30	-1	-18	0	0	129	GAG	GAT	43	E	D	E43D	missense
c.130G>A	G	A	chr21:35821803C>T	21	0	0	0	0	31	-17	-17	1	0	130	GCC	ACC	44	A	T	A44T	missense
c.130G>C	G	C	chr21:35821803C>G	21	0	0	0	0	16	31	12	-17	0	130	GCC	CCC	44	A	P	A44P	missense
c.130G>T	G	T	chr21:35821803C>A	21	0	0	0	0	31	0	2	-17	0	130	GCC	TCC	44	A	S	A44S	missense
c.131C>A	C	A	chr21:35821802G>T	21	0	0	0	0	32	17	-16	33	0	131	GCC	GAC	44	A	D	A44D	missense
c.131C>G	C	G	chr21:35821802G>C	21	0	0	0	0	-43	32	13	-16	0	131	GCC	GGC	44	A	G	A44G	missense
c.131C>T	C	T	chr21:35821802G>A	21	0	0	0	0	20	32	2	-16	0	131	GCC	GTC	44	A	V	A44V	missense
c.132C>A	C	A	chr21:35821801G>T	21	0	0	0	0	33	21	3	-15	0	132	GCC	GCA	44	A	A	A44A	synon
c.132C>G	C	G	chr21:35821801G>C	21	0	0	0	0	33	-20	-15	14	0	132	GCC	GCG	44	A	A	A44A	synon
c.132C>T	C	T	chr21:35821801G>A	21	0	0	0	0	18	33	-15	33	0	132	GCC	GCT	44	A	A	A44A	synon
c.133C>A	C	A	chr21:35821800G>T	21	0	0	0	0	34	22	-14	15	0	133	CTC	ATC	45	L	I	L45I	missense
c.133C>G	C	G	chr21:35821800G>C	21	0	0	0	0	34	-6	-14	35	0	133	CTC	GTC	45	L	V	L45V	missense
c.133C>T	C	T	chr21:35821800G>A	21	0	0	0	0	34	-6	-14	35	0	133	CTC	TTC	45	L	F	L45F	missense
c.134T>A	T	A	chr21:35821799A>T	21	0	0	0	0	-49	35	36	-13	0	134	CTC	CAC	45	L	H	L45H	missense
c.134T>C	T	C	chr21:35821799A>G	21	0	0	0	0	-40	35	36	-13	0	134	CTC	CCC	45	L	P	L45P	missense
c.134T>G	T	G	chr21:35821799A>C	21	0	0	0	0	35	-13	35	-13	0	134	CTC	CGC	45	L	R	L45R	missense
c.135C>A	C	A	chr21:35821798G>T	21	0	0	0	0	-48	36	17	-12	0	135	CTC	CTA	45	L	L	L45L	synon
c.135C>G	C	G	chr21:35821798G>C	21	0	0	0	0	36	24	1	-12	0	135	CTC	CTG	45	L	L	L45L	synon
c.135C>T	C	T	chr21:35821798G>A	21	0	0	0	0	-12	36	17	-12	0	135	CTC	CTT	45	L	L	L45L	synon
c.136T>A	T	A	chr21:35821797A>T	21	0	0	0	0	37	25	-11	-8	0	136	TAC	AAC	46	Y	N	Y46N	missense
c.136T>C	T	C	chr21:35821797A>G	21	0	0	0	0	22	37	-8	-11	0	136	TAC	CAC	46	Y	H	Y46H	missense
c.136T>G	T	G	chr21:35821797A>C	21	0	0	0	0	37	-38	-11	25	0	136	TAC	GAC	46	Y	D	Y46D	missense
c.137A>C	A	C	chr21:35821796T>G	21	0	0	0	0	23	38	38	-10	0	137	TAC	TCC	46	Y	S	Y46S	missense
c.137A>G	A	G	chr21:35821796T>C	21	0	0	0	0	23	38	38	-10	0	137	TAC	TGC	46	Y	C	Y46C	missense
c.137A>T	A	T	chr21:35821796T>A	21	0	0	0	0	23	38	-10	39	0	137	TAC	TTC	46	Y	F	Y46F	missense
c.138C>A	C	A	chr21:35821795G>T	21	0	0	0	0	-2	39	26	-9	0	138	TAC	TAA	46	Y	X	Y46X	nonsense
c.138C>G	C	G	chr21:35821795G>C	21	0	0	0	0	-1	39	0	-9	0	138	TAC	TAG	46	Y	X	Y46X	nonsense
c.138C>T	C	T	chr21:35821795G>A	21	0	0	0	0	-36	39	2	-9	0	138	TAC	TAT	46	Y	Y	Y46Y	synon
c.139G>A	G	A	chr21:35821794C>T	21	0	0	0	0	25	40	-8	41	0	139	GTC	ATC	47	V	I	V47I	missense
c.139G>C	G	C	chr21:35821794C>G	21	0	0	0	0	25	40	-8	40	0	139	GTC	CTC	47	V	L	V47L	missense
c.139G>T	G	T	chr21:35821794C>A	21	0	0	0	0	25	40	-8	40	0	139	GTC	TTC	47	V	F	V47F	missense
c.140T>A	T	A	chr21:35821793A>T	21	0	0	0	0	41	1	-7	42	0	140	GTC	GAC	47	V	D	V47D	missense
c.140T>C	T	C	chr21:35821793A>G	21	0	0	0	0	26	41	41	-7	0	140	GTC	GCC	47	V	A	V47A	missense
c.140T>G	T	G	chr21:35821793A>C	21	0	0	0	0	41	-7	-7	-4	0	140	GTC	GGC	47	V	G	V47G	missense
c.141C>A	C	A	chr21:35821792G>T	21	0	0	0	0	-2	42	-6	42	0	141	GTC	GTA	47	V	V	V47V	synon
c.141C>G	C	G	chr21:35821792G>C	21	0	0	0	0	-42	42	-6	-3	0	141	GTC	GTG	47	V	V	V47V	synon
c.141C>T	C	T	chr21:35821792G>A	21	0	0	0	0	-42	42	-6	42	0	141	GTC	GTT	47	V	V	V47V	synon
c.142C>A	C	A	chr21:35821791G>T	21	0	0	0	0	43	-50	-5	-2	0	142	CTC	ATC	48	L	I	L48I	missense
c.142C>G	C	G	chr21:35821791G>C	21	0	0	0	0	43	-50	-5	-2	0	142	CTC	GTC	48	L	V	L48V	missense
c.142C>T	C	T	chr21:35821791G>A	21	0	0	0	0	43	-50	-5	-2	0	142	CTC	TTC	48	L	F	L48F	missense
c.143T>A	T	A	chr21:35821790A>T	21	0	0	0	0	44	-49	44	-4	0	143	CTC	CAC	48	L	H	L48H	missense
c.143T>C	T	C	chr21:35821790A>G	21	0	0	0	0	44	32	44	-4	0	143	CTC	CCC	48	L	P	L48P	missense
c.143T>G	T	G	chr21:35821790A>C	21	0	0	0	0	44	-49	44	-4	0	143	CTC	CGC	48	L	R	L48R	missense
c.144C>A	C	A	chr21:35821789G>T	21	0	0	0	0	-48	45	-3	45	0	144	CTC	CTA	48	L	L	L48L	synon
c.144C>G	C	G	chr21:35821789G>C	21	0	0	0	0	45	-3	46	-3	0	144	CTC	CTG	48	L	L	L48L	synon
c.144C>T	C	T	chr21:35821789G>A	21	0	0	0	0	-3	45	-3	45	0	144	CTC	CTT	48	L	L	L48L	synon
c.145A>C	A	C	chr21:35821788T>G	21	0	0	0	0	46	34	46	-2	0	145	ATG	CTG	49	M	L	M49L	missense
c.145A>G	A	G	chr21:35821788T>C	21	0	0	0	0	46	34	1	-2	0	145	ATG	GTG	49	M	V	M49V	missense
c.145A>T	A	T	chr21:35821788T>A	21	0	0	0	0	-3	46	27	-2	0	145	ATG	TTG	49	M	L	M49L	missense
c.146T>A	T	A	chr21:35821787A>T	21	0.01	0	0	0	-2	47	-1	2	0.01	146	ATG	AAG	49	M	K	M49K	missense
c.146T>C	T	C	chr21:35821787A>G	21	0	0	0	0	47	-46	-1	2	0	146	ATG	ACG	49	M	T	M49T	missense
c.146T>G	T	G	chr21:35821787A>C	21	0.02	0	0	0	-1	47	-1	2	0.02	146	ATG	AGG	49	M	R	M49R	missense
c.147G>A	G	A	chr21:35821786C>T	21	0	0	0	0	-2	48	48	0	0	147	ATG	ATA	49	M	I	M49I	missense
c.147G>C	G	C	chr21:35821786C>G	21	0.01	0	0	0	48	36	48	0	0.01	147	ATG	ATC	49	M	I	M49I	missense
c.147G>T	G	T	chr21:35821786C>A	21	0	0	0	0	-5	48	29	0	0	147	ATG	ATT	49	M	I	M49I	missense
c.148G>A	G	A	chr21:35821785C>T	21	0	0	0	0	-31	49	49	1	0	148	GTA	ATA	50	V	I	V50I	missense
c.148G>C	G	C	chr21:35821785C>G	21	0	0	0	0	49	37	30	1	0	148	GTA	CTA	50	V	L	V50L	missense
c.148G>T	G	T	chr21:35821785C>A	21	0	0	0	0	-31	49	30	1	0	148	GTA	TTA	50	V	L	V50L	missense
c.149T>A	T	A	chr21:35821784A>T	21	0.01	0	0	0	50	2	50	2	0.01	149	GTA	GAA	50	V	E	V50E	missense
c.149T>C	T	C	chr21:35821784A>G	21	0	0	0	0	50	38	50	2	0	149	GTA	GCA	50	V	A	V50A	missense
c.149T>G	T	G	chr21:35821784A>C	21	0	0	0	0	50	38	50	2	0	149	GTA	GGA	50	V	G	V50G	missense
c.150A>C	A	C	chr21:35821783T>G	21	0	0	0	0	36	39	32	3	0	150	GTA	GTC	50	V	V	V50V	synon
c.150A>G	A	G	chr21:35821783T>C	21	0	0	0	0	-36	39	32	3	0	150	GTA	GTG	50	V	V	V50V	synon
c.150A>T	A	T	chr21:35821783T>A	21	0	0	0	0	-42	39	32	3	0	150	GTA	GTT	50	V	V	V50V	synon
c.151C>A	C	A	chr21:35821782G>T	21	0	0	0	0	37	40	4	15	0	151	CTG	ATG	51	L	M	L51M	missense
c.151C>G	C	G	chr21:35821782G>C	21	0	0	0	0	-1	40	1	4	0	151	CTG	GTG	51	L	V	L51V	missense
c.151C>T	C	T	chr21:35821782G>A	21	0	0	0	0	-41	40	33	4	0	151	CTG	TTG	51	L	L	L51L	synon
c.152T>A	T	A	chr21:35821781A>T	21	0.03	0	0	0	-2	41	-1	5	0.03	152	CTG	CAG	51	L	Q	L51Q	missense
c.152T>C	T	C	chr21:35821781A>G	21	0	0	0	0	38	-40	-25	5	0	152	CTG	CCG	51	L	P	L51P	missense
c.152T>G	T	G	chr21:35821781A>C	21	0	0	0	0	41	-40	5	34	0	152	CTG	CGG	51	L	R	L51R	missense
c.153G>A	G	A	chr21:35821780C>T	21	0.01	0	0	0	-2	42	6	39	0.01	153	CTG	CTA	51	L	L	L51L	synon
c.153G>C	G	C	chr21:35821780C>G	21	0	0	0	0	42	-21	6	35	0	153	CTG	CTC	51	L	L	L51L	synon
c.153G>T	G	T	chr21:35821780C>A	21	0	0	0	0	42	-1	6	35	0	153	CTG	CTT	51	L	L	L51L	synon
c.154G>A	G	A	chr21:35821779C>T	21	0	0	0	0	-2	40	7	10	0	154	GGA	AGA	52	G	R	G52R	missense
c.154G>C	G	C	chr21:35821779C>G	21	0	0	0	0	43	-1	7	1	0	154	GGA	CGA	52	G	R	G52R	missense
c.154G>T	G	T	chr21:35821779C>A	21	0	0	0	0	43	-20	7	10	0	154	GGA	TGA	52	G	X	G52X	nonsense
c.155G>A	G	A	chr21:35821778C>T	21	0	0	0	0	44	0	8	37	0	155	GGA	GAA	52	G	E	G52E	missense
c.155G>C	G	C	chr21:35821778C>G	21	0	0	0	0	44	41	8	-10	0	155	GGA	GCA	52	G	A	G52A	missense
c.155G>T	G	T	chr21:35821778C>A	21	0	0	0	0	44	0	2	19	0	155	GGA	GTA	52	G	V	G52V	missense
c.156A>C	A	C	chr21:35821777T>G	21	0	0	0	0	-18	45	38	9	0	156	GGA	GGC	52	G	G	G52G	synon
c.156A>G	A	G	chr21:35821777T>C	21	0	0	0	0	-8	45	1	9	0	156	GGA	GGG	52	G	G	G52G	synon
c.156A>T	A	T	chr21:35821777T>A	21	0	0	0	0	-36	45	2	9	0	156	GGA	GGT	52	G	G	G52G	synon
c.157T>A	T	A	chr21:35821776A>T	21	0	0	0	0	5	46	4	10	0	157	TTC	ATC	53	F	I	F53I	missense
c.157T>C	T	C	chr21:35821776A>G	21	0	0	0	0	46	-35	39	10	0	157	TTC	CTC	53	F	L	F53L	missense
c.157T>G	T	G	chr21:35821776A>C	21	0	0	0	0	-1	-35	5	10	0	157	TTC	GTC	53	F	V	F53V	missense
c.158T>A	T	A	chr21:35821775A>T	21	0	0	0	0	-7	47	47	11	0	158	TTC	TAC	53	F	Y	F53Y	missense
c.158T>C	T	C	chr21:35821775A>G	21	0	0	0	0	47	-50	5	11	0	158	TTC	TCC	53	F	S	F53S	missense
c.158T>G	T	G	chr21:35821775A>C	21	0	0	0	0	-7	47	40	11	0	158	TTC	TGC	53	F	C	F53C	missense
c.159C>A	C	A	chr21:35821774G>T	21	0	0	0	0	-49	48	41	12	0	159	TTC	TTA	53	F	L	F53L	missense
c.159C>G	C	G	chr21:35821774G>C	21	0	0	0	0	-49	48	41	12	0	159	TTC	TTG	53	F	L	F53L	missense
c.159C>T	C	T	chr21:35821774G>A	21	0	0	0	0	-49	48	12	15	0	159	TTC	TTT	53	F	F	F53F	synon
c.160T>A	T	A	chr21:35821773A>T	21	0	0	0	0	-32	-48	-31	13	0	160	TTC	ATC	54	F	I	F54I	missense
c.160T>C	T	C	chr21:35821773A>G	21	0	0	0	0	1	49	-32	13	0	160	TTC	CTC	54	F	L	F54L	missense
c.160T>G	T	G	chr21:35821773A>C	21	0	0	0	0	46	-48	1	13	0	160	TTC	GTC	54	F	V	F54V	missense
c.161T>A	T	A	chr21:35821772A>T	21	0	0	0	0	50	47	43	14	0	161	TTC	TAC	54	F	Y	F54Y	missense
c.161T>C	T	C	chr21:35821772A>G	21	0	0	0	0	-4	-50	-30	14	0	161	TTC	TCC	54	F	S	F54S	missense
c.161T>G	T	G	chr21:35821772A>C	21	0	0	0	0	-4	-50	43	14	0	161	TTC	TGC	54	F	C	F54C	missense
c.162C>A	C	A	chr21:35821771G>T	21	0.01	0	0	0	-2	48	15	48	0.01	162	TTC	TTA	54	F	L	F54L	missense
c.162C>G	C	G	chr21:35821771G>C	21	0	0	0	0	-49	48	44	15	0	162	TTC	TTG	54	F	L	F54L	missense
c.162C>T	C	T	chr21:35821771G>A	21	0	0	0	0	-49	48	15	18	0	162	TTC	TTT	54	F	F	F54F	synon
c.163G>A	G	A	chr21:35821770C>T	21	0.01	0	0	0	-2	-48	-2	16	0.01	163	GGC	AGC	55	G	S	G55S	missense
c.163G>C	G	C	chr21:35821770C>G	21	0	0	0	0	-48	49	16	19	0	163	GGC	CGC	55	G	R	G55R	missense
c.163G>T	G	T	chr21:35821770C>A	21	0	0	0	0	-48	49	16	49	0	163	GGC	TGC	55	G	C	G55C	missense
c.164G>A	G	A	chr21:35821769C>T	21	0	0	0	0	50	-47	17	8	0	164	GGC	GAC	55	G	D	G55D	missense
c.164G>C	G	C	chr21:35821769C>G	21	0	0	0	0	-47	-1	17	-1	0	164	GGC	GCC	55	G	A	G55A	missense
c.164G>T	G	T	chr21:35821769C>A	21	0	0	0	0	-47	-1	17	-1	0	164	GGC	GTC	55	G	V	G55V	missense
c.165C>A	C	A	chr21:35821768G>T	21	0	0	0	0	0	-46	0	18	0	165	GGC	GGA	55	G	G	G55G	synon
c.165C>G	C	G	chr21:35821768G>C	21	0	0	0	0	-46	-27	1	18	0	165	GGC	GGG	55	G	G	G55G	synon
c.165C>T	C	T	chr21:35821768G>A	21	0	0	0	0	-46	0	18	0	0	165	GGC	GGT	55	G	G	G55G	synon
c.166T>A	T	A	chr21:35821767A>T	21	0	0	0	0	-2	-45	-26	19	0	166	TTC	ATC	56	F	I	F56I	missense
c.166T>C	T	C	chr21:35821767A>G	21	0	0	0	0	2	-45	1	19	0	166	TTC	CTC	56	F	L	F56L	missense
c.166T>G	T	G	chr21:35821767A>C	21	0	0	0	0	0	-45	1	19	0	166	TTC	GTC	56	F	V	F56V	missense
c.167T>A	T	A	chr21:35821766A>T	21	0	0	0	0	-2	-44	1	20	0	167	TTC	TAC	56	F	Y	F56Y	missense
c.167T>C	T	C	chr21:35821766A>G	21	0	0	0	0	2	-44	0	20	0	167	TTC	TCC	56	F	S	F56S	missense
c.167T>G	T	G	chr21:35821766A>C	21	0	0	0	0	2	-44	-25	20	0	167	TTC	TGC	56	F	C	F56C	missense
c.168C>A	C	A	chr21:35821765G>T	21	0	0	0	0	-11	-43	21	27	0	168	TTC	TTA	56	F	L	F56L	missense
c.168C>G	C	G	chr21:35821765G>C	21	0	0	0	0	-43	-40	21	-9	0	168	TTC	TTG	56	F	L	F56L	missense
c.168C>T	C	T	chr21:35821765G>A	21	0	0	0	0	-43	-6	21	3	0	168	TTC	TTT	56	F	F	F56F	synon
c.169T>A	T	A	chr21:35821764A>T	21	0	0	0	0	-2	-42	-22	22	0	169	TTC	ATC	57	F	I	F57I	missense
c.169T>C	T	C	chr21:35821764A>G	21	0	0	0	0	-5	-42	-23	22	0	169	TTC	CTC	57	F	L	F57L	missense
c.169T>G	T	G	chr21:35821764A>C	21	0	0	0	0	4	-42	-23	22	0	169	TTC	GTC	57	F	V	F57V	missense
c.170T>A	T	A	chr21:35821763A>T	21	0	0	0	0	-2	-41	41	23	0	170	TTC	TAC	57	F	Y	F57Y	missense
c.170T>C	T	C	chr21:35821763A>G	21	0	0	0	0	-41	-22	23	17	0	170	TTC	TCC	57	F	S	F57S	missense
c.170T>G	T	G	chr21:35821763A>C	21	0	0	0	0	-1	-22	5	23	0	170	TTC	TGC	57	F	C	F57C	missense
c.171C>A	C	A	chr21:35821762G>T	21	0	0	0	0	-40	-3	24	6	0	171	TTC	TTA	57	F	L	F57L	missense
c.171C>G	C	G	chr21:35821762G>C	21	0	0	0	0	-12	-40	-6	24	0	171	TTC	TTG	57	F	L	F57L	missense
c.171C>T	C	T	chr21:35821762G>A	21	0	0	0	0	-40	-8	24	-21	0	171	TTC	TTT	57	F	F	F57F	synon
c.172A>C	A	C	chr21:35821761T>G	21	0	0	0	0	-39	-2	25	-23	0	172	ACC	CCC	58	T	P	T58P	missense
c.172A>G	A	G	chr21:35821761T>C	21	0	0	0	0	-39	-2	25	-20	0	172	ACC	GCC	58	T	A	T58A	missense
c.172A>T	A	T	chr21:35821761T>A	21	0	0	0	0	-39	-2	25	7	0	172	ACC	TCC	58	T	S	T58S	missense
c.173C>A	C	A	chr21:35821760G>T	21	0	0	0	0	-2	-38	8	26	0	173	ACC	AAC	58	T	N	T58N	missense
c.173C>G	C	G	chr21:35821760G>C	21	0.02	0	0	0	-1	-38	-1	26	0.02	173	ACC	AGC	58	T	S	T58S	missense
c.173C>T	C	T	chr21:35821760G>A	21	0	0	0	0	-19	-1	-19	26	0	173	ACC	ATC	58	T	I	T58I	missense
c.174C>A	C	A	chr21:35821759G>T	21	0	0	0	0	0	-37	27	-18	0	174	ACC	ACA	58	T	T	T58T	synon
c.174C>G	C	G	chr21:35821759G>C	21	0	0	0	0	0	-37	-4	27	0	174	ACC	ACG	58	T	T	T58T	synon
c.174C>T	C	T	chr21:35821759G>A	21	0	0	0	0	-5	-37	27	-1	0	174	ACC	ACT	58	T	T	T58T	synon
c.175C>A	C	A	chr21:35821758G>T	21	0	0	0	0	1	-36	-2	28	0	175	CTG	ATG	59	L	M	L59M	missense
c.175C>G	C	G	chr21:35821758G>C	21	0	0	0	0	1	-36	1	28	0	175	CTG	GTG	59	L	V	L59V	missense
c.175C>T	C	T	chr21:35821758G>A	21	0	0	0	0	1	-8	28	0	0	175	CTG	TTG	59	L	L	L59L	synon
c.176T>A	T	A	chr21:35821757A>T	21	0.29	0	0	0	-2	-35	29	32	0.29	176	CTG	CAG	59	L	Q	L59Q	missense
c.176T>C	T	C	chr21:35821757A>G	21	0	0	0	0	2	-35	-16	29	0	176	CTG	CCG	59	L	P	L59P	missense
c.176T>G	T	G	chr21:35821757A>C	21	0	0	0	0	2	-3	0	29	0	176	CTG	CGG	59	L	R	L59R	missense
c.177G>A	G	A	chr21:35821756C>T	21	0.32	0	0	0	-2	-34	30	24	0.32	177	CTG	CTA	59	L	L	L59L	synon
c.177G>C	G	C	chr21:35821756C>G	21	0	0	0	0	-15	-34	-15	30	0	177	CTG	CTC	59	L	L	L59L	synon
c.177G>T	G	T	chr21:35821756C>A	21	0	0	0	0	-15	-2	33	0	0	177	CTG	CTT	59	L	L	L59L	synon
c.178G>A	G	A	chr21:35821755C>T	21	0	0	0	0	-2	-33	-2	31	0	178	GGC	AGC	60	G	S	G60S	missense
c.178G>C	G	C	chr21:35821755C>G	21	0	0	0	0	-14	-1	4	31	0	178	GGC	CGC	60	G	R	G60R	missense
c.178G>T	G	T	chr21:35821755C>A	21	0	0	0	0	-33	-1	31	1	0	178	GGC	TGC	60	G	C	G60C	missense
c.179G>A	G	A	chr21:35821754C>T	21	0	0	0	0	-29	-32	-13	32	0	179	GGC	GAC	60	G	D	G60D	missense
c.179G>C	G	C	chr21:35821754C>G	21	0	0	0	0	-32	5	2	32	0	179	GGC	GCC	60	G	A	G60A	missense
c.179G>T	G	T	chr21:35821754C>A	21	0	0	0	0	-32	0	2	32	0	179	GGC	GTC	60	G	V	G60V	missense
c.180C>A	C	A	chr21:35821753G>T	21	0	0	0	0	2	-31	33	2	0	180	GGC	GGA	60	G	G	G60G	synon
c.180C>G	C	G	chr21:35821753G>C	21	0	0	0	0	-28	-31	33	2	0	180	GGC	GGG	60	G	G	G60G	synon
c.180C>T	C	T	chr21:35821753G>A	21	0	0	0	0	-31	-3	33	-48	0	180	GGC	GGT	60	G	G	G60G	synon
c.181A>C	A	C	chr21:35821752T>G	21	0	0	0	0	-30	-11	34	-10	0	181	ATC	CTC	61	I	L	I61L	missense
c.181A>G	A	G	chr21:35821752T>C	21	0	0	0	0	-30	-11	5	34	0	181	ATC	GTC	61	I	V	I61V	missense
c.181A>T	A	T	chr21:35821752T>A	21	0	0	0	0	-30	7	34	-10	0	181	ATC	TTC	61	I	F	I61F	missense
c.182T>A	T	A	chr21:35821751A>T	21	0	0	0	0	-2	-29	38	35	0	182	ATC	AAC	61	I	N	I61N	missense
c.182T>C	T	C	chr21:35821751A>G	21	0	0	0	0	-1	-29	35	-10	0	182	ATC	ACC	61	I	T	I61T	missense
c.182T>G	T	G	chr21:35821751A>C	21	0.01	0	0	0	-1	-29	35	-10	0.01	182	ATC	AGC	61	I	S	I61S	missense
c.183C>A	C	A	chr21:35821750G>T	21	0	0	0	0	-28	-9	36	-8	0	183	ATC	ATA	61	I	I	I61I	synon
c.183C>G	C	G	chr21:35821750G>C	21	0	0	0	0	-28	-9	36	-8	0	183	ATC	ATG	61	I	M	I61M	missense
c.183C>T	C	T	chr21:35821750G>A	21	0	0	0	0	-28	-25	36	-19	0	183	ATC	ATT	61	I	I	I61I	synon
c.184A>C	A	C	chr21:35821749T>G	21	0	0	0	0	-8	-27	6	37	0	184	ATG	CTG	62	M	L	M62L	missense
c.184A>G	A	G	chr21:35821749T>C	21	0	0	0	0	5	-27	1	37	0	184	ATG	GTG	62	M	V	M62V	missense
c.184A>T	A	T	chr21:35821749T>A	21	0	0	0	0	-27	-24	37	-2	0	184	ATG	TTG	62	M	L	M62L	missense
c.185T>A	T	A	chr21:35821748A>T	21	0	0	0	0	-2	-26	0	38	0	185	ATG	AAG	62	M	K	M62K	missense
c.185T>C	T	C	chr21:35821748A>G	21	0	0	0	0	-23	-26	38	2	0	185	ATG	ACG	62	M	T	M62T	missense
c.185T>G	T	G	chr21:35821748A>C	21	0.01	0	0	0	-1	-26	38	-7	0.01	185	ATG	AGG	62	M	R	M62R	missense
c.186G>A	G	A	chr21:35821747C>T	21	0	0	0	0	-22	-25	39	-42	0	186	ATG	ATA	62	M	I	M62I	missense
c.186G>C	G	C	chr21:35821747C>G	21	0	0	0	0	-6	39	42	39	0	186	ATG	ATC	62	M	I	M62I	missense
c.186G>T	G	T	chr21:35821747C>A	21	0	0	0	0	-25	12	39	-5	0	186	ATG	ATT	62	M	I	M62I	missense
c.187C>A	C	A	chr21:35821746G>T	21	0	0	0	0	-21	-24	1	40	0	187	CTG	ATG	63	L	M	L63M	missense
c.187C>G	C	G	chr21:35821746G>C	21	0	0	0	0	1	-24	1	-4	0	187	CTG	GTG	63	L	V	L63V	missense
c.187C>T	C	T	chr21:35821746G>A	21	0	0	0	0	-5	-24	40	4	0	187	CTG	TTG	63	L	L	L63L	synon
c.188T>A	T	A	chr21:35821745A>T	21	0.01	0	0	0	-2	-23	41	11	0.01	188	CTG	CAG	63	L	Q	L63Q	missense
c.188T>C	T	C	chr21:35821745A>G	21	0	0	0	0	-23	-7	44	41	0	188	CTG	CCG	63	L	P	L63P	missense
c.188T>G	T	G	chr21:35821745A>C	21	0	0	0	0	-23	41	44	41	0	188	CTG	CGG	63	L	R	L63R	missense
c.189G>A	G	A	chr21:35821744C>T	21	0	0	0	0	-3	-22	42	-39	0	189	CTG	CTA	63	L	L	L63L	synon
c.189G>C	G	C	chr21:35821744C>G	21	0.01	0	0	0	-3	-22	42	-2	0.01	189	CTG	CTC	63	L	L	L63L	synon
c.189G>T	G	T	chr21:35821744C>A	21	0.01	0	0	0	-3	-22	42	-2	0.01	189	CTG	CTT	63	L	L	L63L	synon
c.190A>C	A	C	chr21:35821743T>G	21	0	0	0	0	-21	-2	43	-1	0	190	AGC	CGC	64	S	R	S64R	missense
c.190A>G	A	G	chr21:35821743T>C	21	0	0	0	0	-21	-2	43	-2	0	190	AGC	GGC	64	S	G	S64G	missense
c.190A>T	A	T	chr21:35821743T>A	21	0	0	0	0	-21	-2	43	-2	0	190	AGC	TGC	64	S	C	S64C	missense
c.191G>A	G	A	chr21:35821742C>T	21	0	0	0	0	-20	-1	-9	44	0	191	AGC	AAC	64	S	N	S64N	missense
c.191G>C	G	C	chr21:35821742C>G	21	0	0	0	0	-20	-1	-20	44	0	191	AGC	ACC	64	S	T	S64T	missense
c.191G>T	G	T	chr21:35821742C>A	21	0	0	0	0	-20	-1	-9	44	0	191	AGC	ATC	64	S	I	S64I	missense
c.192C>A	C	A	chr21:35821741G>T	21	0	0	0	0	0	-19	45	-12	0	192	AGC	AGA	64	S	R	S64R	missense
c.192C>G	C	G	chr21:35821741G>C	21	0	0	0	0	0	-19	1	-33	0	192	AGC	AGG	64	S	R	S64R	missense
c.192C>T	C	T	chr21:35821741G>A	21	0	0	0	0	2	-19	45	27	0	192	AGC	AGT	64	S	S	S64S	synon
c.193T>A	T	A	chr21:35821740A>T	21	0	0	0	0	-2	-18	1	46	0	193	TAC	AAC	65	Y	N	Y65N	missense
c.193T>C	T	C	chr21:35821740A>G	21	0	0	0	0	-3	-18	0	2	0	193	TAC	CAC	65	Y	H	Y65H	missense
c.193T>G	T	G	chr21:35821740A>C	21	0	0	0	0	-1	-18	0	46	0	193	TAC	GAC	65	Y	D	Y65D	missense
c.194A>C	A	C	chr21:35821739T>G	21	0	0	0	0	-17	-2	47	3	0	194	TAC	TCC	65	Y	S	Y65S	missense
c.194A>G	A	G	chr21:35821739T>C	21	0	0	0	0	-1	-17	3	47	0	194	TAC	TGC	65	Y	C	Y65C	missense
c.194A>T	A	T	chr21:35821739T>A	21	0	0	0	0	-17	-2	47	3	0	194	TAC	TTC	65	Y	F	Y65F	missense
c.195C>A	C	A	chr21:35821738G>T	21	0	0	0	0	48	-16	48	-33	0	195	TAC	TAA	65	Y	X	Y65X	nonsense
c.195C>G	C	G	chr21:35821738G>C	21	0	0	0	0	-1	-16	48	30	0	195	TAC	TAG	65	Y	X	Y65X	nonsense
c.195C>T	C	T	chr21:35821738G>A	21	0	0	0	0	-16	3	48	-33	0	195	TAC	TAT	65	Y	Y	Y65Y	synon
c.196A>C	A	C	chr21:35821737T>G	21	0	0	0	0	4	-15	49	1	0	196	ATC	CTC	66	I	L	I66L	missense
c.196A>G	A	G	chr21:35821737T>C	21	0	0	0	0	4	-15	5	49	0	196	ATC	GTC	66	I	V	I66V	missense
c.196A>T	A	T	chr21:35821737T>A	21	0	0	0	0	-12	0	49	5	0	196	ATC	TTC	66	I	F	I66F	missense
c.197T>A	T	A	chr21:35821736A>T	21	0	0	0	0	5	-14	50	6	0	197	ATC	AAC	66	I	N	I66N	missense
c.197T>C	T	C	chr21:35821736A>G	21	0	0	0	0	-1	-14	50	4	0	197	ATC	ACC	66	I	T	I66T	missense
c.197T>G	T	G	chr21:35821736A>C	21	0	0	0	0	-1	-14	-1	50	0	197	ATC	AGC	66	I	S	I66S	missense
c.198C>A	C	A	chr21:35821735G>T	21	0	0	0	0	-2	-13	3	-10	0	198	ATC	ATA	66	I	I	I66I	synon
c.198C>G	C	G	chr21:35821735G>C	21	0	0	0	0	3	-13	3	-11	0	198	ATC	ATG	66	I	M	I66M	missense
c.198C>T	C	T	chr21:35821735G>A	21	0	0	0	0	-10	-13	7	-50	0	198	ATC	ATT	66	I	I	I66I	synon
c.199C>A	C	A	chr21:35821734G>T	21	0	0	0	0	-2	-12	-2	-9	0	199	CGC	AGC	67	R	S	R67S	missense
c.199C>G	C	G	chr21:35821734G>C	21	0	0	0	0	-1	-12	8	7	0	199	CGC	GGC	67	R	G	R67G	missense
c.199C>T	C	T	chr21:35821734G>A	21	0	0	0	0	1	-12	-3	6	0	199	CGC	TGC	67	R	C	R67C	missense
c.200G>A	G	A	chr21:35821733C>T	21	0	0	0	0	-11	-1	-2	0	0	200	CGC	CAC	67	R	H	R67H	missense
c.200G>C	G	C	chr21:35821733C>G	21	0	0	0	0	-11	8	-2	-43	0	200	CGC	CCC	67	R	P	R67P	missense
c.200G>T	G	T	chr21:35821733C>A	21	0	0	0	0	-11	8	2	-48	0	200	CGC	CTC	67	R	L	R67L	missense
c.201C>A	C	A	chr21:35821732G>T	21	0	0	0	0	5	-10	-47	6	0	201	CGC	CGA	67	R	R	R67R	synon
c.201C>G	C	G	chr21:35821732G>C	21	0	0	0	0	9	-10	1	6	0	201	CGC	CGG	67	R	R	R67R	synon
c.201C>T	C	T	chr21:35821732G>A	21	0	0	0	0	-10	9	10	-42	0	201	CGC	CGT	67	R	R	R67R	synon
c.202T>A	T	A	chr21:35821731A>T	21	0	0	0	0	-2	-9	-23	11	0	202	TCC	ACC	68	S	T	S68T	missense
c.202T>C	T	C	chr21:35821731A>G	21	0	0	0	0	-6	-9	0	7	0	202	TCC	CCC	68	S	P	S68P	missense
c.202T>G	T	G	chr21:35821731A>C	21	0	0	0	0	0	-9	0	10	0	202	TCC	GCC	68	S	A	S68A	missense
c.203C>A	C	A	chr21:35821730G>T	21	0	0	0	0	-5	-8	-45	12	0	203	TCC	TAC	68	S	Y	S68Y	missense
c.203C>G	C	G	chr21:35821730G>C	21	0	0	0	0	-1	-8	1	-24	0	203	TCC	TGC	68	S	C	S68C	missense
c.203C>T	C	T	chr21:35821730G>A	21	0	0	0	0	-5	-8	-45	3	0	203	TCC	TTC	68	S	F	S68F	missense
c.204C>A	C	A	chr21:35821729G>T	21	0	0	0	0	-4	-7	-44	-49	0	204	TCC	TCA	68	S	S	S68S	synon
c.204C>G	C	G	chr21:35821729G>C	21	0	0	0	0	10	-7	-44	2	0	204	TCC	TCG	68	S	S	S68S	synon
c.204C>T	C	T	chr21:35821729G>A	21	0	0	0	0	-46	-7	2	-39	0	204	TCC	TCT	68	S	S	S68S	synon
c.205A>C	A	C	chr21:35821728T>G	21	0	0	0	0	-3	13	-3	-23	0	205	AAG	CAG	69	K	Q	K69Q	missense
c.205A>G	A	G	chr21:35821728T>C	21	0	0	0	0	-6	-3	5	14	0	205	AAG	GAG	69	K	E	K69E	missense
c.205A>T	A	T	chr21:35821728T>A	21	0	0	0	0	-3	13	2	-23	0	205	AAG	TAG	69	K	X	K69X	nonsense
c.206A>C	A	C	chr21:35821727T>G	21	0	0	0	0	-5	-2	-42	-2	0	206	AAG	ACG	69	K	T	K69T	missense
c.206A>G	A	G	chr21:35821727T>C	21	0.01	0	0	0	-1	-2	-42	4	0.01	206	AAG	AGG	69	K	R	K69R	missense
c.206A>T	A	T	chr21:35821727T>A	21	0	0	0	0	-5	-2	-42	15	0	206	AAG	ATG	69	K	M	K69M	missense
c.207G>C	G	C	chr21:35821726C>G	21	0	0	0	0	-4	-1	30	16	0	207	AAG	AAC	69	K	N	K69N	missense
c.207G>T	G	T	chr21:35821726C>A	21	0	0	0	0	-4	-1	2	16	0	207	AAG	AAT	69	K	N	K69N	missense
c.208A>C	A	C	chr21:35821725T>G	21	0.01	0	0	0	-3	34	-3	-40	0.01	208	AAG	CAG	70	K	Q	K70Q	missense
c.208A>G	A	G	chr21:35821725T>C	21	0	0	0	0	0	-3	1	17	0	208	AAG	GAG	70	K	E	K70E	missense
c.208A>T	A	T	chr21:35821725T>A	21	0	0	0	0	-3	0	2	-26	0	208	AAG	TAG	70	K	X	K70X	nonsense
c.209A>C	A	C	chr21:35821724T>G	21	0	0	0	0	1	-2	-39	18	0	209	AAG	ACG	70	K	T	K70T	missense
c.209A>G	A	G	chr21:35821724T>C	21	0	0	0	0	-1	-2	0	18	0	209	AAG	AGG	70	K	R	K70R	missense
c.209A>T	A	T	chr21:35821724T>A	21	0	0	0	0	1	-2	2	18	0	209	AAG	ATG	70	K	M	K70M	missense
c.210G>C	G	C	chr21:35821723C>G	21	0	0	0	0	2	-1	2	-50	0	210	AAG	AAC	70	K	N	K70N	missense
c.210G>T	G	T	chr21:35821723C>A	21	0	0	0	0	2	-1	2	-50	0	210	AAG	AAT	70	K	N	K70N	missense
c.211C>A	C	A	chr21:35821722G>T	21	0	0	0	0	0	3	-37	-49	0	211	CTG	ATG	71	L	M	L71M	missense
c.211C>G	C	G	chr21:35821722G>C	21	0	0	0	0	0	3	1	-49	0	211	CTG	GTG	71	L	V	L71V	missense
c.211C>T	C	T	chr21:35821722G>A	21	0	0	0	0	19	0	2	-23	0	211	CTG	TTG	71	L	L	L71L	synon
c.212T>A	T	A	chr21:35821721A>T	21	0	0	0	0	-2	1	3	-48	0	212	CTG	CAG	71	L	Q	L71Q	missense
c.212T>C	T	C	chr21:35821721A>G	21	0	0	0	0	4	1	-36	-31	0	212	CTG	CCG	71	L	P	L71P	missense
c.212T>G	T	G	chr21:35821721A>C	21	0	0	0	0	4	1	3	-48	0	212	CTG	CGG	71	L	R	L71R	missense
c.213G>A	G	A	chr21:35821720C>T	21	0	0	0	0	-2	2	4	-47	0	213	CTG	CTA	71	L	L	L71L	synon
c.213G>C	G	C	chr21:35821720C>G	21	0	0	0	0	21	2	-5	-47	0	213	CTG	CTC	71	L	L	L71L	synon
c.213G>T	G	T	chr21:35821720C>A	21	0	0	0	0	-37	2	36	-47	0	213	CTG	CTT	71	L	L	L71L	synon
c.214G>A	G	A	chr21:35821719C>T	21	0	0	0	0	3	-36	-34	-46	0	214	GAG	AAG	72	E	K	E72K	missense
c.214G>C	G	C	chr21:35821719C>G	21	0	0	0	0	-3	13	-3	-46	0	214	GAG	CAG	72	E	Q	E72Q	missense
c.214G>T	G	T	chr21:35821719C>A	21	0	0	0	0	-3	6	2	-46	0	214	GAG	TAG	72	E	X	E72X	nonsense
c.215A>C	A	C	chr21:35821718T>G	21	0	0	0	0	-35	7	-45	-33	0	215	GAG	GCG	72	E	A	E72A	missense
c.215A>G	A	G	chr21:35821718T>C	21	0	0	0	0	-11	4	-45	-33	0	215	GAG	GGG	72	E	G	E72G	missense
c.215A>T	A	T	chr21:35821718T>A	21	0	0	0	0	4	7	2	-45	0	215	GAG	GTG	72	E	V	E72V	missense
c.216G>C	G	C	chr21:35821717C>G	21	0	0	0	0	8	5	-44	25	0	216	GAG	GAC	72	E	D	E72D	missense
c.216G>T	G	T	chr21:35821717C>A	21	0	0	0	0	-34	5	-44	5	0	216	GAG	GAT	72	E	D	E72D	missense
c.217C>A	C	A	chr21:35821716G>T	21	0	0	0	0	6	-49	-31	-43	0	217	CAC	AAC	73	H	N	H73N	missense
c.217C>G	C	G	chr21:35821716G>C	21	0	0	0	0	6	25	-31	-43	0	217	CAC	GAC	73	H	D	H73D	missense
c.217C>T	C	T	chr21:35821716G>A	21	0	0	0	0	9	6	2	-43	0	217	CAC	TAC	73	H	Y	H73Y	missense
c.218A>C	A	C	chr21:35821715T>G	21	0	0	0	0	10	7	-42	-30	0	218	CAC	CCC	73	H	P	H73P	missense
c.218A>G	A	G	chr21:35821715T>C	21	0	0	0	0	10	7	-42	-30	0	218	CAC	CGC	73	H	R	H73R	missense
c.218A>T	A	T	chr21:35821715T>A	21	0	0	0	0	-32	7	-42	-25	0	218	CAC	CTC	73	H	L	H73L	missense
c.219C>A	C	A	chr21:35821714G>T	21	0	0	0	0	8	11	-41	-9	0	219	CAC	CAA	73	H	Q	H73Q	missense
c.219C>G	C	G	chr21:35821714G>C	21	0	0	0	0	-1	8	28	2	0	219	CAC	CAG	73	H	Q	H73Q	missense
c.219C>T	C	T	chr21:35821714G>A	21	0	0	0	0	8	-31	-41	-6	0	219	CAC	CAT	73	H	H	H73H	synon
c.220T>A	T	A	chr21:35821713A>T	21	0	0	0	0	-30	9	-28	-40	0	220	TCG	ACG	74	S	T	S74T	missense
c.220T>C	T	C	chr21:35821713A>G	21	0	0	0	0	12	9	-14	-28	0	220	TCG	CCG	74	S	P	S74P	missense
c.220T>G	T	G	chr21:35821713A>C	21	0	0	0	0	9	28	-40	29	0	220	TCG	GCG	74	S	A	S74A	missense
c.221C>A	C	A	chr21:35821712G>T	21	0	0	0	0	10	13	-6	-39	0	221	TCG	TAG	74	S	X	S74X	nonsense
c.221C>G	C	G	chr21:35821712G>C	21	0	0	0	0	13	10	-39	3	0	221	TCG	TGG	74	S	W	S74W	missense
c.221C>T	C	T	chr21:35821712G>A	21	0	0	0	0	10	42	2	-27	0	221	TCG	TTG	74	S	L	S74L	missense
c.222G>A	G	A	chr21:35821711C>T	21	0	0	0	0	11	14	-26	-38	0	222	TCG	TCA	74	S	S	S74S	synon
c.222G>C	G	C	chr21:35821711C>G	21	0	0	0	0	-28	14	-6	-26	0	222	TCG	TCC	74	S	S	S74S	synon
c.222G>T	G	T	chr21:35821711C>A	21	0	0	0	0	-28	11	-6	-38	0	222	TCG	TCT	74	S	S	S74S	synon
c.223A>C	A	C	chr21:35821710T>G	21	0	0	0	0	31	12	2	-25	0	223	AAC	CAC	75	N	H	N75H	missense
c.223A>G	A	G	chr21:35821710T>C	21	0	0	0	0	12	31	-37	-25	0	223	AAC	GAC	75	N	D	N75D	missense
c.223A>T	A	T	chr21:35821710T>A	21	0	0	0	0	-21	15	2	-37	0	223	AAC	TAC	75	N	Y	N75Y	missense
c.224A>C	A	C	chr21:35821709T>G	21	0	0	0	0	13	-47	-36	-4	0	224	AAC	ACC	75	N	T	N75T	missense
c.224A>G	A	G	chr21:35821709T>C	21	0	0	0	0	13	-26	-24	-29	0	224	AAC	AGC	75	N	S	N75S	missense
c.224A>T	A	T	chr21:35821709T>A	21	0	0	0	0	16	-2	-36	-24	0	224	AAC	ATC	75	N	I	N75I	missense
c.225C>A	C	A	chr21:35821708G>T	21	0	0	0	0	-2	14	-2	6	0	225	AAC	AAA	75	N	K	N75K	missense
c.225C>G	C	G	chr21:35821708G>C	21	0	0	0	0	-1	14	-23	-2	0	225	AAC	AAG	75	N	K	N75K	missense
c.225C>T	C	T	chr21:35821708G>A	21	0	0	0	0	-25	14	-2	-23	0	225	AAC	AAT	75	N	N	N75N	synon
c.226G>A	G	A	chr21:35821707C>T	21	0	0	0	0	-24	15	-34	5	0	226	GAC	AAC	76	D	N	D76N	missense
c.226G>C	G	C	chr21:35821707C>G	21	0	0	0	0	34	15	-1	-34	0	226	GAC	CAC	76	D	H	D76H	missense
c.226G>T	G	T	chr21:35821707C>A	21	0	0	0	0	34	15	1	-22	0	226	GAC	TAC	76	D	Y	D76Y	missense
c.227A>C	A	C	chr21:35821706T>G	21	0	0	0	0	1	16	0	-21	0	227	GAC	GCC	76	D	A	D76A	missense
c.227A>G	A	G	chr21:35821706T>C	21	0	0	0	0	19	-23	1	-33	0	227	GAC	GGC	76	D	G	D76G	missense
c.227A>T	A	T	chr21:35821706T>A	21	0	0	0	0	-17	16	2	0	0	227	GAC	GTC	76	D	V	D76V	missense
c.228C>A	C	A	chr21:35821705G>T	21	0	0	0	0	17	20	1	-32	0	228	GAC	GAA	76	D	E	D76E	missense
c.228C>G	C	G	chr21:35821705G>C	21	0	0	0	0	17	20	1	-32	0	228	GAC	GAG	76	D	E	D76E	missense
c.228C>T	C	T	chr21:35821705G>A	21	0	0	0	0	17	20	-20	-32	0	228	GAC	GAT	76	D	D	D76D	synon
c.229C>A	C	A	chr21:35821704G>T	21	0	0	0	0	18	-21	-31	2	0	229	CCA	ACA	77	P	T	P77T	missense
c.229C>G	C	G	chr21:35821704G>C	21	0	0	0	0	18	-5	-19	2	0	229	CCA	GCA	77	P	A	P77A	missense
c.229C>T	C	T	chr21:35821704G>A	21	0	0	0	0	18	21	-31	0	0	229	CCA	TCA	77	P	S	P77S	missense
c.230C>A	C	A	chr21:35821703G>T	21	0	0	0	0	19	-4	-18	2	0	230	CCA	CAA	77	P	Q	P77Q	missense
c.230C>G	C	G	chr21:35821703G>C	21	0	0	0	0	19	-4	-4	-30	0	230	CCA	CGA	77	P	R	P77R	missense
c.230C>T	C	T	chr21:35821703G>A	21	0	0	0	0	19	-4	2	3	0	230	CCA	CTA	77	P	L	P77L	missense
c.231A>C	A	C	chr21:35821702T>G	21	0	0	0	0	-19	23	-17	-29	0	231	CCA	CCC	77	P	P	P77P	synon
c.231A>G	A	G	chr21:35821702T>C	21	0	0	0	0	23	-3	1	-29	0	231	CCA	CCG	77	P	P	P77P	synon
c.231A>T	A	T	chr21:35821702T>A	21	0	0	0	0	-19	23	6	-29	0	231	CCA	CCT	77	P	P	P77P	synon
c.232T>A	T	A	chr21:35821701A>T	21	0	0	0	0	21	-18	-28	41	0	232	TTC	ATC	78	F	I	F78I	missense
c.232T>C	T	C	chr21:35821701A>G	21	0	0	0	0	21	-18	-11	-28	0	232	TTC	CTC	78	F	L	F78L	missense
c.232T>G	T	G	chr21:35821701A>C	21	0	0	0	0	21	-18	-28	4	0	232	TTC	GTC	78	F	V	F78V	missense
c.233T>A	T	A	chr21:35821700A>T	21	0	0	0	0	-2	-17	-15	-27	0	233	TTC	TAC	78	F	Y	F78Y	missense
c.233T>C	T	C	chr21:35821700A>G	21	0	0	0	0	25	22	-15	-27	0	233	TTC	TCC	78	F	S	F78S	missense
c.233T>G	T	G	chr21:35821700A>C	21	0	0	0	0	22	-17	-15	-27	0	233	TTC	TGC	78	F	C	F78C	missense
c.234C>A	C	A	chr21:35821699G>T	21	0	0	0	0	3	23	-3	-14	0	234	TTC	TTA	78	F	L	F78L	missense
c.234C>G	C	G	chr21:35821699G>C	21	0	0	0	0	-1	-16	-3	-14	0	234	TTC	TTG	78	F	L	F78L	missense
c.234C>T	C	T	chr21:35821699G>A	21	0	0	0	0	-37	23	-3	-14	0	234	TTC	TTT	78	F	F	F78F	synon
c.235A>C	A	C	chr21:35821698T>G	21	0	0	0	0	-15	24	8	-25	0	235	AAC	CAC	79	N	H	N79H	missense
c.235A>G	A	G	chr21:35821698T>C	21	0	0	0	0	24	-15	-13	-25	0	235	AAC	GAC	79	N	D	N79D	missense
c.235A>T	A	T	chr21:35821698T>A	21	0	0	0	0	-15	24	-13	-25	0	235	AAC	TAC	79	N	Y	N79Y	missense
c.236A>C	A	C	chr21:35821697T>G	21	0	0	0	0	-14	25	-24	-1	0	236	AAC	ACC	79	N	T	N79T	missense
c.236A>G	A	G	chr21:35821697T>C	21	0	0	0	0	-1	-14	-24	-40	0	236	AAC	AGC	79	N	S	N79S	missense
c.236A>T	A	T	chr21:35821697T>A	21	0	0	0	0	25	28	-24	-1	0	236	AAC	ATC	79	N	I	N79I	missense
c.237C>A	C	A	chr21:35821696G>T	21	0	0	0	0	-2	26	-23	-11	0	237	AAC	AAA	79	N	K	N79K	missense
c.237C>G	C	G	chr21:35821696G>C	21	0	0	0	0	-1	26	0	-11	0	237	AAC	AAG	79	N	K	N79K	missense
c.237C>T	C	T	chr21:35821696G>A	21	0	0	0	0	-13	26	0	-23	0	237	AAC	AAT	79	N	N	N79N	synon
c.238G>A	G	A	chr21:35821695C>T	21	0	0	0	0	27	30	-10	1	0	238	GTC	ATC	80	V	I	V80I	missense
c.238G>C	G	C	chr21:35821695C>G	21	0	0	0	0	-6	27	-5	-22	0	238	GTC	CTC	80	V	L	V80L	missense
c.238G>T	G	T	chr21:35821695C>A	21	0	0	0	0	-12	30	-10	1	0	238	GTC	TTC	80	V	F	V80F	missense
c.239T>A	T	A	chr21:35821694A>T	21	0	0	0	0	28	-11	-9	-21	0	239	GTC	GAC	80	V	D	V80D	missense
c.239T>C	T	C	chr21:35821694A>G	21	0	0	0	0	31	28	-9	-21	0	239	GTC	GCC	80	V	A	V80A	missense
c.239T>G	T	G	chr21:35821694A>C	21	0	0	0	0	31	-11	-9	-21	0	239	GTC	GGC	80	V	G	V80G	missense
c.240C>A	C	A	chr21:35821693G>T	21	0	0	0	0	-4	29	3	-20	0	240	GTC	GTA	80	V	V	V80V	synon
c.240C>G	C	G	chr21:35821693G>C	21	0	0	0	0	1	29	1	-20	0	240	GTC	GTG	80	V	V	V80V	synon
c.240C>T	C	T	chr21:35821693G>A	21	0	0	0	0	-4	32	-8	-20	0	240	GTC	GTT	80	V	V	V80V	synon
c.241T>A	T	A	chr21:35821692A>T	21	0	0	0	0	30	-9	-19	13	0	241	TAC	AAC	81	Y	N	Y81N	missense
c.241T>C	T	C	chr21:35821692A>G	21	0	0	0	0	-5	30	-2	-19	0	241	TAC	CAC	81	Y	H	Y81H	missense
c.241T>G	T	G	chr21:35821692A>C	21	0	0	0	0	30	-9	-19	13	0	241	TAC	GAC	81	Y	D	Y81D	missense
c.242A>C	A	C	chr21:35821691T>G	21	0	0	0	0	-8	31	5	-18	0	242	TAC	TCC	81	Y	S	Y81S	missense
c.242A>G	A	G	chr21:35821691T>C	21	0	0	0	0	-4	31	5	-18	0	242	TAC	TGC	81	Y	C	Y81C	missense
c.242A>T	A	T	chr21:35821691T>A	21	0	0	0	0	-8	34	-18	3	0	242	TAC	TTC	81	Y	F	Y81F	missense
c.243C>A	C	A	chr21:35821690G>T	21	0	0	0	0	26	32	-5	-17	0	243	TAC	TAA	81	Y	X	Y81X	nonsense
c.243C>G	C	G	chr21:35821690G>C	21	0	0	0	0	-1	32	-5	-45	0	243	TAC	TAG	81	Y	X	Y81X	nonsense
c.243C>T	C	T	chr21:35821690G>A	21	0	0	0	0	-5	32	-5	-17	0	243	TAC	TAT	81	Y	Y	Y81Y	synon
c.244A>C	A	C	chr21:35821689T>G	21	0	0	0	0	-6	33	-4	-16	0	244	ATC	CTC	82	I	L	I82L	missense
c.244A>G	A	G	chr21:35821689T>C	21	0	0	0	0	33	-22	1	-44	0	244	ATC	GTC	82	I	V	I82V	missense
c.244A>T	A	T	chr21:35821689T>A	21	0	0	0	0	-6	33	-4	-16	0	244	ATC	TTC	82	I	F	I82F	missense
c.245T>A	T	A	chr21:35821688A>T	21	0	0	0	0	34	-5	-3	-15	0	245	ATC	AAC	82	I	N	I82N	missense
c.245T>C	T	C	chr21:35821688A>G	21	0	0	0	0	-3	34	-3	-15	0	245	ATC	ACC	82	I	T	I82T	missense
c.245T>G	T	G	chr21:35821688A>C	21	0	0	0	0	-1	-5	-3	-43	0	245	ATC	AGC	82	I	S	I82S	missense
c.246C>A	C	A	chr21:35821687G>T	21	0	0	0	0	-2	35	-2	-14	0	246	ATC	ATA	82	I	I	I82I	synon
c.246C>G	C	G	chr21:35821687G>C	21	0	0	0	0	-1	35	3	-14	0	246	ATC	ATG	82	I	M	I82M	missense
c.246C>T	C	T	chr21:35821687G>A	21	0	0	0	0	-20	35	-2	-14	0	246	ATC	ATT	82	I	I	I82I	synon
c.247G>A	G	A	chr21:35821686C>T	21	0	0	0	0	-3	39	-1	-13	0	247	GAG	AAG	83	E	K	E83K	missense
c.247G>C	G	C	chr21:35821686C>G	21	0	0	0	0	-3	36	-29	-13	0	247	GAG	CAG	83	E	Q	E83Q	missense
c.247G>T	G	T	chr21:35821686C>A	21	0	0	0	0	-3	36	-1	-13	0	247	GAG	TAG	83	E	X	E83X	nonsense
c.248A>C	A	C	chr21:35821685T>G	21	0	0	0	0	-18	37	-12	0	0	248	GAG	GCG	83	E	A	E83A	missense
c.248A>G	A	G	chr21:35821685T>C	21	0	0	0	0	-18	37	0	-12	0	248	GAG	GGG	83	E	G	E83G	missense
c.248A>T	A	T	chr21:35821685T>A	21	0	0	0	0	-18	37	-12	0	0	248	GAG	GTG	83	E	V	E83V	missense
c.249G>C	G	C	chr21:35821684C>G	21	0	0	0	0	-17	-1	-11	1	0	249	GAG	GAC	83	E	D	E83D	missense
c.249G>T	G	T	chr21:35821684C>A	21	0	0	0	0	-17	38	-11	1	0	249	GAG	GAT	83	E	D	E83D	missense
c.250T>A	T	A	chr21:35821683A>T	21	0	0	0	0	39	2	-10	2	0	250	TCC	ACC	84	S	T	S84T	missense
c.250T>C	T	C	chr21:35821683A>G	21	0	0	0	0	0	42	-10	2	0	250	TCC	CCC	84	S	P	S84P	missense
c.250T>G	T	G	chr21:35821683A>C	21	0	0	0	0	0	42	1	2	0	250	TCC	GCC	84	S	A	S84A	missense
c.251C>A	C	A	chr21:35821682G>T	21	0	0	0	0	3	40	3	-9	0	251	TCC	TAC	84	S	Y	S84Y	missense
c.251C>G	C	G	chr21:35821682G>C	21	0	0	0	0	40	-15	3	-9	0	251	TCC	TGC	84	S	C	S84C	missense
c.251C>T	C	T	chr21:35821682G>A	21	0	0	0	0	40	-38	3	-37	0	251	TCC	TTC	84	S	F	S84F	missense
c.252C>A	C	A	chr21:35821681G>T	21	0	0	0	0	-2	41	4	-8	0	252	TCC	TCA	84	S	S	S84S	synon
c.252C>G	C	G	chr21:35821681G>C	21	0	0	0	0	41	-19	1	-8	0	252	TCC	TCG	84	S	S	S84S	synon
c.252C>T	C	T	chr21:35821681G>A	21	0	0	0	0	-14	41	-24	-8	0	252	TCC	TCT	84	S	S	S84S	synon
c.253G>A	G	A	chr21:35821680C>T	21	0	0	0	0	-13	42	-7	5	0	253	GAT	AAT	85	D	N	D85N	missense
c.253G>C	G	C	chr21:35821680C>G	21	0	0	0	0	36	42	-7	5	0	253	GAT	CAT	85	D	H	D85H	missense
c.253G>T	G	T	chr21:35821680C>A	21	0	0	0	0	-13	42	-7	5	0	253	GAT	TAT	85	D	Y	D85Y	missense
c.254A>C	A	C	chr21:35821679T>G	21	0	0	0	0	43	-17	6	-6	0	254	GAT	GCT	85	D	A	D85A	missense
c.254A>G	A	G	chr21:35821679T>C	21	0	0	0	0	43	4	1	-6	0	254	GAT	GGT	85	D	G	D85G	missense
c.254A>T	A	T	chr21:35821679T>A	21	0	0	0	0	-12	43	6	-34	0	254	GAT	GTT	85	D	V	D85V	missense
c.255T>A	T	A	chr21:35821678A>T	21	0	0	0	0	44	-11	7	-5	0	255	GAT	GAA	85	D	E	D85E	missense
c.255T>G	T	G	chr21:35821678A>C	21	0	0	0	0	44	-11	0	-5	0	255	GAT	GAG	85	D	E	D85E	missense
c.256G>A	G	A	chr21:35821677C>T	21	0	0	0	0	45	48	-4	1	0	256	GCC	ACC	86	A	T	A86T	missense
c.256G>C	G	C	chr21:35821677C>G	21	0	0	0	0	-10	45	-4	1	0	256	GCC	CCC	86	A	P	A86P	missense
c.256G>T	G	T	chr21:35821677C>A	21	0	0	0	0	45	46	-4	1	0	256	GCC	TCC	86	A	S	A86S	missense
c.257C>A	C	A	chr21:35821676G>T	21	0	0	0	0	46	9	-7	-3	0	257	GCC	GAC	86	A	D	A86D	missense
c.257C>G	C	G	chr21:35821676G>C	21	0	0	0	0	46	-14	1	-3	0	257	GCC	GGC	86	A	G	A86G	missense
c.257C>T	C	T	chr21:35821676G>A	21	0	0	0	0	-14	46	2	-3	0	257	GCC	GTC	86	A	V	A86V	missense
c.258C>A	C	A	chr21:35821675G>T	21	0	0	0	0	8	47	-2	-30	0	258	GCC	GCA	86	A	A	A86A	synon
c.258C>G	C	G	chr21:35821675G>C	21	0	0	0	0	47	-8	5	-2	0	258	GCC	GCG	86	A	A	A86A	synon
c.258C>T	C	T	chr21:35821675G>A	21	0	0	0	0	-8	47	10	-2	0	258	GCC	GCT	86	A	A	A86A	synon
c.259T>A	T	A	chr21:35821674A>T	21	0	0	0	0	-2	48	-1	-29	0	259	TGG	AGG	87	W	R	W87R	missense
c.259T>C	T	C	chr21:35821674A>G	21	0	0	0	0	48	-12	25	-1	0	259	TGG	CGG	87	W	R	W87R	missense
c.259T>G	T	G	chr21:35821674A>C	21	0	0	0	0	48	-12	1	-1	0	259	TGG	GGG	87	W	G	W87G	missense
c.260G>A	G	A	chr21:35821673C>T	21	0	0	0	0	-2	49	12	0	0	260	TGG	TAG	87	W	X	W87X	nonsense
c.260G>C	G	C	chr21:35821673C>G	21	0	0	0	0	49	0	-13	0	0	260	TGG	TCG	87	W	S	W87S	missense
c.260G>T	G	T	chr21:35821673C>A	21	0	0	0	0	-6	49	2	0	0	260	TGG	TTG	87	W	L	W87L	missense
c.261G>A	G	A	chr21:35821672C>T	21	0	0	0	0	50	11	-15	-50	0	261	TGG	TGA	87	W	X	W87X	nonsense
c.261G>C	G	C	chr21:35821672C>G	21	0	0	0	0	50	11	-12	1	0	261	TGG	TGC	87	W	C	W87C	missense
c.261G>T	G	T	chr21:35821672C>A	21	0	0	0	0	-5	1	2	-50	0	261	TGG	TGT	87	W	C	W87C	missense
c.262C>A	C	A	chr21:35821671G>T	21	0	0	0	0	-4	12	-26	-49	0	262	CAA	AAA	88	Q	K	Q88K	missense
c.262C>G	C	G	chr21:35821671G>C	21	0	0	0	0	-4	2	-11	2	0	262	CAA	GAA	88	Q	E	Q88E	missense
c.262C>T	C	T	chr21:35821671G>A	21	0	0	0.15	0	2	12	2	-49	0.15	262	CAA	TAA	88	Q	X	Q88X	nonsense
c.263A>C	A	C	chr21:35821670T>G	21	0	0	0	0	-3	13	15	3	0	263	CAA	CCA	88	Q	P	Q88P	missense
c.263A>G	A	G	chr21:35821670T>C	21	0	0	0	0	13	-3	-25	-48	0	263	CAA	CGA	88	Q	R	Q88R	missense
c.263A>T	A	T	chr21:35821670T>A	21	0	0	0	0	-3	13	15	-48	0	263	CAA	CTA	88	Q	L	Q88L	missense
c.264A>C	A	C	chr21:35821669T>G	21	0	0	0	0	-7	-2	-47	4	0	264	CAA	CAC	88	Q	H	Q88H	missense
c.264A>G	A	G	chr21:35821669T>C	21	0	0	0	0	-1	-2	16	4	0	264	CAA	CAG	88	Q	Q	Q88Q	synon
c.264A>T	A	T	chr21:35821669T>A	21	0	0	0	0	-7	-2	16	-47	0	264	CAA	CAT	88	Q	H	Q88H	missense
c.265G>A	G	A	chr21:35821668C>T	21	0	0	0	0	-3	-1	17	-46	0	265	GAG	AAG	89	E	K	E89K	missense
c.265G>T	G	T	chr21:35821668C>A	21	0	0	0	0	-3	-1	17	-46	0	265	GAG	TAG	89	E	X	E89X	nonsense
c.266A>C	A	C	chr21:35821667T>G	21	0	0	0	0	-45	-2	6	-45	0	266	GAG	GCG	89	E	A	E89A	missense
c.266A>G	A	G	chr21:35821667T>C	21	0	0	0	0	0	16	1	-45	0	266	GAG	GGG	89	E	G	E89G	missense
c.266A>T	A	T	chr21:35821667T>A	21	0	0	0	0	6	0	6	-45	0	266	GAG	GTG	89	E	V	E89V	missense
c.267G>C	G	C	chr21:35821666C>G	21	0	0	0	0	1	-1	-44	7	0	267	GAG	GAC	89	E	D	E89D	missense
c.267G>T	G	T	chr21:35821666C>A	21	0	0	0	0	2	-1	2	-44	0	267	GAG	GAT	89	E	D	E89D	missense
c.268A>C	A	C	chr21:35821665T>G	21	0	0	0	0	-3	18	8	-43	0	268	AAG	CAG	90	K	Q	K90Q	missense
c.268A>G	A	G	chr21:35821665T>C	21	0	0	0	0	2	-3	-43	8	0	268	AAG	GAG	90	K	E	K90E	missense
c.268A>T	A	T	chr21:35821665T>A	21	0	0	0	0	2	18	2	-43	0	268	AAG	TAG	90	K	X	K90X	nonsense
c.269A>C	A	C	chr21:35821664T>G	21	0	0	0	0	19	-2	9	-42	0	269	AAG	ACG	90	K	T	K90T	missense
c.269A>G	A	G	chr21:35821664T>C	21	0	0	0	0	-1	-2	9	-42	0	269	AAG	AGG	90	K	R	K90R	missense
c.269A>T	A	T	chr21:35821664T>A	21	0	0	0	0	19	-2	2	-42	0	269	AAG	ATG	90	K	M	K90M	missense
c.270G>C	G	C	chr21:35821663C>G	21	0	0	0	0	4	-1	10	22	0	270	AAG	AAC	90	K	N	K90N	missense
c.270G>T	G	T	chr21:35821663C>A	21	0	0	0	0	-19	-1	10	-41	0	270	AAG	AAT	90	K	N	K90N	missense
c.271G>A	G	A	chr21:35821662C>T	21	0	0	0	0	21	0	-5	-40	0	271	GAC	AAC	91	D	N	D91N	missense
c.271G>C	G	C	chr21:35821662C>G	21	0	0	0	0	21	5	11	-40	0	271	GAC	CAC	91	D	H	D91H	missense
c.271G>T	G	T	chr21:35821662C>A	21	0	0	0	0	2	0	2	-40	0	271	GAC	TAC	91	D	Y	D91Y	missense
c.272A>C	A	C	chr21:35821661T>G	21	0	0	0	0	12	6	12	-39	0	272	GAC	GCC	91	D	A	D91A	missense
c.272A>G	A	G	chr21:35821661T>C	21	0	0	0	0	12	6	12	-39	0	272	GAC	GGC	91	D	G	D91G	missense
c.272A>T	A	T	chr21:35821661T>A	21	0	0	0	0	2	22	2	-39	0	272	GAC	GTC	91	D	V	D91V	missense
c.273C>A	C	A	chr21:35821660G>T	21	0	0	0	0	-4	23	13	-38	0	273	GAC	GAA	91	D	E	D91E	missense
c.273C>G	C	G	chr21:35821660G>C	21	0	0	0	0	-1	-16	-38	13	0	273	GAC	GAG	91	D	E	D91E	missense
c.273C>T	C	T	chr21:35821660G>A	21	0	0	0	0	-16	23	13	-38	0	273	GAC	GAT	91	D	D	D91D	synon
c.274A>C	A	C	chr21:35821659T>G	21	0	0	0	0	24	8	14	-37	0	274	AAG	CAG	92	K	Q	K92Q	missense
c.274A>G	A	G	chr21:35821659T>C	21	0	0	0	0	24	-3	-37	14	0	274	AAG	GAG	92	K	E	K92E	missense
c.274A>T	A	T	chr21:35821659T>A	21	0	0	0	0	14	8	14	-37	0	274	AAG	TAG	92	K	X	K92X	nonsense
c.275A>C	A	C	chr21:35821658T>G	21	0	0	0	0	-14	-2	-13	-36	0	275	AAG	ACG	92	K	T	K92T	missense
c.275A>G	A	G	chr21:35821658T>C	21	0	0	0	0	-1	25	15	-36	0	275	AAG	AGG	92	K	R	K92R	missense
c.275A>T	A	T	chr21:35821658T>A	21	0	0	0	0	-14	-2	15	-36	0	275	AAG	ATG	92	K	M	K92M	missense
c.276G>C	G	C	chr21:35821657C>G	21	0	0	0	0	-13	-1	-35	16	0	276	AAG	AAC	92	K	N	K92N	missense
c.276G>T	G	T	chr21:35821657C>A	21	0	0	0	0	-13	-1	-12	-35	0	276	AAG	AAT	92	K	N	K92N	missense
c.277G>A	G	A	chr21:35821656C>T	21	0	0	0	0	27	0	-34	17	0	277	GCC	ACC	93	A	T	A93T	missense
c.277G>C	G	C	chr21:35821656C>G	21	0	0	0	0	27	11	17	-34	0	277	GCC	CCC	93	A	P	A93P	missense
c.277G>T	G	T	chr21:35821656C>A	21	0	0	0	0	-12	27	17	-34	0	277	GCC	TCC	93	A	S	A93S	missense
c.278C>A	C	A	chr21:35821655G>T	21	0	0	0	0	7	-33	-33	18	0	278	GCC	GAC	93	A	D	A93D	missense
c.278C>G	C	G	chr21:35821655G>C	21	0	0	0	0	18	12	18	-33	0	278	GCC	GGC	93	A	G	A93G	missense
c.278C>T	C	T	chr21:35821655G>A	21	0	0	0	0	2	-33	2	-33	0	278	GCC	GTC	93	A	V	A93V	missense
c.279C>A	C	A	chr21:35821654G>T	21	0	0	0	0	3	13	3	-32	0	279	GCC	GCA	93	A	A	A93A	synon
c.279C>G	C	G	chr21:35821654G>C	21	0	0	0	0	1	-32	1	-32	0	279	GCC	GCG	93	A	A	A93A	synon
c.279C>T	C	T	chr21:35821654G>A	21	0	0	0	0	-10	8	19	-32	0	279	GCC	GCT	93	A	A	A93A	synon
c.280T>A	T	A	chr21:35821653A>T	21	0	0	0	0	32	3	-2	-31	0	280	TAT	AAT	94	Y	N	Y94N	missense
c.280T>C	T	C	chr21:35821653A>G	21	0	0	0	0	-31	30	32	-31	0	280	TAT	CAT	94	Y	H	Y94H	missense
c.280T>G	T	G	chr21:35821653A>C	21	0	0	0	0	30	-31	-31	20	0	280	TAT	GAT	94	Y	D	Y94D	missense
c.281A>C	A	C	chr21:35821652T>G	21	0	0	0	0	-8	31	-30	21	0	281	TAT	TCT	94	Y	S	Y94S	missense
c.281A>G	A	G	chr21:35821652T>C	21	0	0	0	0	-8	31	5	-30	0	281	TAT	TGT	94	Y	C	Y94C	missense
c.281A>T	A	T	chr21:35821652T>A	21	0	0	0	0	-8	31	-30	4	0	281	TAT	TTT	94	Y	F	Y94F	missense
c.282T>A	T	A	chr21:35821651A>T	21	0	0	0	0	32	16	22	-29	0	282	TAT	TAA	94	Y	X	Y94X	nonsense
c.282T>G	T	G	chr21:35821651A>C	21	0	0	0	0	0	16	0	-29	0	282	TAT	TAG	94	Y	X	Y94X	nonsense
c.283G>A	G	A	chr21:35821650C>T	21	0	0	0	0	17	33	-28	23	0	283	GTC	ATC	95	V	I	V95I	missense
c.283G>C	G	C	chr21:35821650C>G	21	0	0	0	0	-6	19	-28	23	0	283	GTC	CTC	95	V	L	V95L	missense
c.283G>T	G	T	chr21:35821650C>A	21	0	0	0	0	-6	33	-28	1	0	283	GTC	TTC	95	V	F	V95F	missense
c.284T>A	T	A	chr21:35821649A>T	21	0	0	0	0	34	-5	8	-27	0	284	GTC	GAC	95	V	D	V95D	missense
c.284T>C	T	C	chr21:35821649A>G	21	0	0	0	0	-27	-5	8	-27	0	284	GTC	GCC	95	V	A	V95A	missense
c.284T>G	T	G	chr21:35821649A>C	21	0	0	0	0	0	-5	24	-27	0	284	GTC	GGC	95	V	G	V95G	missense
c.285C>A	C	A	chr21:35821648G>T	21	0	0	0	0	-4	19	3	-26	0	285	GTC	GTA	95	V	V	V95V	synon
c.285C>G	C	G	chr21:35821648G>C	21	0	0	0	0	-4	19	-26	9	0	285	GTC	GTG	95	V	V	V95V	synon
c.285C>T	C	T	chr21:35821648G>A	21	0	0	0	0	-26	19	25	-26	0	285	GTC	GTT	95	V	V	V95V	synon
c.286C>A	C	A	chr21:35821647G>T	21	0	0	0	0	36	-3	-25	26	0	286	CAG	AAG	96	Q	K	Q96K	missense
c.286C>G	C	G	chr21:35821647G>C	21	0	0	0	0	36	-3	-25	26	0	286	CAG	GAG	96	Q	E	Q96E	missense
c.286C>T	C	T	chr21:35821647G>A	21	0	0	0	0	-3	20	26	-25	0	286	CAG	TAG	96	Q	X	Q96X	nonsense
c.287A>C	A	C	chr21:35821646T>G	21	0	0	0	0	37	-2	-27	-24	0	287	CAG	CCG	96	Q	P	Q96P	missense
c.287A>G	A	G	chr21:35821646T>C	21	0	0	0	0	37	-2	5	-24	0	287	CAG	CGG	96	Q	R	Q96R	missense
c.287A>T	A	T	chr21:35821646T>A	21	0	0	0	0	21	-2	-24	27	0	287	CAG	CTG	96	Q	L	Q96L	missense
c.288G>C	G	C	chr21:35821645C>G	21	0	0	0	0	-24	-1	-24	28	0	288	CAG	CAC	96	Q	H	Q96H	missense
c.288G>T	G	T	chr21:35821645C>A	21	0	0	0	0	-24	-1	28	-23	0	288	CAG	CAT	96	Q	H	Q96H	missense
c.289G>A	G	A	chr21:35821644C>T	21	0	0	0	0	39	0	-22	1	0	289	GCC	ACC	97	A	T	A97T	missense
c.289G>C	G	C	chr21:35821644C>G	21	0	0	0	0	41	0	-22	1	0	289	GCC	CCC	97	A	P	A97P	missense
c.289G>T	G	T	chr21:35821644C>A	21	0	0	0	0	39	0	29	-22	0	289	GCC	TCC	97	A	S	A97S	missense
c.290C>A	C	A	chr21:35821643G>T	21	0	0	0	0	40	30	-21	30	0	290	GCC	GAC	97	A	D	A97D	missense
c.290C>G	C	G	chr21:35821643G>C	21	0	0	0	0	-21	40	-21	2	0	290	GCC	GGC	97	A	G	A97G	missense
c.290C>T	C	T	chr21:35821643G>A	21	0	0	0	0	2	24	2	-21	0	290	GCC	GTC	97	A	V	A97V	missense
c.291C>A	C	A	chr21:35821642G>T	21	0	0	0	0	3	25	3	-20	0	291	GCC	GCA	97	A	A	A97A	synon
c.291C>G	C	G	chr21:35821642G>C	21	0	0	0	0	3	25	3	-20	0	291	GCC	GCG	97	A	A	A97A	synon
c.291C>T	C	T	chr21:35821642G>A	21	0	0	0	0	-4	41	-20	3	0	291	GCC	GCT	97	A	A	A97A	synon
c.292C>A	C	A	chr21:35821641G>T	21	0	0	0	0	-2	26	-19	-32	0	292	CGG	AGG	98	R	R	R98R	synon
c.292C>G	C	G	chr21:35821641G>C	21	0	0	0	0	-19	26	32	-19	0	292	CGG	GGG	98	R	G	R98G	missense
c.292C>T	C	T	chr21:35821641G>A	21	0	0	0	0	-19	26	32	-19	0	292	CGG	TGG	98	R	W	R98W	missense
c.293G>A	G	A	chr21:35821640C>T	21	0	0	0	0	-2	27	-1	33	0	293	CGG	CAG	98	R	Q	R98Q	missense
c.293G>C	G	C	chr21:35821640C>G	21	0	0	0	0	4	22	-18	33	0	293	CGG	CCG	98	R	P	R98P	missense
c.293G>T	G	T	chr21:35821640C>A	21	0	0	0	0	-19	22	-18	33	0	293	CGG	CTG	98	R	L	R98L	missense
c.294G>A	G	A	chr21:35821639C>T	21	0	0	0	0	44	-18	-17	34	0	294	CGG	CGA	98	R	R	R98R	synon
c.294G>C	G	C	chr21:35821639C>G	21	0	0	0	0	28	-17	-17	34	0	294	CGG	CGC	98	R	R	R98R	synon
c.294G>T	G	T	chr21:35821639C>A	21	0	0	0	0	6	44	6	-17	0	294	CGG	CGT	98	R	R	R98R	synon
c.295G>A	G	A	chr21:35821638C>T	21	0	0	0	0	29	0	-16	35	0	295	GTC	ATC	99	V	I	V99I	missense
c.295G>C	G	C	chr21:35821638C>G	21	0	0	0	0	29	1	-16	35	0	295	GTC	CTC	99	V	L	V99L	missense
c.295G>T	G	T	chr21:35821638C>A	21	0	0	0	0	6	0	-16	35	0	295	GTC	TTC	99	V	F	V99F	missense
c.296T>A	T	A	chr21:35821637A>T	21	0	0	0	0	30	2	-15	36	0	296	GTC	GAC	99	V	D	V99D	missense
c.296T>C	T	C	chr21:35821637A>G	21	0	0	0	0	28	-15	-15	2	0	296	GTC	GCC	99	V	A	V99A	missense
c.296T>G	T	G	chr21:35821637A>C	21	0	0	0	0	19	46	-15	8	0	296	GTC	GGC	99	V	G	V99G	missense
c.297C>A	C	A	chr21:35821636G>T	21	0	0	0	0	3	47	3	-14	0	297	GTC	GTA	99	V	V	V99V	synon
c.297C>G	C	G	chr21:35821636G>C	21	0	0	0	0	-50	-14	3	-14	0	297	GTC	GTG	99	V	V	V99V	synon
c.297C>T	C	T	chr21:35821636G>A	21	0	0	0	0	20	31	37	-14	0	297	GTC	GTT	99	V	V	V99V	synon
c.298C>A	C	A	chr21:35821635G>T	21	0	0	0	0	-14	9	4	-13	0	298	CTG	ATG	100	L	M	L100M	missense
c.298C>G	C	G	chr21:35821635G>C	21	0	0	0	0	48	-49	-13	38	0	298	CTG	GTG	100	L	V	L100V	missense
c.298C>T	C	T	chr21:35821635G>A	21	0	0	0	0	-14	48	38	-13	0	298	CTG	TTG	100	L	L	L100L	synon
c.299T>A	T	A	chr21:35821634A>T	21	0	0	0	0	-2	-12	39	-12	0	299	CTG	CAG	100	L	Q	L100Q	missense
c.299T>C	T	C	chr21:35821634A>G	21	0	0	0	0	28	49	-12	5	0	299	CTG	CCG	100	L	P	L100P	missense
c.299T>G	T	G	chr21:35821634A>C	21	0	0	0	0	5	49	5	-12	0	299	CTG	CGG	100	L	R	L100R	missense
c.300G>A	G	A	chr21:35821633C>T	21	0	0	0	0	-47	34	40	-11	0	300	CTG	CTA	100	L	L	L100L	synon
c.300G>C	G	C	chr21:35821633C>G	21	0	0	0	0	-11	50	-11	40	0	300	CTG	CTC	100	L	L	L100L	synon
c.300G>T	G	T	chr21:35821633C>A	21	0	0	0	0	40	50	40	-11	0	300	CTG	CTT	100	L	L	L100L	synon
c.301G>A	G	A	chr21:35821632C>T	21	0	0	0	0	35	-46	-10	41	0	301	GAG	AAG	101	E	K	E101K	missense
c.301G>C	G	C	chr21:35821632C>G	21	0	0	0	0	-3	35	-10	7	0	301	GAG	CAG	101	E	Q	E101Q	missense
c.301G>T	G	T	chr21:35821632C>A	21	0	0	0	0	-10	35	41	-10	0	301	GAG	TAG	101	E	X	E101X	nonsense
c.302A>C	A	C	chr21:35821631T>G	21	0	0	0	0	-9	36	-9	-12	0	302	GAG	GCG	101	E	A	E101A	missense
c.302A>G	A	G	chr21:35821631T>C	21	0	0	0	0	-9	36	42	-9	0	302	GAG	GGG	101	E	G	E101G	missense
c.302A>T	A	T	chr21:35821631T>A	21	0	0	0.01	0	2	36	2	-9	0.01	302	GAG	GTG	101	E	V	E101V	missense
c.303G>C	G	C	chr21:35821630C>G	21	0	0	0	0	-3	-44	-8	43	0	303	GAG	GAC	101	E	D	E101D	missense
c.303G>T	G	T	chr21:35821630C>A	21	0	0	0	0	-3	37	43	-8	0	303	GAG	GAT	101	E	D	E101D	missense
c.304A>C	A	C	chr21:35821629T>G	21	0	0	0	0	-7	36	-7	44	0	304	AGC	CGC	102	S	R	S102R	missense
c.304A>G	A	G	chr21:35821629T>C	21	0	0	0	0	-8	38	44	-7	0	304	AGC	GGC	102	S	G	S102G	missense
c.304A>T	A	T	chr21:35821629T>A	21	0	0	0	0	-8	38	-7	-10	0	304	AGC	TGC	102	S	C	S102C	missense
c.305G>A	G	A	chr21:35821628C>T	21	0	0	0	0	-6	-42	-6	45	0	305	AGC	AAC	102	S	N	S102N	missense
c.305G>C	G	C	chr21:35821628C>G	21	0	0	0	0	-7	-1	-6	-50	0	305	AGC	ACC	102	S	T	S102T	missense
c.305G>T	G	T	chr21:35821628C>A	21	0	0	0	0	-7	-1	-6	45	0	305	AGC	ATC	102	S	I	S102I	missense
c.306C>A	C	A	chr21:35821627G>T	21	0	0	0	0	-5	40	-5	-49	0	306	AGC	AGA	102	S	R	S102R	missense
c.306C>G	C	G	chr21:35821627G>C	21	0	0	0.01	0	1	40	1	-5	0.01	306	AGC	AGG	102	S	R	S102R	missense
c.306C>T	C	T	chr21:35821627G>A	21	0	0	0	0	-5	40	-5	-49	0	306	AGC	AGT	102	S	S	S102S	synon
c.307T>A	T	A	chr21:35821626A>T	21	0	0	0	0	-4	18	-4	47	0	307	TAC	AAC	103	Y	N	Y103N	missense
c.307T>C	T	C	chr21:35821626A>G	21	0	0	0	0	-4	41	-4	-48	0	307	TAC	CAC	103	Y	H	Y103H	missense
c.307T>G	T	G	chr21:35821626A>C	21	0	0	0	0	41	-4	-45	-4	0	307	TAC	GAC	103	Y	D	Y103D	missense
c.308A>C	A	C	chr21:35821625T>G	21	0	0	0	0	-3	-4	-3	-47	0	308	TAC	TCC	103	Y	S	Y103S	missense
c.308A>G	A	G	chr21:35821625T>C	21	0	0	0	0	19	-3	-3	-47	0	308	TAC	TGC	103	Y	C	Y103C	missense
c.308A>T	A	T	chr21:35821625T>A	21	0	0	0	0	-39	-4	-3	-47	0	308	TAC	TTC	103	Y	F	Y103F	missense
c.309C>A	C	A	chr21:35821624G>T	21	0	0	0	0	-2	-3	-2	-46	0	309	TAC	TAA	103	Y	X	Y103X	nonsense
c.309C>G	C	G	chr21:35821624G>C	21	0	0	0	0	-1	-3	49	-2	0	309	TAC	TAG	103	Y	X	Y103X	nonsense
c.309C>T	C	T	chr21:35821624G>A	21	0	0	0	0	-3	-2	49	-2	0	309	TAC	TAT	103	Y	Y	Y103Y	synon
c.310A>C	A	C	chr21:35821623T>G	21	0	0	0	0	39	-1	-45	-1	0	310	AGG	CGG	104	R	R	R104R	synon
c.310A>G	A	G	chr21:35821623T>C	21	0	0	0	0	44	-1	22	-1	0	310	AGG	GGG	104	R	G	R104G	missense
c.310A>T	A	T	chr21:35821623T>A	21	0	0	0	0	39	-1	-45	-1	0	310	AGG	TGG	104	R	W	R104W	missense
c.311G>A	G	A	chr21:35821622C>T	21	0	0	0	0	45	0	-50	0	0	311	AGG	AAG	104	R	K	R104K	missense
c.311G>C	G	C	chr21:35821622C>G	21	0	0	0	0	45	0	-10	0	0	311	AGG	ACG	104	R	T	R104T	missense
c.311G>T	G	T	chr21:35821622C>A	21	0	0	0	0	40	0	-44	0	0	311	AGG	ATG	104	R	M	R104M	missense
c.312G>A	G	A	chr21:35821621C>T	21	0	0	0	0	46	1	24	1	0	312	AGG	AGA	104	R	R	R104R	synon
c.312G>C	G	C	chr21:35821621C>G	21	0	0	0	0	46	1	-9	1	0	312	AGG	AGC	104	R	S	R104S	missense
c.312G>T	G	T	chr21:35821621C>A	21	0	0	0	0	41	1	2	1	0	312	AGG	AGT	104	R	S	R104S	missense
c.313T>A	T	A	chr21:35821620A>T	21	0	0	0	0	47	2	-48	2	0	313	TCG	ACG	105	S	T	S105T	missense
c.313T>C	T	C	chr21:35821620A>G	21	0	0	0	0	42	2	-48	2	0	313	TCG	CCG	105	S	P	S105P	missense
c.313T>G	T	G	chr21:35821620A>C	21	0	0	0	0	42	2	1	2	0	313	TCG	GCG	105	S	A	S105A	missense
c.314C>A	C	A	chr21:35821619G>T	21	0	0	0.13	0	3	48	3	-41	0.13	314	TCG	TAG	105	S	X	S105X	nonsense
c.314C>G	C	G	chr21:35821619G>C	21	0	0	0	0	3	-33	3	-41	0	314	TCG	TGG	105	S	W	S105W	missense
c.314C>T	C	T	chr21:35821619G>A	21	0	0	0	0	3	48	3	-49	0	314	TCG	TTG	105	S	L	S105L	missense
c.315G>A	G	A	chr21:35821618C>T	21	0	0	0	0	4	49	4	-40	0	315	TCG	TCA	105	S	S	S105S	synon
c.315G>C	G	C	chr21:35821618C>G	21	0	0	0	0	3	4	-45	4	0	315	TCG	TCC	105	S	S	S105S	synon
c.315G>T	G	T	chr21:35821618C>A	21	0	0	0	0	4	49	27	4	0	315	TCG	TCT	105	S	S	S105S	synon
c.316T>A	T	A	chr21:35821617A>T	21	0	0	0	0	27	5	-1	5	0	316	TGC	AGC	106	C	S	C106S	missense
c.316T>C	T	C	chr21:35821617A>G	21	0	0	0	0	4	5	-47	5	0	316	TGC	CGC	106	C	R	C106R	missense
c.316T>G	T	G	chr21:35821617A>C	21	0	0	0	0	5	50	5	-39	0	316	TGC	GGC	106	C	G	C106G	missense
c.317G>A	G	A	chr21:35821616C>T	21	0	0	0	0	6	28	6	41	0	317	TGC	TAC	106	C	Y	C106Y	missense
c.317G>C	G	C	chr21:35821616C>G	21	0	0	0	0	28	6	-38	6	0	317	TGC	TCC	106	C	S	C106S	missense
c.317G>T	G	T	chr21:35821616C>A	21	0	0	0	0	-30	46	6	5	0	317	TGC	TTC	106	C	F	C106F	missense
c.318C>A	C	A	chr21:35821615G>T	21	0	0	0	0	7	6	7	-37	0	318	TGC	TGA	106	C	X	C106X	nonsense
c.318C>G	C	G	chr21:35821615G>C	21	0	0	0.02	0	1	47	1	-37	0.02	318	TGC	TGG	106	C	W	C106W	missense
c.318C>T	C	T	chr21:35821615G>A	21	0	0	0	0	7	29	7	-37	0	318	TGC	TGT	106	C	C	C106C	synon
c.319T>A	T	A	chr21:35821614A>T	21	0	0	0	0	8	-28	8	-39	0	319	TAT	AAT	107	Y	N	Y107N	missense
c.319T>C	T	C	chr21:35821614A>G	21	0	0	0	0	8	2	8	-36	0	319	TAT	CAT	107	Y	H	Y107H	missense
c.319T>G	T	G	chr21:35821614A>C	21	0	0	0	0	7	-28	8	31	0	319	TAT	GAT	107	Y	D	Y107D	missense
c.320A>C	A	C	chr21:35821613T>G	21	0	0	0	0	9	5	9	-35	0	320	TAT	TCT	107	Y	S	Y107S	missense
c.320A>G	A	G	chr21:35821613T>C	21	0	0	0	0	49	-27	1	9	0	320	TAT	TGT	107	Y	C	Y107C	missense
c.320A>T	A	T	chr21:35821613T>A	21	0	0	0	0	9	49	9	-35	0	320	TAT	TTT	107	Y	F	Y107F	missense
c.321T>A	T	A	chr21:35821612A>T	21	0	0	0	0	10	9	10	-34	0	321	TAT	TAA	107	Y	X	Y107X	nonsense
c.321T>G	T	G	chr21:35821612A>C	21	0	0	0	0	10	-26	0	10	0	321	TAT	TAG	107	Y	X	Y107X	nonsense
c.322G>A	G	A	chr21:35821611C>T	21	0	0	0	0	11	33	11	-33	0	322	GTC	ATC	108	V	I	V108I	missense
c.322G>C	G	C	chr21:35821611C>G	21	0	0	0	0	11	1	11	-33	0	322	GTC	CTC	108	V	L	V108L	missense
c.322G>T	G	T	chr21:35821611C>A	21	0	0	0	0	11	-25	11	-33	0	322	GTC	TTC	108	V	F	V108F	missense
c.323T>A	T	A	chr21:35821610A>T	21	0	0	0	0	-24	12	-37	12	0	323	GTC	GAC	108	V	D	V108D	missense
c.323T>C	T	C	chr21:35821610A>G	21	0	0	0	0	11	-24	-48	12	0	323	GTC	GCC	108	V	A	V108A	missense
c.323T>G	T	G	chr21:35821610A>C	21	0	0	0	0	-1	-24	-1	12	0	323	GTC	GGC	108	V	G	V108G	missense
c.324C>A	C	A	chr21:35821609G>T	21	0	0	0	0	13	-23	3	13	0	324	GTC	GTA	108	V	V	V108V	synon
c.324C>G	C	G	chr21:35821609G>C	21	0	0	0	0	13	-23	0	13	0	324	GTC	GTG	108	V	V	V108V	synon
c.324C>T	C	T	chr21:35821609G>A	21	0	0	0	0	13	35	13	-31	0	324	GTC	GTT	108	V	V	V108V	synon
c.325G>A	G	A	chr21:35821608C>T	21	0	0	0	0	-22	48	14	1	0	325	GTT	ATT	109	V	I	V109I	missense
c.325G>C	G	C	chr21:35821608C>G	21	0	0	0	0	14	-22	14	-30	0	325	GTT	CTT	109	V	L	V109L	missense
c.325G>T	G	T	chr21:35821608C>A	21	0	0	0	0	14	36	14	1	0	325	GTT	TTT	109	V	F	V109F	missense
c.326T>A	T	A	chr21:35821607A>T	21	0	0	0	0	14	15	-37	15	0	326	GTT	GAT	109	V	D	V109D	missense
c.326T>C	T	C	chr21:35821607A>G	21	0	0	0	0	-21	5	5	15	0	326	GTT	GCT	109	V	A	V109A	missense
c.326T>G	T	G	chr21:35821607A>C	21	0	0	0	0	1	-21	1	15	0	326	GTT	GGT	109	V	G	V109G	missense
c.327T>A	T	A	chr21:35821606A>T	21	0	0	0	0	-2	-20	3	16	0	327	GTT	GTA	109	V	V	V109V	synon
c.327T>C	T	C	chr21:35821606A>G	21	0	0	0	0	38	6	-34	16	0	327	GTT	GTC	109	V	V	V109V	synon
c.327T>G	T	G	chr21:35821606A>C	21	0	0	0	0	15	-20	-36	16	0	327	GTT	GTG	109	V	V	V109V	synon
c.328G>A	G	A	chr21:35821605C>T	21	0	0	0	0	17	39	17	-27	0	328	GAA	AAA	110	E	K	E110K	missense
c.328G>C	G	C	chr21:35821605C>G	21	0	0	0	0	17	39	17	-30	0	328	GAA	CAA	110	E	Q	E110Q	missense
c.328G>T	G	T	chr21:35821605C>A	21	0	0	0	0	17	39	17	-27	0	328	GAA	TAA	110	E	X	E110X	nonsense
c.329A>C	A	C	chr21:35821604T>G	21	0	0	0	0	18	17	18	-34	0	329	GAA	GCA	110	E	A	E110A	missense
c.329A>G	A	G	chr21:35821604T>C	21	0	0	0	0	18	-18	5	18	0	329	GAA	GGA	110	E	G	E110G	missense
c.329A>T	A	T	chr21:35821604T>A	21	0	0	0	0	18	17	18	8	0	329	GAA	GTA	110	E	V	E110V	missense
c.330A>C	A	C	chr21:35821603T>G	21	0	0	0	0	-17	19	-25	19	0	330	GAA	GAC	110	E	D	E110D	missense
c.330A>G	A	G	chr21:35821603T>C	21	0	0	0	0	-1	-17	6	19	0	330	GAA	GAG	110	E	E	E110E	synon
c.330A>T	A	T	chr21:35821603T>A	21	0	0	0	0	-17	41	19	-25	0	330	GAA	GAT	110	E	D	E110D	missense
c.331A>C	A	C	chr21:35821602T>G	21	0	0	0	0	-3	-48	20	-24	0	331	AAC	CAC	111	N	H	N111H	missense
c.331A>G	A	G	chr21:35821602T>C	21	0	0	0	0	-1	20	-18	20	0	331	AAC	GAC	111	N	D	N111D	missense
c.331A>T	A	T	chr21:35821602T>A	21	0	0	0	0	20	42	20	-27	0	331	AAC	TAC	111	N	Y	N111Y	missense
c.332A>C	A	C	chr21:35821601T>G	21	0	0	0	0	-15	-2	21	-23	0	332	AAC	ACC	111	N	T	N111T	missense
c.332A>G	A	G	chr21:35821601T>C	21	0	0	0	0	-1	-15	21	-23	0	332	AAC	AGC	111	N	S	N111S	missense
c.332A>T	A	T	chr21:35821601T>A	21	0	0	0	0	-15	43	21	-23	0	332	AAC	ATC	111	N	I	N111I	missense
c.333C>A	C	A	chr21:35821600G>T	21	0	0	0	0	-2	-14	22	-22	0	333	AAC	AAA	111	N	K	N111K	missense
c.333C>G	C	G	chr21:35821600G>C	21	0	0	0	0	-1	-14	-17	22	0	333	AAC	AAG	111	N	K	N111K	missense
c.333C>T	C	T	chr21:35821600G>A	21	0	0	0	0	-14	22	8	22	0	333	AAC	AAT	111	N	N	N111N	synon
c.334C>A	C	A	chr21:35821599G>T	21	0	0	0	0	22	-13	-21	23	0	334	CAT	AAT	112	H	N	H112N	missense
c.334C>G	C	G	chr21:35821599G>C	21	0	0	0	0	22	23	-21	23	0	334	CAT	GAT	112	H	D	H112D	missense
c.334C>T	C	T	chr21:35821599G>A	21	0	0	0	0	23	45	23	-23	0	334	CAT	TAT	112	H	Y	H112Y	missense
c.335A>C	A	C	chr21:35821598T>G	21	0	0	0	0	-12	46	24	-20	0	335	CAT	CCT	112	H	P	H112P	missense
c.335A>G	A	G	chr21:35821598T>C	21	0	0	0	0	46	24	-29	24	0	335	CAT	CGT	112	H	R	H112R	missense
c.335A>T	A	T	chr21:35821598T>A	21	0	0	0	0	-12	46	24	-20	0	335	CAT	CTT	112	H	L	H112L	missense
c.336T>A	T	A	chr21:35821597A>T	21	0	0	0	0	24	-11	-19	25	0	336	CAT	CAA	112	H	Q	H112Q	missense
c.336T>G	T	G	chr21:35821597A>C	21	0	0	0	0	-1	-11	-16	25	0	336	CAT	CAG	112	H	Q	H112Q	missense
c.337C>A	C	A	chr21:35821596G>T	21	0	0	0	0	26	-10	26	-26	0	337	CTG	ATG	113	L	M	L113M	missense
c.337C>G	C	G	chr21:35821596G>C	21	0	0	0	0	-25	-10	-18	26	0	337	CTG	GTG	113	L	V	L113V	missense
c.337C>T	C	T	chr21:35821596G>A	21	0	0	0	0	26	48	26	-18	0	337	CTG	TTG	113	L	L	L113L	synon
c.338T>A	T	A	chr21:35821595A>T	21	0	0	0	0	-2	-9	17	27	0	338	CTG	CAG	113	L	Q	L113Q	missense
c.338T>C	T	C	chr21:35821595A>G	21	0	0	0	0	49	27	-29	27	0	338	CTG	CCG	113	L	P	L113P	missense
c.338T>G	T	G	chr21:35821595A>C	21	0	0	0	0	49	27	-26	27	0	338	CTG	CGG	113	L	R	L113R	missense
c.339G>A	G	A	chr21:35821594C>T	21	0	0	0	0	-2	-8	28	-24	0	339	CTG	CTA	113	L	L	L113L	synon
c.339G>C	G	C	chr21:35821594C>G	21	0	0	0	0	-8	-40	28	-16	0	339	CTG	CTC	113	L	L	L113L	synon
c.339G>T	G	T	chr21:35821594C>A	21	0	0	0	0	-8	50	28	-19	0	339	CTG	CTT	113	L	L	L113L	synon
c.340G>A	G	A	chr21:35821593C>T	21	0	0	0	0	-7	-1	29	19	0	340	GCC	ACC	114	A	T	A114T	missense
c.340G>C	G	C	chr21:35821593C>G	21	0	0	0	0	-7	-39	29	-15	0	340	GCC	CCC	114	A	P	A114P	missense
c.340G>T	G	T	chr21:35821593C>A	21	0	0	0	0	-7	-39	29	-15	0	340	GCC	TCC	114	A	S	A114S	missense
c.341C>A	C	A	chr21:35821592G>T	21	0	0	0	0	29	30	-26	30	0	341	GCC	GAC	114	A	D	A114D	missense
c.341C>G	C	G	chr21:35821592G>C	21	0	0	0	0	30	-6	30	-14	0	341	GCC	GGC	114	A	G	A114G	missense
c.341C>T	C	T	chr21:35821592G>A	21	0	0	0	0	-6	-19	30	-14	0	341	GCC	GTC	114	A	V	A114V	missense
c.342C>A	C	A	chr21:35821591G>T	21	0	0	0	0	31	1	31	30	0	342	GCC	GCA	114	A	A	A114A	synon
c.342C>G	C	G	chr21:35821591G>C	21	0	0	0	0	30	-5	-10	31	0	342	GCC	GCG	114	A	A	A114A	synon
c.342C>T	C	T	chr21:35821591G>A	21	0	0	0	0	-5	-18	31	-14	0	342	GCC	GCT	114	A	A	A114A	synon
c.343A>C	A	C	chr21:35821590T>G	21	0	0	0	0	32	-17	32	-12	0	343	ATA	CTA	115	I	L	I115L	missense
c.343A>G	A	G	chr21:35821590T>C	21	0	0	0	0	-4	-2	1	32	0	343	ATA	GTA	115	I	V	I115V	missense
c.343A>T	A	T	chr21:35821590T>A	21	0	0	0	0	32	-17	32	-12	0	343	ATA	TTA	115	I	L	I115L	missense
c.344T>A	T	A	chr21:35821589A>T	21	0	0	0	0	32	-3	-20	33	0	344	ATA	AAA	115	I	K	I115K	missense
c.344T>C	T	C	chr21:35821589A>G	21	0	0	0	0	-3	-16	19	33	0	344	ATA	ACA	115	I	T	I115T	missense
c.344T>G	T	G	chr21:35821589A>C	21	0	0	0	0	-1	-3	19	33	0	344	ATA	AGA	115	I	R	I115R	missense
c.345A>C	A	C	chr21:35821588T>G	21	0	0	0	0	33	-2	-13	34	0	345	ATA	ATC	115	I	I	I115I	synon
c.345A>G	A	G	chr21:35821588T>C	21	0	0	0	0	33	-2	-7	34	0	345	ATA	ATG	115	I	M	I115M	missense
c.345A>T	A	T	chr21:35821588T>A	21	0	0	0	0	-28	-2	20	34	0	345	ATA	ATT	115	I	I	I115I	synon
c.346G>A	G	A	chr21:35821587C>T	21	0	0	0	0	35	-1	35	-9	0	346	GAA	AAA	116	E	K	E116K	missense
c.346G>C	G	C	chr21:35821587C>G	21	0	0	0	0	35	-1	35	-1	0	346	GAA	CAA	116	E	Q	E116Q	missense
c.346G>T	G	T	chr21:35821587C>A	21	0	0	0	0	35	-1	35	-12	0	346	GAA	TAA	116	E	X	E116X	nonsense
c.347A>C	A	C	chr21:35821586T>G	21	0	0	0	0	36	0	36	-10	0	347	GAA	GCA	116	E	A	E116A	missense
c.347A>G	A	G	chr21:35821586T>C	21	0	0	0	0	0	-32	36	-8	0	347	GAA	GGA	116	E	G	E116G	missense
c.347A>T	A	T	chr21:35821586T>A	21	0	0	0	0	36	0	36	-8	0	347	GAA	GTA	116	E	V	E116V	missense
c.348A>C	A	C	chr21:35821585T>G	21	0	0	0	0	37	1	37	-7	0	348	GAA	GAC	116	E	D	E116D	missense
c.348A>G	A	G	chr21:35821585T>C	21	0	0	0	0	37	-14	37	-10	0	348	GAA	GAG	116	E	E	E116E	synon
c.348A>T	A	T	chr21:35821585T>A	21	0	0	0	0	1	36	37	-7	0	348	GAA	GAT	116	E	D	E116D	missense
c.349C>G	C	G	chr21:35821584G>C	21	0	0	0	0	-1	38	-15	38	0	349	CAA	GAA	117	Q	E	Q117E	missense
c.351A>G	A	G	chr21:35821582T>C	21	0	0	0	0	-1	-9	-1	40	0	351	CAA	CAG	117	Q	Q	Q117Q	synon
c.355A>C	A	C	chr21:35821578T>G	21	0	0	0	0	44	8	44	0	0	355	AAC	CAC	119	N	H	N119H	missense
c.355A>G	A	G	chr21:35821578T>C	21	0	0	0	0	8	44	-25	44	0	355	AAC	GAC	119	N	D	N119D	missense
c.355A>T	A	T	chr21:35821578T>A	21	0	0	0	0	44	8	44	0	0	355	AAC	TAC	119	N	Y	N119Y	missense
c.356A>C	A	C	chr21:35821577T>G	21	0	0	0	0	45	-4	45	1	0	356	AAC	ACC	119	N	T	N119T	missense
c.356A>G	A	G	chr21:35821577T>C	21	0	0	0	0	45	-4	45	1	0	356	AAC	AGC	119	N	S	N119S	missense
c.356A>T	A	T	chr21:35821577T>A	21	0	0	0	0	-6	-4	45	4	0	356	AAC	ATC	119	N	I	N119I	missense
c.357C>A	C	A	chr21:35821576G>T	21	0	0	0	0	46	-3	46	-1	0	357	AAC	AAA	119	N	K	N119K	missense
c.357C>G	C	G	chr21:35821576G>C	21	0	0	0	0	10	-3	-14	46	0	357	AAC	AAG	119	N	K	N119K	missense
c.357C>T	C	T	chr21:35821576G>A	21	0	0	0	0	46	10	46	-1	0	357	AAC	AAT	119	N	N	N119N	synon
c.358A>C	A	C	chr21:35821575T>G	21	0	0	0	0	47	11	47	3	0	358	ACA	CCA	120	T	P	T120P	missense
c.358A>G	A	G	chr21:35821575T>C	21	0	0	0	0	11	-2	-45	47	0	358	ACA	GCA	120	T	A	T120A	missense
c.358A>T	A	T	chr21:35821575T>A	21	0	0	0	0	47	-2	47	3	0	358	ACA	TCA	120	T	S	T120S	missense
c.359C>A	C	A	chr21:35821574G>T	21	0	0	0	0	12	48	-4	48	0	359	ACA	AAA	120	T	K	T120K	missense
c.359C>G	C	G	chr21:35821574G>C	21	0	0	0	0	-1	-3	-21	48	0	359	ACA	AGA	120	T	R	T120R	missense
c.359C>T	C	T	chr21:35821574G>A	21	0	0	0	0	12	48	2	48	0	359	ACA	ATA	120	T	I	T120I	missense
c.360A>C	A	C	chr21:35821573T>G	21	0	0	0	0	48	-2	13	49	0	360	ACA	ACC	120	T	T	T120T	synon
c.360A>G	A	G	chr21:35821573T>C	21	0	0	0	0	13	-2	-42	49	0	360	ACA	ACG	120	T	T	T120T	synon
c.360A>T	A	T	chr21:35821573T>A	21	0	0	0	0	48	-2	2	49	0	360	ACA	ACT	120	T	T	T120T	synon
c.361C>A	C	A	chr21:35821572G>T	21	0	0	0	0	-2	50	1	50	0	361	CAC	AAC	121	H	N	H121N	missense
c.361C>G	C	G	chr21:35821572G>C	21	0	0	0	0	-1	50	-19	50	0	361	CAC	GAC	121	H	D	H121D	missense
c.361C>T	C	T	chr21:35821572G>A	21	0	0	0	0	1	14	2	50	0	361	CAC	TAC	121	H	Y	H121Y	missense
c.362A>C	A	C	chr21:35821571T>G	21	0	0	0	0	41	15	48	7	0	362	CAC	CCC	121	H	P	H121P	missense
c.362A>G	A	G	chr21:35821571T>C	21	0	0	0	0	15	2	-18	7	0	362	CAC	CGC	121	H	R	H121R	missense
c.362A>T	A	T	chr21:35821571T>A	21	0	0	0	0	-11	0	37	-1	0	362	CAC	CTC	121	H	L	H121L	missense
c.363C>A	C	A	chr21:35821570G>T	21	0	0	0	0	16	-16	1	8	0	363	CAC	CAA	121	H	Q	H121Q	missense
c.363C>G	C	G	chr21:35821570G>C	21	0	0	0	0	-1	1	-1	8	0	363	CAC	CAG	121	H	Q	H121Q	missense
c.363C>T	C	T	chr21:35821570G>A	21	0	0	0	0	16	-1	8	0	0	363	CAC	CAT	121	H	H	H121H	synon
c.364C>A	C	A	chr21:35821569G>T	21	0	0	0	0	0	17	9	-39	0	364	CTT	ATT	122	L	I	L122I	missense
c.364C>G	C	G	chr21:35821569G>C	21	0	0	0	0	17	-15	1	3	0	364	CTT	GTT	122	L	V	L122V	missense
c.364C>T	C	T	chr21:35821569G>A	21	0	0	0	0	-15	17	6	3	0	364	CTT	TTT	122	L	F	L122F	missense
c.365T>A	T	A	chr21:35821568A>T	21	0	0	0	0	18	3	1	7	0	365	CTT	CAT	122	L	H	L122H	missense
c.365T>C	T	C	chr21:35821568A>G	21	0	0	0	0	44	18	6	2	0	365	CTT	CCT	122	L	P	L122P	missense
c.365T>G	T	G	chr21:35821568A>C	21	0	0	0	0	18	-14	1	10	0	365	CTT	CGT	122	L	R	L122R	missense
c.366T>A	T	A	chr21:35821567A>T	21	0	0	0	0	-2	-7	3	11	0	366	CTT	CTA	122	L	L	L122L	synon
c.366T>C	T	C	chr21:35821567A>G	21	0	0	0	0	-32	19	-1	11	0	366	CTT	CTC	122	L	L	L122L	synon
c.366T>G	T	G	chr21:35821567A>C	21	0	0	0	0	19	-7	0	11	0	366	CTT	CTG	122	L	L	L122L	synon
c.367C>A	C	A	chr21:35821566G>T	21	0	0	0	0	-12	20	12	7	0	367	CCT	ACT	123	P	T	P123T	missense
c.367C>G	C	G	chr21:35821566G>C	21	0	0	0	0	-42	-6	3	12	0	367	CCT	GCT	123	P	A	P123A	missense
c.367C>T	C	T	chr21:35821566G>A	21	0	0	0	0	-12	20	9	-48	0	367	CCT	TCT	123	P	S	P123S	missense
c.368C>A	C	A	chr21:35821565G>T	21	0	0	0	0	-30	21	10	12	0	368	CCT	CAT	123	P	H	P123H	missense
c.368C>G	C	G	chr21:35821565G>C	21	0	0	0	0	1	8	1	13	0	368	CCT	CGT	123	P	R	P123R	missense
c.368C>T	C	T	chr21:35821565G>A	21	0	0	0	0	-5	21	10	12	0	368	CCT	CTT	123	P	L	P123L	missense
c.369T>A	T	A	chr21:35821564A>T	21	0	0	0	0	-2	-10	-2	6	0	369	CCT	CCA	123	P	P	P123P	synon
c.369T>C	T	C	chr21:35821564A>G	21	0	0	0	0	-4	-10	5	14	0	369	CCT	CCC	123	P	P	P123P	synon
c.369T>G	T	G	chr21:35821564A>C	21	0	0	0	0	22	-10	7	2	0	369	CCT	CCG	123	P	P	P123P	synon
c.370G>A	G	A	chr21:35821563C>T	21	0	0	0	0	-3	23	12	2	0	370	GAG	AAG	124	E	K	E124K	missense
c.370G>C	G	C	chr21:35821563C>G	21	0	0	0	0	-3	23	12	7	0	370	GAG	CAG	124	E	Q	E124Q	missense
c.370G>T	G	T	chr21:35821563C>A	21	0	0	0	0	-3	23	45	15	0	370	GAG	TAG	124	E	X	E124X	nonsense
c.371A>C	A	C	chr21:35821562T>G	21	0	0	0	0	-8	-2	10	8	0	371	GAG	GCG	124	E	A	E124A	missense
c.371A>G	A	G	chr21:35821562T>C	21	0	0	0	0	-8	-2	1	8	0	371	GAG	GGG	124	E	G	E124G	missense
c.371A>T	A	T	chr21:35821562T>A	21	0	0	0	0	-8	-2	2	16	0	371	GAG	GTG	124	E	V	E124V	missense
c.372G>C	G	C	chr21:35821561C>G	21	0	0	0	0	-7	25	2	14	0	372	GAG	GAC	124	E	D	E124D	missense
c.372G>T	G	T	chr21:35821561C>A	21	0	0	0	0	-7	25	1	14	0	372	GAG	GAT	124	E	D	E124D	missense
c.373A>C	A	C	chr21:35821560T>G	21	0	0	0	0	-25	26	48	10	0	373	ACG	CCG	125	T	P	T125P	missense
c.373A>G	A	G	chr21:35821560T>C	21	0	0	0	0	1	26	1	18	0	373	ACG	GCG	125	T	A	T125A	missense
c.373A>T	A	T	chr21:35821560T>A	21	0	0	0	0	2	26	2	18	0	373	ACG	TCG	125	T	S	T125S	missense
c.374C>A	C	A	chr21:35821559G>T	21	0	0	0	0	27	-1	12	19	0	374	ACG	AAG	125	T	K	T125K	missense
c.374C>G	C	G	chr21:35821559G>C	21	0	0	0	0	-1	27	1	19	0	374	ACG	AGG	125	T	R	T125R	missense
c.374C>T	C	T	chr21:35821559G>A	21	0	0	0	0	-5	27	2	19	0	374	ACG	ATG	125	T	M	T125M	missense
c.375G>A	G	A	chr21:35821558C>T	21	0	0	0	0	-4	28	-5	20	0	375	ACG	ACA	125	T	T	T125T	synon
c.375G>C	G	C	chr21:35821558C>G	21	0	0	0	0	-42	28	17	18	0	375	ACG	ACC	125	T	T	T125T	synon
c.375G>T	G	T	chr21:35821558C>A	21	0	0	0	0	-15	28	2	20	0	375	ACG	ACT	125	T	T	T125T	synon
c.376A>C	A	C	chr21:35821557T>G	21	0	0	0	0	-3	29	2	13	0	376	AAG	CAG	126	K	Q	K126Q	missense
c.376A>G	A	G	chr21:35821557T>C	21	0	0	0	0	3	-3	18	21	0	376	AAG	GAG	126	K	E	K126E	missense
c.376A>T	A	T	chr21:35821557T>A	21	0	0	0	0	-3	29	2	21	0	376	AAG	TAG	126	K	X	K126X	nonsense
c.377A>C	A	C	chr21:35821556T>G	21	0	0	0	0	30	-2	19	22	0	377	AAG	ACG	126	K	T	K126T	missense
c.377A>G	A	G	chr21:35821556T>C	21	0	0	0	0	-1	30	0	22	0	377	AAG	AGG	126	K	R	K126R	missense
c.377A>T	A	T	chr21:35821556T>A	21	0	0	0	0	48	-2	19	22	0	377	AAG	ATG	126	K	M	K126M	missense
c.378G>C	G	C	chr21:35821555C>G	21	0	0	0	0	-39	31	11	23	0	378	AAG	AAC	126	K	N	K126N	missense
c.378G>T	G	T	chr21:35821555C>A	21	0	0	0	0	4	31	20	23	0	378	AAG	AAT	126	K	N	K126N	missense
c.379C>A	C	A	chr21:35821554G>T	21	0	0	0	0	32	-19	-36	24	0	379	CCT	ACT	127	P	T	P127T	missense
c.379C>G	C	G	chr21:35821554G>C	21	0	0	0	0	0	6	1	24	0	379	CCT	GCT	127	P	A	P127A	missense
c.379C>T	C	T	chr21:35821554G>A	21	0	0	0	0	-11	0	2	24	0	379	CCT	TCT	127	P	S	P127S	missense
c.380C>A	C	A	chr21:35821553G>T	21	0	0	0	0	7	33	25	17	0	380	CCT	CAT	127	P	H	P127H	missense
c.380C>G	C	G	chr21:35821553G>C	21	0	0	0	0	33	46	25	24	0	380	CCT	CGT	127	P	R	P127R	missense
c.380C>T	C	T	chr21:35821553G>A	21	0	0	0	0	2	33	2	25	0	380	CCT	CTT	127	P	L	P127L	missense
c.381T>A	T	A	chr21:35821552A>T	21	0	0	0	0	34	-17	26	18	0	381	CCT	CCA	127	P	P	P127P	synon
c.381T>C	T	C	chr21:35821552A>G	21	0	0	0	0	3	34	26	-22	0	381	CCT	CCC	127	P	P	P127P	synon
c.381T>G	T	G	chr21:35821552A>C	21	0	0	0	0	34	19	23	26	0	381	CCT	CCG	127	P	P	P127P	synon
c.382T>A	T	A	chr21:35821551A>T	21	0	0	0	0	35	48	27	11	0	382	TCC	ACC	128	S	T	S128T	missense
c.382T>C	T	C	chr21:35821551A>G	21	0	0	0	0	-16	35	27	-33	0	382	TCC	CCC	128	S	P	S128P	missense
c.382T>G	T	G	chr21:35821551A>C	21	0	0	0	0	35	20	27	11	0	382	TCC	GCC	128	S	A	S128A	missense
c.383C>G	C	G	chr21:35821550G>C	21	0	0	0	0	36	-26	25	12	0	383	TCC	TGC	128	S	C	S128C	missense
c.384C>A	C	A	chr21:35821549G>T	21	0	0	0	0	37	-14	26	29	0	384	TCC	TCA	128	S	S	S128S	synon
c.384C>G	C	G	chr21:35821549G>C	21	0	0	0	0	37	9	26	29	0	384	TCC	TCG	128	S	S	S128S	synon
c.384C>T	C	T	chr21:35821549G>A	21	0	0	0	0	37	5	34	29	0	384	TCC	TCT	128	S	S	S128S	synon
