# Supplementary material for: High-throughput functional mapping of variants in an arrhythmia gene, KCNE1, reveals novel biology
Source: Genome Med. 2024 May 30;16:73. doi: 10.1186/s13073-024-01340-5 (PMC11138074; doi:10.1186/s13073-024-01340-5)
Supplement: Supplementary file 4 — Additional file 4: Interactive worksheet used to calculate “OddsPath” scores. [file 13073_2024_1340_MOESM4_ESM.xlsx]

## Sheet: ACMG_calibration_worksheet
The math:						Benign	A	B
First, remove indeterminate data points.					"True" Classification
A: Top left: Benign + Normal assay result						Pathogenic	C	D
B: Top right: Benign and Abnormal assay result
C: Bottom left: Pathogenic and Normal assay result							Function normal	Function abnormal
D: Bottom right: Pathogenic and Abnormal assay result
							Functional assay
P1=prior=path/total = (C+D)/(A+B+C+D)
P2path = posterior = proportion of path variants in groups with functionally abnormal readouts. = D/(B+D)
	If B=0, then add in 1 artificial B: D/(1+B+D) = D/(1+D)
P2benign = posterior = proportion of path variants in groups with functionally normal readouts. = C/(A+C)
	If C=0, then add in 1 artificial C: (C+1)/(1+A+C) = 1/(1+A)
OddsPath_Path = [P2path*(1-P1)] / [(1-P2path)*P1]
OddsPath_Benign = [P2benign*(1-P1)] / [(1-P2benign)*P1]
										Consult table at right to determine categories
Dataset	A	B	C	D	P1	P2path	P2benign	OddsPath_P	OddsPath_B	Functionally Abnormal Code	Functionally Normal Code	Total Variants	Odds of Pathogenicity (OddsPath)	Evidence strength equivalent
Brinch 10 perfect	5	0	0	5	0.5	0.833333	0.166667	5	0.2	PS3_moderate	BS3_moderate		<0.0029	BS3_very_strong^
Fayer BRCA1	18	1	1	47	0.716418	0.979167	0.0526316	18.6	0.022	PS3_moderate	BS3_strong		<0.053	BS3
KCNE1 functional assay (Clinvar)	7	0	1	3	0.363636	0.75	0.125	5.25	0.25	PS3_moderate	BS3_supporting		<0.23	BS3_moderate*
KCNE1 functional assay (Extended)	16	1	3	14	0.5	0.933333	0.157895	14	0.1875	PS3_moderate	PS3_moderate		<0.48	BS3_supporting
													0.48-2.1	Indeterminate
													>2.1	PS3_supporting
													>4.3	PS3_moderate
													>18.7	PS3
													>350	PS3_very_strong
