# Supplementary material for: High-throughput functional mapping of variants in an arrhythmia gene, KCNE1, reveals novel biology
Source: Genome Med. 2024 May 30;16:73. doi: 10.1186/s13073-024-01340-5 (PMC11138074; doi:10.1186/s13073-024-01340-5)
Supplement: Supplementary file 5 — Additional file 5: Computational scores curated for variants tested in this study. [file 13073_2024_1340_MOESM5_ESM.xlsx]

## Sheet: CompScores
genename	aapos	ref	alt	aaref	aaalt	SIFT_score	Polyphen2_HVAR_score	LRT_score	MutationTaster_score	MutationAssessor_score	FATHMM_score	PROVEAN_score	VEST4_score	MetaSVM_score	MetaLR_score	REVEL_score	MutPred_score	MVP_score	MPC_score	CADD_raw	GERP++_RS	phyloP100way_vertebrate	phastCons100way_vertebrate
KCNE1	130	T	A	X	C	NA	NA	NA	1	NA	NA	NA	0.391	NA	NA	NA	NA	NA	NA	0.84476	3.23	1.91	0.034
KCNE1	130	T	C	X	W	NA	NA	NA	1	NA	NA	NA	0.391	NA	NA	NA	NA	NA	NA	1.03054	3.23	1.91	0.034
KCNE1	130	T	G	X	C	NA	NA	NA	1	NA	NA	NA	0.391	NA	NA	NA	NA	NA	NA	0.87021	3.23	1.91	0.034
KCNE1	130	C	A	X	L	NA	NA	NA	1	NA	NA	NA	0.391	NA	NA	NA	NA	NA	NA	0.564258	4.36	0.442	0.02
KCNE1	130	C	G	X	S	NA	NA	NA	1	NA	NA	NA	0.391	NA	NA	NA	NA	NA	NA	0.350611	4.36	0.442	0.02
KCNE1	130	A	C	X	G	NA	NA	NA	1	NA	NA	NA	0.391	NA	NA	NA	NA	NA	NA	-0.116813	4.36	1.243	0.016
KCNE1	130	A	G	X	R	NA	NA	NA	1	NA	NA	NA	0.391	NA	NA	NA	NA	NA	NA	0.477902	4.36	1.243	0.016
KCNE1	130	A	T	X	R	NA	NA	NA	1	NA	NA	NA	0.391	NA	NA	NA	NA	NA	NA	0.436584	4.36	1.243	0.016
KCNE1	129	G	A	P	L	0	0.002	0.920039	1	1.265	-3.01	-0.76	0.103	-0.5368	0.4525	0.332	0.212	0.249502	NA	1.74547	-0.0663	0.555	0.001
KCNE1	129	G	C	P	R	0	0.002	0.920039	1	1.61	-3.03	-1.27	0.102	-0.444	0.5366	0.273	0.256	0.291695	NA	1.69464	-0.0663	0.555	0.001
KCNE1	129	G	T	P	Q	0	0.066	0.920039	1	1.265	-3.04	-0.75	0.132	-0.3872	0.5539	0.272	0.215	0.284539	NA	1.66927	-0.0663	0.555	0.001
KCNE1	129	G	A	P	S	0	0.001	0.920039	1	-0.58	-2.98	-0.7	0.075	-0.666	0.3462	0.315	0.231	0.218113	NA	1.21932	-3.7	0.03	0
KCNE1	129	G	C	P	A	0	0.002	0.920039	1	1.61	-2.96	-0.86	0.142	-0.5208	0.5096	0.325	0.211	0.257787	NA	1.06643	-3.7	0.03	0
KCNE1	129	G	T	P	T	0	0.001	0.920039	1	1.61	-3.01	-0.9	0.088	-0.5208	0.5096	0.307	0.219	0.254245	NA	1.13804	-3.7	0.03	0
KCNE1	128	G	A	S	F	0.002	0.515	0.384636	1	2.075	-3.2	-1.61	0.207	0.0367	0.7743	0.528	0.224	0.885646	NA	2.21684	0.204	0.336	0
KCNE1	128	G	C	S	C	0.004	0.692	0.384636	1	2.075	-3.22	-1.06	0.124	0.0341	0.7874	0.451	0.237	0.894493	NA	2.22873	0.204	0.336	0
KCNE1	128	G	T	S	Y	0.002	0.74	0.384636	1	2.075	-3.21	-1.72	0.213	0.0839	0.8086	0.496	0.244	0.900965	NA	2.15195	0.204	0.336	0
KCNE1	128	A	C	S	A	0.019	0.004	0.384636	1	1.725	-3.11	-0.55	0.083	-0.431	0.5883	0.337	0.14	0.716629	NA	1.5735	-2.6	0.23	0
KCNE1	128	A	G	S	P	0.009	0.429	0.384636	1	1.725	-3.21	-0.95	0.144	-0.0157	0.7302	0.619	0.221	0.846123	NA	1.85546	-2.6	0.23	0
KCNE1	128	A	T	S	T	0.162	0.055	0.384636	1	1.725	-3.15	-0.02	0.117	-0.3274	0.6706	0.416	0.161	0.729524	NA	1.02628	-2.6	0.23	0
KCNE1	127	G	A	P	L	0.004	0.009	0.499451	0.999999	2.48	-3.7	-0.87	0.049	0.2002	0.78	0.325	0.349	0.873531	NA	1.33277	2.1	0.626	0.004
KCNE1	127	G	C	P	R	0.049	0.023	0.499451	1	1.785	-3.71	-0.67	0.072	0.03	0.7335	0.403	0.339	0.860666	NA	1.68378	2.1	0.626	0.004
KCNE1	127	G	T	P	H	0.001	0.712	0.499451	1	2.48	-3.74	-0.62	0.14	0.4755	0.8716	0.556	0.357	0.915166	NA	2.27992	2.1	0.626	0.004
KCNE1	127	G	A	P	S	0.276	0.007	0.499451	1	1.79	-3.67	0.24	0.054	-0.3825	0.6673	0.413	0.374	0.845582	NA	0.968469	0.671	1.329	0.006
KCNE1	127	G	C	P	A	0.131	0.001	0.499451	1	2.135	-3.66	-0.27	0.104	-0.2148	0.6845	0.354	0.338	0.856589	NA	0.992837	0.671	1.329	0.006
KCNE1	127	G	T	P	T	0.01	0.078	0.499451	1	2.48	-3.69	-0.35	0.107	0.171	0.7743	0.587	0.368	0.871983	NA	1.53775	0.671	1.329	0.006
KCNE1	126	C	A	K	N	0.084	0.542	0.972741	1	2.505	-3.51	-0.9	0.075	0.1671	0.8255	0.463	0.358	0.850527	NA	2.17572	0.933	0.145	0.002
KCNE1	126	C	G	K	N	0.084	0.542	0.972741	1	2.505	-3.51	-0.9	0.075	0.1671	0.8255	0.463	0.358	0.850527	NA	2.20199	0.933	0.145	0.002
KCNE1	126	T	A	K	M	0.001	0.809	0.972741	1	2.505	-3.55	-1.35	0.382	0.2015	0.867	0.49	0.363	0.913615	NA	2.50141	3.77	0.903	0.005
KCNE1	126	T	C	K	R	0.004	0.383	0.972741	1	2.155	-3.44	-0.94	0.054	0.2147	0.8197	0.431	0.345	0.884022	NA	1.40108	3.77	0.903	0.005
KCNE1	126	T	G	K	T	0.076	0.109	0.972741	1	2.155	-3.52	-0.97	0.13	0.0498	0.7941	0.406	0.379	0.85781	NA	1.38608	3.77	0.903	0.005
KCNE1	126	T	A	K	X	NA	NA	0.972741	0.982626	NA	NA	NA	0.797	NA	NA	NA	NA	NA	NA	4.02942	-0.533	0.901	0.005
KCNE1	126	T	C	K	E	0.008	0.196	0.972741	1	2.505	-3.48	-0.68	0.129	0.029	0.7752	0.432	0.364	0.759556	NA	1.61841	-0.533	0.901	0.005
KCNE1	126	T	G	K	Q	0.005	0.272	0.972741	1	2.505	-3.5	-0.83	0.056	0.0388	0.7675	0.468	0.346	0.790699	NA	1.15492	-0.533	0.901	0.005
KCNE1	125	G	A	T	M	0.125	0.009	0.216691	1	0.255	-3.06	-0.73	0.323	-0.5153	0.4063	0.474	NA	0.433048	NA	0.10235	-9.88	-2.697	0
KCNE1	125	G	C	T	R	0.086	0.244	0.216691	1	1.355	-3.06	-0.92	0.073	-0.277	0.5572	0.43	0.223	0.438806	NA	0.067872	-9.88	-2.697	0
KCNE1	125	G	T	T	K	0.142	0.026	0.216691	1	1.355	-3.05	-0.62	0.106	-0.4861	0.509	0.38	0.284	0.444102	NA	-0.014605	-9.88	-2.697	0
KCNE1	125	T	A	T	S	0.156	0.001	0.216691	1	1.355	-3.04	-0.35	0.072	-0.4543	0.5909	0.238	0.192	0.649436	NA	0.378	0.0157	0.415	0.039
KCNE1	125	T	C	T	A	0.509	0	0.216691	1	1.01	-3.01	-0.59	0.042	-0.5055	0.5381	0.265	0.178	0.605825	NA	0.315227	0.0157	0.415	0.039
KCNE1	125	T	G	T	P	0.119	0.087	0.216691	1	1.355	-3.09	-1.26	0.142	-0.3767	0.6191	0.294	0.195	0.680624	NA	0.809632	0.0157	0.415	0.039
KCNE1	124	C	A	E	D	0.047	0.618	6.4e-05	1	2.685	-3.46	-1.18	0.176	0.4395	0.8482	0.483	0.157	0.90947	NA	2.18129	3.06	0.623	0.497
KCNE1	124	C	G	E	D	0.047	0.618	6.4e-05	1	2.685	-3.46	-1.18	0.176	0.4395	0.8482	0.483	0.157	0.90947	NA	2.20756	3.06	0.623	0.497
KCNE1	124	T	A	E	V	0.012	0.844	6.4e-05	1	2.685	-3.54	-1.78	0.369	0.4352	0.8626	0.465	0.198	0.92043	NA	3.08511	2.47	2.847	0.874
KCNE1	124	T	C	E	G	0.055	0.909	6.4e-05	1	1.995	-3.53	-2.18	0.104	0.4287	0.8679	0.453	0.187	0.924545	NA	3.16377	2.47	2.847	0.874
KCNE1	124	T	G	E	A	0.064	0.788	6.4e-05	1	2.685	-3.51	-1.53	0.266	0.4228	0.8596	0.471	0.162	0.913032	NA	2.98227	2.47	2.847	0.874
KCNE1	124	C	A	E	X	NA	NA	6.4e-05	0.937152	NA	NA	NA	0.859	NA	NA	NA	NA	NA	NA	4.69354	3.88	2.486	0.858
KCNE1	124	C	G	E	Q	0.022	0.938	6.4e-05	1	2.34	-3.52	-1.08	0.094	0.522	0.8851	0.413	0.177	0.930391	NA	2.00691	3.88	2.486	0.858
KCNE1	124	C	T	E	K	0.022	0.873	6.4e-05	1	2.685	-3.49	-1.6	0.284	0.5081	0.8783	0.511	0.225	0.929897	NA	2.62487	3.88	2.486	0.858
KCNE1	123	G	A	P	L	0.003	1	2e-06	1	2.8	-3.7	-2.97	0.67	1.0689	0.9237	0.66	0.445	0.963965	NA	3.56811	4.77	7.073	1
KCNE1	123	G	C	P	R	0.006	1	2e-06	0.999962	2.8	-3.71	-2.73	0.84	1.0644	0.9235	0.667	0.45	0.961972	NA	3.51728	4.77	7.073	1
KCNE1	123	G	T	P	H	0.002	1	2e-06	0.999931	2.8	-3.74	-2.77	0.83	1.0689	0.9237	0.649	0.431	0.962496	NA	3.51069	4.77	7.073	1
KCNE1	123	G	A	P	S	0.004	0.999	2e-06	0.999924	2.8	-3.67	-2.05	0.627	1.0343	0.9102	0.64	0.424	0.965454	NA	3.45176	4.94	7.073	1
KCNE1	123	G	C	P	A	0.007	0.997	2e-06	0.999882	2.8	-3.66	-2.02	0.702	1.0343	0.9102	0.659	0.429	0.965299	NA	3.29755	4.94	7.073	1
KCNE1	123	G	T	P	T	0.003	0.999	2e-06	0.999915	2.8	-3.69	-2.22	0.766	1.068	0.9246	0.656	0.422	0.965986	NA	3.37047	4.94	7.073	1
KCNE1	122	A	C	L	R	0.001	0.924	0.004491	0.847543	2.635	-3.68	-2.69	0.504	1.1308	0.8908	0.597	0.285	0.945601	NA	3.80514	4.94	6.601	1
KCNE1	122	A	G	L	P	0.002	0.973	0.004491	0.999996	2.635	-3.7	-3.03	0.531	1.0369	0.9126	0.673	0.362	0.927309	NA	3.84155	4.94	6.601	1
KCNE1	122	A	T	L	H	0.001	0.943	0.004491	0.763512	2.635	-3.7	-3.07	0.409	1.1963	0.9095	0.582	0.33	0.934551	NA	3.75819	4.94	6.601	1
KCNE1	122	G	A	L	F	0.01	0.857	0.004491	0.64216	2.635	-3.65	-1.77	0.217	0.9096	0.8821	0.475	0.2	0.910183	NA	3.32983	3.96	2.807	1
KCNE1	122	G	C	L	V	0.013	0.112	0.004491	0.890741	2.635	-3.58	-0.76	0.234	0.5039	0.812	0.472	0.193	0.895527	NA	2.58331	3.96	2.807	1
KCNE1	122	G	T	L	I	0.492	0.044	0.004491	0.938883	1.66	-3.57	-0.34	0.135	-0.1898	0.7228	0.337	0.201	0.81545	NA	1.73471	3.96	2.807	1
KCNE1	121	G	C	H	Q	0.108	0.001	0.220877	0.782525	2.3	-3.43	-1.43	0.056	0.206	0.7668	0.341	0.225	0.670742	NA	1.0775	3.13	0.686	0.998
KCNE1	121	G	T	H	Q	0.108	0.001	0.220877	0.763396	2.3	-3.43	-1.43	0.056	0.2208	0.7668	0.343	0.225	0.670742	NA	1.05733	3.13	0.686	0.998
KCNE1	121	T	A	H	L	0.014	0.013	0.220877	0.780803	2.3	-3.43	-2.54	0.164	0.7145	0.7884	0.402	0.293	0.910189	NA	2.24024	4.94	3.11	0.996
KCNE1	121	T	C	H	R	0.333	0.002	0.220877	0.572589	2.3	-3.42	-1.82	0.078	0.5356	0.7747	0.386	0.249	0.896589	NA	1.57716	4.94	3.11	0.996
KCNE1	121	T	G	H	P	0.01	0.172	0.220877	0.76562	2.3	-3.47	-2.22	0.137	0.8596	0.8194	0.498	0.263	0.927199	NA	2.28207	4.94	3.11	0.996
KCNE1	121	G	A	H	Y	0.693	0	0.220877	0.999975	0.345	-3.43	-0.85	0.088	-0.5278	0.5683	0.357	0.27	0.535775	NA	0.064492	-1.52	-0.362	0
KCNE1	121	G	C	H	D	0.003	0.045	0.220877	0.999936	2.3	-3.43	-1.69	0.163	0.0558	0.7551	0.496	0.237	0.692809	NA	1.09606	-1.52	-0.362	0
KCNE1	121	G	T	H	N	0.013	0.045	0.220877	0.999979	2.3	-3.44	-1.61	0.143	0.0485	0.7546	0.332	0.233	0.695104	NA	0.984887	-1.52	-0.362	0
KCNE1	120	G	A	T	I	0.203	0.005	0.612012	1	1.8	-3.41	-0.58	0.084	-0.3397	0.6511	0.385	0.234	0.838892	NA	0.87515	3.93	-0.115	0
KCNE1	120	G	C	T	R	0.009	0.222	0.612012	1	2	-3.43	-1.47	0.129	0.1341	0.7548	0.405	0.244	0.888218	NA	0.904161	3.93	-0.115	0
KCNE1	120	G	T	T	K	0.015	0.034	0.612012	1	2.35	-3.41	-1.17	0.101	-0.0964	0.6821	0.412	0.297	0.862169	NA	0.909528	3.93	-0.115	0
KCNE1	120	T	A	T	S	0.129	0.003	0.612012	1	2	-3.37	-0.29	0.06	-0.3513	0.6316	0.32	0.155	0.65435	NA	0.609027	-4.85	-1.709	0
KCNE1	120	T	C	T	A	0.129	0.001	0.612012	1	1.25	-3.34	-0.4	0.027	-0.4453	0.5729	0.257	0.182	0.620362	NA	0.659777	-4.85	-1.709	0
KCNE1	120	T	G	T	P	0.019	0.177	0.612012	1	2.35	-3.45	-0.71	0.167	0.015	0.7254	0.491	0.174	0.715644	NA	0.99421	-4.85	-1.709	0
KCNE1	119	G	C	N	K	0.43	0.114	0.92619	1	2.175	-3.02	-1.14	0.093	-0.4446	0.6532	0.285	0.24	0.574195	NA	0.4387	-1.32	0.23	0
KCNE1	119	G	T	N	K	0.43	0.114	0.92619	1	2.175	-3.02	-1.14	0.093	-0.4446	0.6532	0.285	0.24	0.574195	NA	0.418529	-1.32	0.23	0
KCNE1	119	T	A	N	I	0.256	0.03	0.92619	1	1.825	-3.1	-1.53	0.137	-0.481	0.5874	0.372	0.211	0.561256	NA	0.694849	-6.69	-2.201	0
KCNE1	119	T	C	N	S	0.78	0.001	0.92619	1	0.93	-3.02	-0.25	0.033	-0.5291	0.4571	0.284	0.123	0.481915	NA	0.176005	-6.69	-2.201	0
KCNE1	119	T	G	N	T	0.681	0.007	0.92619	1	1.825	-3.05	-0.7	0.101	-0.5269	0.4969	0.335	0.174	0.501247	NA	0.369538	-6.69	-2.201	0
KCNE1	119	T	A	N	Y	0.099	0.312	0.92619	1	2.175	-3.11	-1.96	0.206	-0.2045	0.656	0.504	0.211	0.809093	NA	1.58338	-2.37	0.019	0
KCNE1	119	T	C	N	D	0.557	0.002	0.92619	1	1.475	-2.91	0.17	0.1	-0.6011	0.5316	0.262	0.14	0.599697	NA	0.962786	-2.37	0.019	0
KCNE1	119	T	G	N	H	0.169	0.006	0.92619	1	1.475	-3.09	-1.35	0.103	-0.5249	0.5624	0.262	0.145	0.662894	NA	0.956518	-2.37	0.019	0
KCNE1	118	G	A	P	L	0.006	1	2e-06	0.999993	2.78	-3.7	-3.88	0.551	1.068	0.9246	0.723	0.518	0.959221	NA	3.864	4.94	5.323	1
KCNE1	118	G	C	P	R	0.008	1	2e-06	0.998001	2.78	-3.71	-3.66	0.614	1.0635	0.9244	0.722	0.468	0.969419	NA	3.81316	4.94	5.323	1
KCNE1	118	G	T	P	H	0.093	1	2e-06	0.996311	2.78	-3.74	-3.66	0.561	1.0461	0.9237	0.656	0.452	0.968861	NA	3.80657	4.94	5.323	1
KCNE1	118	G	A	P	S	0.008	0.999	2e-06	0.986295	2.78	-3.67	-3.07	0.249	0.9902	0.8975	0.612	0.404	0.965876	NA	3.15873	4.04	3.346	1
KCNE1	118	G	C	P	A	0.01	0.997	2e-06	0.978422	2.78	-3.66	-3.1	0.223	1.0008	0.8975	0.671	0.492	0.965638	NA	2.98461	4.04	3.346	1
KCNE1	118	G	T	P	T	0.005	0.999	2e-06	0.986518	2.78	-3.69	-3.24	0.531	1.0296	0.9138	0.665	0.448	0.966758	NA	3.08242	4.04	3.346	1
KCNE1	117	T	A	Q	H	0.061	0.007	0.036642	0.988824	1.395	-3.09	-1.46	0.106	-0.7345	0.5342	0.355	0.137	0.537542	NA	0.726299	-9.88	-3.465	0
KCNE1	117	T	G	Q	H	0.061	0.007	0.036642	0.988824	1.395	-3.09	-1.46	0.106	-0.7345	0.5342	0.355	0.137	0.537542	NA	0.751749	-9.88	-3.465	0
KCNE1	117	T	A	Q	L	0.015	0.208	0.036642	0.995948	2.295	-3.14	-1.94	0.287	-0.0009	0.6936	0.551	0.249	0.88182	NA	2.42792	0.985	1.756	0.943
KCNE1	117	T	C	Q	R	0.219	0.006	0.036642	0.999732	0.685	-3.08	-1.41	0.057	-0.524	0.5038	0.29	0.137	0.781377	NA	1.73985	0.985	1.756	0.943
KCNE1	117	T	G	Q	P	0.012	0.646	0.036642	0.994961	2.295	-3.17	-1.93	0.376	0.3146	0.8003	0.582	0.249	0.911176	NA	2.8655	0.985	1.756	0.943
KCNE1	117	G	A	Q	X	NA	NA	0.036642	0.998316	NA	NA	NA	0.815	NA	NA	NA	NA	NA	NA	5.07611	4.05	4.242	0.974
KCNE1	117	G	C	Q	E	0.058	0.004	0.036642	0.999151	1.6	-3.07	-0.46	0.137	-0.0018	0.7001	0.298	0.147	0.886426	NA	1.92209	4.05	4.242	0.974
KCNE1	117	G	T	Q	K	0.104	0.049	0.036642	0.998315	2.295	-3.04	-1.19	0.238	-0.0172	0.7052	0.371	0.264	0.886459	NA	2.0569	4.05	4.242	0.974
KCNE1	116	T	A	E	D	0.013	0.983	2e-06	0.816974	2.8	-3.46	-1.16	0.264	0.7267	0.8816	0.592	0.461	0.882917	NA	1.60687	-6.95	-2.088	0.002
KCNE1	116	T	G	E	D	0.013	0.983	2e-06	0.816974	2.8	-3.46	-1.16	0.264	0.7267	0.8816	0.593	0.461	0.882917	NA	1.63232	-6.95	-2.088	0.002
KCNE1	116	T	A	E	V	0.002	0.998	2e-06	0.999844	2.8	-3.54	-2.62	0.702	1.0184	0.9032	0.777	0.552	0.95722	NA	3.4813	4.94	5.655	1
KCNE1	116	T	C	E	G	0.005	0.999	2e-06	0.999684	2.8	-3.53	-2.55	0.618	1.0184	0.9032	0.724	0.469	0.961529	NA	3.53939	4.94	5.655	1
KCNE1	116	T	G	E	A	0.008	0.999	2e-06	0.999658	2.8	-3.51	-2.15	0.624	1.0134	0.903	0.734	0.479	0.962187	NA	3.39012	4.94	5.655	1
KCNE1	116	C	A	E	X	NA	NA	2e-06	1	NA	NA	NA	0.925	NA	NA	NA	NA	NA	NA	5.25164	4.94	5.579	0.999
KCNE1	116	C	G	E	Q	0.006	0.997	2e-06	0.999225	2.8	-3.52	-0.58	0.453	1.0343	0.9102	0.643	0.462	0.962322	NA	2.92067	4.94	5.579	0.999
KCNE1	116	C	T	E	K	0.005	0.998	2e-06	0.999826	2.8	-3.49	-1.48	0.599	1.0395	0.9104	0.717	0.5	0.964674	NA	3.13071	4.94	5.579	0.999
KCNE1	115	T	C	I	M	0.004	0.016	0.003866	1	0	-3.27	-0.42	0.123	-0.6818	0.4133	0.389	0.514	0.559847	NA	1.07073	-9.88	-2.741	0
KCNE1	115	A	C	I	R	0.002	0.022	0.003866	1	0	-3.3	-1.57	0.294	-0.3476	0.503	0.39	0.597	0.649383	NA	1.89373	2.57	1.376	0.007
KCNE1	115	A	G	I	T	0.013	0.005	0.003866	1	-0.345	-3.26	-0.79	0.152	-0.4038	0.4756	0.391	0.533	0.811932	NA	1.38406	2.57	1.376	0.007
KCNE1	115	A	T	I	K	0.003	0.007	0.003866	1	0	-3.29	-1.01	0.304	-0.3128	0.5314	0.394	0.566	0.673333	NA	1.85271	2.57	1.376	0.007
KCNE1	115	T	A	I	L	0.015	0.001	0.003866	1	0	-3.11	-0.46	0.136	-0.3628	0.5279	0.281	0.418	0.76337	NA	0.863461	4.94	1.654	0.008
KCNE1	115	T	C	I	V	1	0	0.003866	1	-2.695	-2.82	0.18	0.049	-0.7732	0.2297	0.248	0.376	0.610039	NA	0.227781	4.94	1.654	0.008
KCNE1	115	T	G	I	L	0.015	0.001	0.003866	1	0	-3.11	-0.46	0.136	-0.3628	0.5279	0.281	0.418	0.76337	NA	0.888911	4.94	1.654	0.008
KCNE1	114	G	A	A	V	0.126	0.24	0.005601	0.98521	2.065	-3.5	-1.22	0.192	0.7239	0.7923	0.571	0.494	0.942994	NA	2.33422	3.84	4.23	0.981
KCNE1	114	G	C	A	G	0.003	0.64	0.005601	0.980917	2.615	-3.52	-1.95	0.393	1.0082	0.8799	0.644	0.463	0.943767	NA	2.89369	3.84	4.23	0.981
KCNE1	114	G	T	A	D	0.002	0.943	0.005601	0.996528	2.615	-3.55	-2.45	0.814	0.9804	0.8931	0.774	0.543	0.969754	NA	3.46361	3.84	4.23	0.981
KCNE1	114	C	A	A	S	0.007	0.775	0.005601	0.967701	2.615	-3.47	-0.87	0.391	0.9254	0.9005	0.615	0.482	0.921095	NA	2.53911	3.1	2.302	0.963
KCNE1	114	C	G	A	P	0.007	0.958	0.005601	0.995611	2.615	-3.56	-2.12	0.761	0.885	0.8878	0.764	0.576	0.951243	NA	2.80327	3.1	2.302	0.963
KCNE1	114	C	T	A	T	0.088	0.279	0.005601	0.985326	1.515	-3.5	-0.65	0.118	0.4398	0.7826	0.472	0.477	0.933773	NA	1.73928	3.1	2.302	0.963
KCNE1	113	A	C	L	R	0.042	0.568	0.373538	0.966937	2.655	-3.28	-1.07	0.316	0.0291	0.7776	0.628	0.443	0.901082	NA	2.25707	2.6	1.597	0.339
KCNE1	113	A	G	L	P	0.028	0.802	0.373538	0.999304	2.655	-3.31	-1.8	0.697	0.3732	0.8161	0.68	0.555	0.912628	NA	2.77154	2.6	1.597	0.339
KCNE1	113	A	T	L	Q	0.039	0.645	0.373538	0.971232	2.655	-3.29	-1.03	0.498	0.0942	0.7961	0.633	0.445	0.865481	NA	2.6718	2.6	1.597	0.339
KCNE1	113	G	C	L	V	0.11	0.004	0.373538	0.997813	2.655	-3.17	-0.68	0.089	-0.3981	0.6679	0.429	0.21	0.805291	NA	1.10598	1.85	0.763	0.268
KCNE1	113	G	T	L	M	0.116	0.071	0.373538	0.998263	2.31	-3.28	-0.14	0.183	-0.2498	0.6738	0.278	0.251	0.84252	NA	1.66538	1.85	0.763	0.268
KCNE1	112	A	C	H	Q	1	0	0.380807	0.999423	-2.655	-2.83	0.73	0.069	-0.6705	0.1793	0.274	0.245	0.507153	NA	0.053717	-0.436	-0.372	0.176
KCNE1	112	A	T	H	Q	1	0	0.380807	0.999423	-2.655	-2.83	0.73	0.069	-0.6705	0.1793	0.274	0.245	0.507153	NA	0.03281	-0.436	-0.372	0.176
KCNE1	112	T	A	H	L	0.039	0.006	0.380807	0.996982	0	-3.01	-0.75	0.207	-0.6749	0.4532	0.463	0.342	0.646621	NA	2.33004	2.4	1.616	0.969
KCNE1	112	T	C	H	R	0.205	0.003	0.380807	0.999324	0	-2.96	-0.37	0.106	-0.5853	0.4948	0.229	NA	0.781765	NA	1.6948	2.4	1.616	0.969
KCNE1	112	T	G	H	P	0.034	0.049	0.380807	0.997047	0	-3.04	0.39	0.152	-0.479	0.5197	0.296	0.352	0.710713	NA	1.7988	2.4	1.616	0.969
KCNE1	112	G	A	H	Y	0.021	0.055	0.380807	0.999507	0	-3.04	-0.89	0.133	-0.6368	0.4674	0.22	0.331	0.684537	NA	2.26617	1.88	1.847	1
KCNE1	112	G	C	H	D	0.036	0.008	0.380807	0.998805	0	-2.98	-0.42	0.212	-0.514	0.4837	0.464	0.333	0.781499	NA	2.39799	1.88	1.847	1
KCNE1	112	G	T	H	N	0.042	0.013	0.380807	0.999647	0	-2.99	-0.28	0.155	-0.5407	0.4799	0.179	0.298	0.775195	NA	2.28314	1.88	1.847	1
KCNE1	111	G	C	N	K	0	1	0	0.993874	2.8	-3.4	-2.44	0.814	0.7953	0.8669	0.645	0.734	0.921034	NA	3.11414	2.01	1.826	1
KCNE1	111	G	T	N	K	0	1	0	0.993598	2.8	-3.4	-2.44	0.814	0.7953	0.8669	0.645	0.734	0.921034	NA	3.09397	2.01	1.826	1
KCNE1	111	T	A	N	I	0	1	0	0.999814	2.8	-3.45	-2.75	0.835	1.0276	0.9069	0.768	0.726	0.945964	NA	3.40993	4.94	5.655	1
KCNE1	111	T	C	N	S	0	0.994	0	0.99817	2.8	-3.39	-1.79	0.602	0.987	0.8884	0.638	0.735	0.95363	NA	3.12638	4.94	5.655	1
KCNE1	111	T	G	N	T	0	0.999	0	0.999462	2.8	-3.42	-2.19	0.745	1.0276	0.9069	0.704	0.737	0.938813	NA	3.28074	4.94	5.655	1
KCNE1	111	T	A	N	Y	0	1	0	0.999804	2.8	-3.46	-3.25	0.823	1.0276	0.9069	0.832	0.726	0.949175	NA	3.47374	4.94	5.655	1
KCNE1	111	T	C	N	D	0	0.999	0	0.998096	2.8	-3.39	-2	0.656	0.99	0.8897	0.695	0.767	0.961801	NA	3.40015	4.94	5.655	1
KCNE1	111	T	G	N	H	0	1	0	0.999131	2.8	-3.46	-2.29	0.729	1.0276	0.9069	0.686	0.737	0.962768	NA	3.32916	4.94	5.655	1
KCNE1	110	T	A	E	D	0.009	0.859	7.1e-05	0.914588	2.78	-3.46	-0.8	0.378	0.819	0.8756	0.642	0.828	0.904029	NA	2.31122	-0.117	-0.12	0.902
KCNE1	110	T	G	E	D	0.009	0.859	7.1e-05	0.911067	2.78	-3.46	-0.8	0.378	0.819	0.8756	0.642	0.828	0.904029	NA	2.33668	-0.117	-0.12	0.902
KCNE1	110	T	A	E	V	0.001	0.989	7.1e-05	0.989633	2.78	-3.54	-3.14	0.537	0.9473	0.898	0.833	0.833	0.90724	NA	3.2415	3.77	2.992	0.944
KCNE1	110	T	C	E	G	0.002	0.989	7.1e-05	0.981988	2.78	-3.53	-2.57	0.478	0.9565	0.8975	0.789	0.847	0.911764	NA	3.30424	3.77	2.992	0.944
KCNE1	110	T	G	E	A	0.004	0.984	7.1e-05	0.977482	2.78	-3.51	-2.27	0.223	0.9547	0.8968	0.752	0.835	0.911904	NA	3.1437	3.77	2.992	0.944
KCNE1	110	C	A	E	X	NA	NA	7.1e-05	1	NA	NA	NA	0.797	NA	NA	NA	NA	NA	NA	4.35369	4.02	1.633	0.847
KCNE1	110	C	G	E	Q	0.005	0.975	7.1e-05	0.882574	2.78	-3.52	-1.38	0.186	1.0128	0.89	0.635	0.833	0.945346	NA	2.1738	4.02	1.633	0.847
KCNE1	110	C	T	E	K	0.048	0.697	7.1e-05	0.971036	2.43	-3.49	-1.47	0.295	0.8503	0.8697	0.689	0.808	0.886682	NA	1.86926	4.02	1.633	0.847
KCNE1	109	A	C	V	G	0.01	0.545	0.092946	0.999981	1.245	-3.3	-2.12	0.207	0.0337	0.7106	0.434	0.339	0.667685	NA	2.47676	3.79	4.908	0.234
KCNE1	109	A	G	V	A	0.058	0.153	0.092946	1	1.245	-3.25	-1.06	0.036	-0.0911	0.6745	0.249	0.253	0.703218	NA	1.45343	3.79	4.908	0.234
KCNE1	109	A	T	V	D	0.007	0.559	0.092946	0.999987	1.245	-3.31	-1.97	0.495	0.0201	0.7038	0.535	0.45	0.74035	NA	2.53257	3.79	4.908	0.234
KCNE1	109	C	A	V	F	0.326	0.021	0.092946	1	0.35	-3.27	-0.69	0.103	-0.5573	0.4887	0.24	0.206	0.248964	NA	0.333564	-4.63	-0.483	0.027
KCNE1	109	C	G	V	L	0.949	0.001	0.092946	1	0.205	-2.96	0.01	0.055	-0.5391	0.3581	0.262	0.18	0.397091	NA	0.182748	-4.63	-0.483	0.027
KCNE1	109	C	T	V	I	1	0	0.092946	1	-1.14	-2.99	0.28	0.247	-0.6204	0.2755	0.484	NA	0.428976	NA	-0.131533	-4.63	-0.483	0.027
KCNE1	108	A	C	V	G	0	0.582	0.024327	0.992167	2.695	-3.55	-2.34	0.539	0.4756	0.8343	0.663	0.567	0.866517	NA	3.10701	4.94	4.963	0.748
KCNE1	108	A	G	V	A	0.031	0.029	0.024327	1	2.695	-3.5	-1.66	0.535	0.2351	0.784	0.545	0.504	0.869434	NA	2.45697	4.94	4.963	0.748
KCNE1	108	A	T	V	D	0.001	0.728	0.024327	0.994442	2.695	-3.56	-2.27	0.846	0.4877	0.8513	0.646	0.592	0.915525	NA	3.20899	4.94	4.963	0.748
KCNE1	108	C	A	V	F	0.002	0.737	0.024327	0.999999	2.695	-3.54	-2.13	0.801	0.4312	0.8529	0.588	0.475	0.86552	NA	2.2961	4.04	1.56	0.659
KCNE1	108	C	G	V	L	0.09	0.014	0.024327	1	2.695	-3.42	-0.69	0.446	0.0456	0.7438	0.508	0.354	0.807574	NA	1.20249	4.04	1.56	0.659
KCNE1	108	C	T	V	I	0.082	0.008	0.024327	1	2.005	-3.39	-0.03	0.119	-0.3751	0.6509	0.413	0.346	0.720712	NA	1.04588	4.04	1.56	0.659
KCNE1	107	A	C	Y	X	NA	NA	0.048303	0.999999	NA	NA	NA	0.831	NA	NA	NA	NA	NA	NA	3.24065	-8.28	-1.795	0
KCNE1	107	A	T	Y	X	NA	NA	0.048303	0.999999	NA	NA	NA	0.831	NA	NA	NA	NA	NA	NA	3.21975	-8.28	-1.795	0
KCNE1	107	T	A	Y	F	0.81	0.051	0.048303	1	2.625	-3.48	-0.78	0.249	-0.4271	0.6818	0.528	0.462	0.703553	NA	0.836644	2.46	0.437	0.148
KCNE1	107	T	C	Y	C	0.149	0.022	0.048303	1	1.385	-3.62	0.53	0.146	-0.2175	0.672	0.441	0.468	0.66537	NA	1.39785	2.46	0.437	0.148
KCNE1	107	T	G	Y	S	0.028	0.712	0.048303	1	2.625	-3.58	-0.97	0.202	0.238	0.8192	0.581	0.556	0.896033	NA	1.80374	2.46	0.437	0.148
KCNE1	107	A	C	Y	D	0.007	0.912	0.048303	1	2.625	-3.6	-2.03	0.463	0.4383	0.8705	0.614	0.593	0.926586	NA	2.28371	3.8	3.447	0.6
KCNE1	107	A	G	Y	H	0.005	0.933	0.048303	1	2.625	-3.59	-1.27	0.314	0.4307	0.8746	0.602	0.57	0.82833	NA	2.09961	3.8	3.447	0.6
KCNE1	107	A	T	Y	N	0.003	0.912	0.048303	1	2.625	-3.59	-1.48	0.436	0.4297	0.8696	0.601	0.587	0.880113	NA	2.22221	3.8	3.447	0.6
KCNE1	106	G	C	C	W	0.001	1	1.6e-05	0.921431	2.78	-3.64	-5.03	0.618	0.8451	0.8843	0.676	0.826	0.850321	NA	2.29038	-4.73	-0.082	0.579
KCNE1	106	G	T	C	X	NA	NA	1.6e-05	1	NA	NA	NA	0.922	NA	NA	NA	NA	NA	NA	3.57299	-4.73	-0.082	0.579
KCNE1	106	C	A	C	F	0.001	0.999	1.6e-05	0.882036	2.78	-3.61	-4.75	0.287	1.1484	0.9104	0.714	0.874	0.894009	NA	3.05826	4.94	3.159	0.974
KCNE1	106	C	G	C	S	0.005	0.997	1.6e-05	0.572063	2.78	-3.56	-3.33	0.211	1.1448	0.9099	0.639	0.822	0.791575	NA	2.92176	4.94	3.159	0.974
KCNE1	106	C	T	C	Y	0.001	0.999	1.6e-05	0.719868	2.78	-3.62	-4.72	0.229	1.1961	0.9103	0.706	0.836	0.786815	NA	2.98781	4.94	3.159	0.974
KCNE1	106	A	C	C	G	0.006	0.999	1.6e-05	0.636991	2.78	-3.58	-4.09	0.192	0.8672	0.8916	0.684	0.841	0.860621	NA	2.50658	3.74	4.144	0.975
KCNE1	106	A	G	C	R	0.001	0.999	1.6e-05	0.999889	2.78	-3.61	-4.11	0.603	0.9037	0.8921	0.734	0.846	0.877618	NA	2.56033	3.74	4.144	0.975
KCNE1	106	A	T	C	S	0.005	0.997	1.6e-05	0.75976	2.78	-3.56	-3.33	0.211	0.7486	0.8913	0.705	0.822	0.727127	NA	2.35465	3.74	4.144	0.975
KCNE1	105	G	A	S	L	0.261	0.001	0.095329	1	0.695	-3.16	-0.55	0.039	-0.3985	0.5575	0.143	0.293	0.795853	NA	1.11478	3.01	1.851	0.011
KCNE1	105	G	C	S	W	0.005	0.527	0.095329	1	1.245	-3.21	-2.28	0.237	-0.0045	0.6778	0.294	0.311	0.824271	NA	2.42613	3.01	1.851	0.011
KCNE1	105	G	T	S	X	NA	NA	0.095329	1	NA	NA	NA	0.698	NA	NA	NA	NA	NA	NA	4.13294	3.01	1.851	0.011
KCNE1	105	A	C	S	A	1	0	0.095329	1	-1.19	-2.93	-0.04	0.023	-0.6825	0.2678	0.221	0.275	0.415184	NA	0.166104	3.04	0.244	0.001
KCNE1	105	A	G	S	P	0.079	0.016	0.095329	1	1.245	-3.18	-0.06	0.096	-0.394	0.5609	0.359	0.348	0.556658	NA	0.711482	3.04	0.244	0.001
KCNE1	105	A	T	S	T	0.336	0	0.095329	1	0.695	-3.11	-0.52	0.045	-0.6949	0.4302	0.217	0.253	0.478527	NA	0.238014	3.04	0.244	0.001
KCNE1	104	C	A	R	S	0.013	0.098	0.106496	1	2.25	-3.55	-1.07	0.233	0.0375	0.7597	0.545	0.446	0.612227	NA	0.696135	-1.66	-1.096	0
KCNE1	104	C	G	R	S	0.013	0.098	0.106496	1	2.25	-3.55	-1.07	0.233	0.0375	0.7597	0.545	0.446	0.612227	NA	0.722404	-1.66	-1.096	0
KCNE1	104	C	A	R	M	0.005	0.754	0.106496	1	2.25	-3.6	-1.04	0.369	0.3411	0.8233	0.589	0.444	0.849483	NA	2.13261	0.232	0.197	0.012
KCNE1	104	C	G	R	T	0.016	0.19	0.106496	1	2.25	-3.56	-1.42	0.282	0.1259	0.7457	0.589	0.424	0.772038	NA	1.44758	0.232	0.197	0.012
KCNE1	104	C	T	R	K	1	0.002	0.106496	1	0.295	-3.46	0.27	0.035	-0.5452	0.5488	0.356	0.368	0.61727	NA	0.505307	0.232	0.197	0.012
KCNE1	104	T	A	R	W	0.002	0.87	0.106496	1	2.25	-3.61	-2.1	0.315	0.395	0.8545	0.588	0.495	0.921381	NA	2.92894	2.34	1.281	0.251
KCNE1	104	T	C	R	G	0.011	0.134	0.106496	1	2.25	-3.58	-0.89	0.089	0.1524	0.7495	0.549	0.452	0.847866	NA	2.0787	2.34	1.281	0.251
KCNE1	103	G	C	Y	X	NA	NA	0.475088	1	NA	NA	NA	0.843	NA	NA	NA	NA	NA	NA	3.95709	4.05	2.09	0.274
KCNE1	103	G	T	Y	X	NA	NA	0.475088	1	NA	NA	NA	0.843	NA	NA	NA	NA	NA	NA	3.93691	4.05	2.09	0.274
KCNE1	103	T	A	Y	F	0.374	0.006	0.475088	0.999975	1.56	-2.95	-0.83	0.12	-0.5778	0.5175	0.359	0.286	0.70552	NA	0.43116	-3.69	-0.809	0.076
KCNE1	103	T	C	Y	C	0.219	0.012	0.475088	0.999511	0.46	-3.04	-0.61	0.129	-0.6349	0.4612	0.382	0.352	0.494769	NA	0.922203	-3.69	-0.809	0.076
KCNE1	103	T	G	Y	S	0.207	0.258	0.475088	0.999671	2.255	-3.06	-0.9	0.327	-0.3525	0.5812	0.597	0.423	0.720964	NA	0.84097	-3.69	-0.809	0.076
KCNE1	103	A	C	Y	D	0.095	0.698	0.475088	0.901454	2.255	-3.11	-1.52	0.367	0.5497	0.7939	0.599	0.457	0.96053	NA	2.80946	4.94	2.654	0.977
KCNE1	103	A	G	Y	H	0.251	0.774	0.475088	0.530186	2.255	-3.1	-1.35	0.235	0.5094	0.7987	0.389	0.333	0.807278	NA	2.66595	4.94	2.654	0.977
KCNE1	103	A	T	Y	N	0.143	0.698	0.475088	0.923707	2.255	-3.1	-1.73	0.353	0.479	0.791	0.54	0.379	0.92079	NA	2.75293	4.94	2.654	0.977
KCNE1	102	G	C	S	R	0.02	0.416	0.004614	0.950131	2.47	-3.48	-1.69	0.313	0.7574	0.7918	0.65	0.475	0.929899	NA	2.7531	4.94	2.529	0.991
KCNE1	102	G	T	S	R	0.02	0.416	0.004614	0.950131	2.47	-3.48	-1.69	0.313	0.7574	0.7918	0.65	0.475	0.929899	NA	2.73292	4.94	2.529	0.991
KCNE1	102	C	A	S	I	0.007	0.335	0.004614	0.928282	2.47	-3.49	-2.8	0.284	0.4942	0.7449	0.647	0.484	0.900675	NA	2.28174	4.05	-0.053	0.956
KCNE1	102	C	G	S	T	0.134	0.002	0.004614	0.578786	1.78	-3.44	-1.23	0.108	0.1687	0.6769	0.533	0.398	0.827366	NA	1.5297	4.05	-0.053	0.956
KCNE1	102	C	T	S	N	0.416	0.001	0.004614	0.633794	1.025	-3.48	0.16	0.099	-0.1311	0.6065	0.362	0.437	0.797645	NA	1.40146	4.05	-0.053	0.956
KCNE1	102	T	A	S	C	0.008	0.616	0.004614	0.975431	2.47	-3.51	-2.64	0.347	0.8424	0.8304	0.696	0.448	0.935848	NA	3.37825	4.94	3.558	1
KCNE1	102	T	C	S	G	0.074	0.057	0.004614	0.9007	2.47	-3.46	-0.92	0.174	0.607	0.7743	0.554	0.467	0.882272	NA	2.72095	4.94	3.558	1
KCNE1	102	T	G	S	R	0.02	0.416	0.004614	0.978895	2.47	-3.48	-1.69	0.313	0.7445	0.8	0.7	0.475	0.925014	NA	2.90694	4.94	3.558	1
KCNE1	101	C	A	E	D	0.01	0.618	0.000596	0.958043	2.405	-3.46	-1.47	0.296	0.8234	0.8405	0.641	0.347	0.947039	NA	2.20522	3.84	0.859	1
KCNE1	101	C	G	E	D	0.01	0.618	0.000596	0.958043	2.405	-3.46	-1.47	0.296	0.8234	0.8405	0.641	0.347	0.947039	NA	2.23149	3.84	0.859	1
KCNE1	101	T	A	E	V	0.001	0.958	0.000596	0.987711	2.75	-3.54	-2.41	0.403	0.9493	0.8857	0.719	0.423	0.952163	NA	3.55755	4.94	1.615	1
KCNE1	101	T	C	E	G	0.002	0.958	0.000596	0.976281	2.75	-3.53	-2.36	0.143	0.9601	0.8857	0.671	0.347	0.961161	NA	3.20711	4.94	1.615	1
KCNE1	101	T	G	E	A	0.004	0.878	0.000596	0.973369	2.75	-3.51	-1.51	0.339	0.968	0.8812	0.681	0.372	0.952833	NA	3.00719	4.94	1.615	1
KCNE1	101	C	A	E	X	NA	NA	0.000596	1	NA	NA	NA	0.916	NA	NA	NA	NA	NA	NA	4.90162	4.06	2.952	1
KCNE1	101	C	G	E	Q	0.005	0.881	0.000596	0.899101	2.75	-3.52	-0.62	0.322	0.9466	0.8741	0.556	0.351	0.938779	NA	2.84563	4.06	2.952	1
KCNE1	101	C	T	E	K	0.07	0.289	0.000596	0.975458	2.405	-3.49	-0.68	0.189	0.5408	0.7805	0.632	NA	0.905893	NA	2.05823	4.06	2.952	1
KCNE1	100	A	C	L	R	0.002	0.671	0.047238	0.868055	2.665	-3.68	-1.96	0.586	0.9398	0.8367	0.734	0.539	0.878968	NA	3.42824	4.94	3.781	1
KCNE1	100	A	G	L	P	0.002	0.964	0.047238	0.999997	2.665	-3.7	-2.13	0.416	0.9818	0.904	0.781	0.6	0.892584	NA	3.56663	4.94	3.781	1
KCNE1	100	A	T	L	Q	0.002	0.856	0.047238	0.855093	2.665	-3.69	-1.38	0.49	1.0802	0.8941	0.711	0.48	0.877456	NA	3.47171	4.94	3.781	1
KCNE1	100	G	C	L	V	0.116	0.03	0.047238	0.991747	2.32	-3.58	-0.45	0.067	0.056	0.7536	0.455	0.393	0.754031	NA	1.23077	3.07	1.017	0.824
KCNE1	100	G	T	L	M	0.014	0.891	0.047238	0.99411	2.665	-3.66	-0.5	0.264	0.3967	0.862	0.448	0.327	0.838162	NA	2.08859	3.07	1.017	0.824
KCNE1	99	A	C	V	G	0.006	0.569	0.587083	0.924254	2.52	-3.55	-0.06	0.326	0.6005	0.8673	0.569	0.479	0.845994	NA	2.59831	4.94	3.89	0.1
KCNE1	99	A	G	V	A	0.026	0.163	0.587083	0.999999	2.52	-3.5	-0.58	0.18	0.3912	0.831	0.395	0.369	0.821811	NA	1.57504	4.94	3.89	0.1
KCNE1	99	A	T	V	D	0.004	0.465	0.587083	0.948431	2.52	-3.56	-1.2	0.532	0.4996	0.8462	0.637	0.557	0.859002	NA	2.23726	4.94	3.89	0.1
KCNE1	99	C	A	V	F	0.098	0.015	0.587083	0.999997	2.175	-3.54	-1.17	0.134	-0.1639	0.6871	0.614	0.3	0.687538	NA	0.731168	-1.91	-0.76	0
KCNE1	99	C	G	V	L	0.265	0.002	0.587083	1	2.175	-3.42	-0.8	0.029	-0.285	0.6739	0.32	0.321	0.640158	NA	0.497027	-1.91	-0.76	0
KCNE1	99	C	T	V	I	0.248	0.001	0.587083	1	1.165	-3.39	-0.23	0.016	-0.459	0.5804	0.237	0.242	0.609295	NA	0.361645	-1.91	-0.76	0
KCNE1	98	C	A	R	L	0.003	0.86	0.004623	0.815497	2.665	-3.56	-1.84	0.323	0.9381	0.8338	0.66	0.521	0.917887	NA	2.96245	4.94	1.827	0.672
KCNE1	98	C	G	R	P	0.003	0.971	0.004623	0.839522	2.665	-3.59	-0.26	0.595	1.0616	0.8841	0.611	0.505	0.920942	NA	3.07542	4.94	1.827	0.672
KCNE1	98	C	T	R	Q	0.008	0.73	0.004623	0.621326	2.665	-3.55	-0.87	0.248	0.8648	0.8488	0.639	NA	0.887293	NA	2.93428	4.94	1.827	0.672
KCNE1	98	G	A	R	W	0.001	0.99	0.004623	0.814144	2.665	-3.61	-3.15	0.524	1.08	0.8889	0.742	NA	0.928634	NA	3.66839	3.96	2.585	0.716
KCNE1	98	G	C	R	G	0.003	0.877	0.004623	0.594961	2.665	-3.58	-1.28	0.409	1.0441	0.8757	0.658	0.483	0.929316	NA	3.35052	3.96	2.585	0.716
KCNE1	97	G	A	A	V	0.041	0.219	0.070054	0.906901	2.71	-3.5	-0.74	0.353	0.3014	0.7656	0.619	0.494	0.884699	NA	2.74773	4.05	3.068	0.999
KCNE1	97	G	C	A	G	0.042	0.068	0.070054	0.923871	2.71	-3.52	-0.86	0.284	0.0595	0.7728	0.548	0.41	0.86614	NA	2.70035	4.05	3.068	0.999
KCNE1	97	G	T	A	D	0.013	0.411	0.070054	0.684855	2.71	-3.55	-1.5	0.669	0.4485	0.8234	0.623	0.527	0.895824	NA	2.82944	4.05	3.068	0.999
KCNE1	97	C	A	A	S	0.115	0.015	0.070054	0.969431	2.02	-3.47	-1.09	0.106	-0.2533	0.714	0.369	0.454	0.706435	NA	1.55936	3.1	1.118	1
KCNE1	97	C	G	A	P	0.02	0.574	0.070054	0.797775	2.71	-3.56	-1.28	0.631	0.5933	0.8581	0.617	0.527	0.86417	NA	2.68126	3.1	1.118	1
KCNE1	97	C	T	A	T	0.033	0.173	0.070054	0.934292	2.71	-3.5	-1.38	0.138	0.1817	0.8036	0.55	0.429	0.824641	NA	2.15148	3.1	1.118	1
KCNE1	96	C	A	Q	H	0.005	0.968	0.002277	0.932285	2.75	-3.41	-2.22	0.137	0.8457	0.8515	0.652	0.528	0.906565	NA	2.72547	3.84	1.079	1
KCNE1	96	C	G	Q	H	0.005	0.968	0.002277	0.932285	2.75	-3.41	-2.22	0.137	0.8457	0.8515	0.652	0.528	0.906565	NA	2.75174	3.84	1.079	1
KCNE1	96	T	A	Q	L	0.374	0.621	0.002277	0.997325	2.75	-3.38	-1.1	0.452	0.4347	0.7811	0.631	0.488	0.884091	NA	3.35476	3.8	3.601	1
KCNE1	96	T	C	Q	R	0.014	0.904	0.002277	0.963904	2.75	-3.35	-1.64	0.131	0.8435	0.8603	0.705	0.561	0.902254	NA	2.84013	3.8	3.601	1
KCNE1	96	T	G	Q	P	0.011	0.971	0.002277	0.99785	2.75	-3.41	-0.77	0.673	0.815	0.8663	0.703	0.539	0.91896	NA	3.4135	3.8	3.601	1
KCNE1	96	G	A	Q	X	NA	NA	0.002277	1	NA	NA	NA	0.896	NA	NA	NA	NA	NA	NA	5.7928	4.94	4.714	1
KCNE1	96	G	C	Q	E	0.009	0.742	0.002277	0.993014	2.75	-3.34	-1.1	0.345	0.9327	0.8608	0.635	0.535	0.919679	NA	3.14629	4.94	4.714	1
KCNE1	96	G	T	Q	K	0.016	0.814	0.002277	0.996604	2.75	-3.31	-1.36	0.169	0.9347	0.8709	0.694	0.575	0.92875	NA	2.87336	4.94	4.714	1
KCNE1	95	A	C	V	G	0.009	0.13	0.30043	0.999012	0.69	-3.19	-0.82	0.148	-0.2202	0.617	0.565	0.47	0.620002	NA	1.95227	1.11	2.738	0.424
KCNE1	95	A	G	V	A	0.245	0.008	0.30043	1	0.69	-3.14	-0.27	0.11	-0.4111	0.5469	0.224	0.304	0.836536	NA	1.75667	1.11	2.738	0.424
KCNE1	95	A	T	V	D	0.015	0.13	0.30043	0.999318	0.69	-3.2	-1.26	0.513	-0.2551	0.5921	0.548	0.473	0.646995	NA	2.40173	1.11	2.738	0.424
KCNE1	95	C	A	V	F	0.7	0.001	0.30043	1	-1.81	-2.96	0.78	0.112	-0.648	0.3303	0.27	0.278	0.241664	NA	0.273576	-2.95	0.505	0.034
KCNE1	95	C	G	V	L	0.259	0	0.30043	1	-0.205	-2.98	0.06	0.077	-0.647	0.4619	0.211	0.297	0.461323	NA	0.471188	-2.95	0.505	0.034
KCNE1	95	C	T	V	I	0.405	0.007	0.30043	1	0.345	-3.06	0.17	0.044	-0.598	0.4896	0.262	0.262	0.443183	NA	0.521976	-2.95	0.505	0.034
KCNE1	94	A	C	Y	X	NA	NA	0.406371	1	NA	NA	NA	0.822	NA	NA	NA	NA	NA	NA	4.09086	1.64	0.077	0.002
KCNE1	94	A	T	Y	X	NA	NA	0.406371	1	NA	NA	NA	0.822	NA	NA	NA	NA	NA	NA	4.06995	1.64	0.077	0.002
KCNE1	94	T	A	Y	F	0.275	0.014	0.406371	1	1.78	-3.12	-0.71	0.127	-0.4721	0.6182	0.308	0.272	0.674433	NA	0.962324	2.2	0.777	0.001
KCNE1	94	T	C	Y	C	0.052	0.919	0.406371	1	2.47	-3.2	-1.91	0.376	0.2506	0.8458	0.499	0.302	0.903247	NA	2.08033	2.2	0.777	0.001
KCNE1	94	T	G	Y	S	0.197	0.09	0.406371	1	2.47	-3.15	-0.65	0.153	-0.1845	0.7126	0.584	0.323	0.743182	NA	1.27336	2.2	0.777	0.001
KCNE1	94	A	C	Y	D	0.06	0.382	0.406371	1	2.47	-3.19	-1.33	0.381	0.0007	0.7293	0.654	0.37	0.847575	NA	1.11927	2.52	0.268	0
KCNE1	94	A	G	Y	H	0.244	0.128	0.406371	1	2.125	-3.19	-0.67	0.237	-0.2347	0.7113	0.509	0.278	0.729786	NA	0.940529	2.52	0.268	0
KCNE1	94	A	T	Y	N	0.142	0.089	0.406371	1	2.125	-3.18	-0.89	0.142	-0.1528	0.7076	0.544	0.267	0.778232	NA	0.980408	2.52	0.268	0
KCNE1	93	G	A	A	V	0.022	0.455	0.097968	0.997181	2.56	-3.5	-1.66	0.121	0.39	0.8274	0.623	0.366	0.896756	NA	2.00844	3.02	0.95	0.425
KCNE1	93	G	C	A	G	0.068	0.208	0.097968	0.997898	2.56	-3.52	-0.92	0.175	0.3654	0.8157	0.54	0.349	0.837197	NA	1.92897	3.02	0.95	0.425
KCNE1	93	G	T	A	D	0.116	0.415	0.097968	0.987965	2.56	-3.55	-1.14	0.389	0.4277	0.8337	0.604	0.324	0.885284	NA	1.98686	3.02	0.95	0.425
KCNE1	93	C	A	A	S	0.416	0.337	0.097968	0.936088	2.56	-3.47	0.07	0.166	-0.0526	0.7565	0.551	0.324	0.834719	NA	1.67529	4.06	1.561	0.538
KCNE1	93	C	G	A	P	0.038	0.825	0.097968	0.644531	2.56	-3.56	0.45	0.344	0.6799	0.8223	0.585	0.416	0.912383	NA	2.4902	4.06	1.561	0.538
KCNE1	93	C	T	A	T	0.057	0.429	0.097968	0.868928	2.56	-3.5	-0.88	0.218	0.3408	0.7675	0.749	0.306	0.899244	NA	1.8999	4.06	1.561	0.538
KCNE1	92	C	A	K	N	0.003	0.882	0.004319	0.896509	2.655	-3.31	-2.65	0.119	0.8866	0.8523	0.533	0.333	0.933653	NA	2.78564	2.82	0.236	0.554
KCNE1	92	C	G	K	N	0.003	0.882	0.004319	0.896509	2.655	-3.31	-2.65	0.119	0.8866	0.8523	0.534	0.333	0.933653	NA	2.81191	2.82	0.236	0.554
KCNE1	92	T	A	K	M	0.001	0.933	0.004319	0.960878	2.655	-3.35	-2.63	0.307	0.841	0.8601	0.637	0.33	0.945843	NA	3.38521	2.46	1.497	0.97
KCNE1	92	T	C	K	R	0.24	0.022	0.004319	0.637661	1.62	-3.1	-1.33	0.041	0.0551	0.6222	0.439	0.223	0.881479	NA	1.93312	2.46	1.497	0.97
KCNE1	92	T	G	K	T	0.003	0.882	0.004319	0.916219	2.655	-3.31	-2.8	0.187	0.8679	0.8558	0.558	0.267	0.943007	NA	3.25537	2.46	1.497	0.97
KCNE1	92	T	A	K	X	NA	NA	0.004319	1	NA	NA	NA	0.846	NA	NA	NA	NA	NA	NA	5.70391	4.94	2.718	1
KCNE1	92	T	C	K	E	0.004	0.444	0.004319	0.879168	2.655	-3.27	-1.51	0.073	0.9462	0.8255	0.687	0.35	0.931605	NA	2.62196	4.94	2.718	1
KCNE1	92	T	G	K	Q	0.109	0.061	0.004319	0.812382	2.31	-3.28	-1.48	0.074	0.6048	0.7467	0.504	0.32	0.918157	NA	2.43666	4.94	2.718	1
KCNE1	91	G	C	D	E	0.18	0.056	0.00036	0.971247	2.34	-3.18	-0.68	0.092	-0.3546	0.6795	0.399	0.264	0.901873	NA	2.17315	4.94	1.833	1
KCNE1	91	G	T	D	E	0.18	0.056	0.00036	0.971247	2.34	-3.18	-0.68	0.092	-0.3546	0.6795	0.455	NA	0.901873	NA	2.15298	4.94	1.833	1
KCNE1	91	T	A	D	V	0.032	0.941	0.00036	0.999976	2.685	-3.31	-1.15	0.518	0.7018	0.8353	0.71	0.363	0.943346	NA	3.47769	3.79	2.7	1
KCNE1	91	T	C	D	G	0.23	0.109	0.00036	0.798984	1.995	-3.18	-1.11	0.155	0.2119	0.6987	0.542	0.275	0.897878	NA	2.86828	3.79	2.7	1
KCNE1	91	T	G	D	A	0.138	0.524	0.00036	0.744759	2.685	-3.25	-1.37	0.403	0.6802	0.788	0.61	0.33	0.937149	NA	2.93881	3.79	2.7	1
KCNE1	91	C	A	D	Y	0.289	0.981	0.00036	0.982136	2.685	-3.33	-1.64	0.536	0.7618	0.8454	0.603	0.355	0.955825	NA	3.39743	4.94	3.251	1
KCNE1	91	C	G	D	H	0.068	0.969	0.00036	0.963195	2.685	-3.32	-1.29	0.371	0.9646	0.8792	0.55	0.308	0.970188	NA	3.3681	4.94	3.251	1
KCNE1	91	C	T	D	N	0.317	0.749	0.00036	0.829521	2.685	-3.26	-0.72	0.35	0.9465	0.8597	0.406	0.259	0.948905	NA	3.24449	4.94	3.251	1
KCNE1	90	C	A	K	N	0.002	0.93	6.6e-05	0.992881	2.8	-3.51	-2.41	0.123	0.7517	0.8622	0.662	0.424	0.939528	NA	3.01412	0.888	0.076	0.92
KCNE1	90	C	G	K	N	0.002	0.93	6.6e-05	0.992881	2.8	-3.51	-2.41	0.123	0.7517	0.8622	0.662	0.424	0.939528	NA	3.04039	0.888	0.076	0.92
KCNE1	90	T	A	K	M	0.001	0.938	6.6e-05	0.992662	2.8	-3.55	-3.12	0.302	0.9746	0.8907	0.778	0.463	0.962809	NA	3.52761	3.73	2.709	0.985
KCNE1	90	T	C	K	R	0.009	0.736	6.6e-05	0.903081	2.8	-3.44	-1.66	0.131	0.9835	0.8558	0.679	0.416	0.94665	NA	2.8939	3.73	2.709	0.985
KCNE1	90	T	G	K	T	0.002	0.923	6.6e-05	0.983668	2.8	-3.52	-2.8	0.133	0.9872	0.8901	0.706	0.435	0.961235	NA	3.41218	3.73	2.709	0.985
KCNE1	90	T	A	K	X	NA	NA	6.6e-05	1	NA	NA	NA	0.796	NA	NA	NA	NA	NA	NA	5.17661	3.78	0.284	0.97
KCNE1	90	T	C	K	E	0.003	0.642	6.6e-05	0.95976	2.8	-3.48	-2.02	0.178	0.8791	0.8666	0.733	0.441	0.939562	NA	3.03	3.78	0.284	0.97
KCNE1	90	T	G	K	Q	0.024	0.085	6.6e-05	0.934184	2.8	-3.5	-2.02	0.065	0.5968	0.8092	0.517	0.426	0.913963	NA	1.9884	3.78	0.284	0.97
KCNE1	89	C	A	E	D	0.049	0.011	0.023354	0.997796	2.56	-3.46	-1.57	0.065	0.2261	0.7847	0.428	0.188	0.895347	NA	1.99636	4.06	0.786	0.97
KCNE1	89	C	G	E	D	0.049	0.011	0.023354	0.997796	2.56	-3.46	-1.57	0.065	0.2261	0.7847	0.428	0.188	0.895347	NA	2.02263	4.06	0.786	0.97
KCNE1	89	T	A	E	V	0.018	0.083	0.023354	0.979211	2.56	-3.54	-3.28	0.21	0.316	0.8052	0.487	0.302	0.91606	NA	2.64972	3.78	1.221	0.974
KCNE1	89	T	C	E	G	0.044	0.064	0.023354	0.989656	2.56	-3.53	-2.43	0.144	0.2535	0.798	0.398	0.258	0.926943	NA	2.28442	3.78	1.221	0.974
KCNE1	89	T	G	E	A	0.146	0.016	0.023354	0.991033	2.56	-3.51	-1.96	0.088	0.0393	0.7435	0.422	0.266	0.907399	NA	2.10344	3.78	1.221	0.974
KCNE1	89	C	A	E	X	NA	NA	0.023354	1	NA	NA	NA	0.707	NA	NA	NA	NA	NA	NA	4.54969	1.9	0.419	0.966
KCNE1	89	C	G	E	Q	0.208	0.004	0.023354	0.999331	2.015	-3.52	-0.8	0.073	-0.1236	0.7077	0.488	0.216	0.828859	NA	1.41356	1.9	0.419	0.966
KCNE1	89	C	T	E	K	0.483	0.001	0.023354	0.99681	1.665	-3.49	-1.04	0.069	-0.3239	0.6704	0.333	0.282	0.779327	NA	1.21903	1.9	0.419	0.966
KCNE1	88	T	A	Q	H	0.255	0.002	0.077895	0.96236	1.87	-3.41	-0.32	0.103	-0.3542	0.6179	0.447	0.266	0.843387	NA	1.29997	1.6	0.503	0.971
KCNE1	88	T	G	Q	H	0.255	0.002	0.077895	0.96236	1.87	-3.41	-0.32	0.103	-0.3542	0.6179	0.447	0.266	0.843387	NA	1.32542	1.6	0.503	0.971
KCNE1	88	T	A	Q	L	0.077	0.082	0.077895	0.91074	2.56	-3.38	-2.5	0.281	0.1823	0.7366	0.537	0.396	0.898404	NA	2.20761	4	0.776	0.989
KCNE1	88	T	C	Q	R	0.484	0.019	0.077895	0.993297	2.215	-3.35	-0.73	0.051	-0.1726	0.724	0.394	0.249	0.876821	NA	1.89569	4	0.776	0.989
KCNE1	88	T	G	Q	P	0.057	0.546	0.077895	0.891281	2.56	-3.41	-1.07	0.361	0.2895	0.7748	0.597	0.398	0.921779	NA	2.63588	4	0.776	0.989
KCNE1	88	G	A	Q	X	NA	NA	0.077895	1	NA	NA	NA	0.715	NA	NA	NA	NA	NA	NA	5.68551	3.24	2.032	1
KCNE1	88	G	C	Q	E	0.165	0.006	0.077895	0.907585	2.015	-3.34	-0.41	0.12	-0.1197	0.6839	0.3	0.325	0.897847	NA	2.00714	3.24	2.032	1
KCNE1	88	G	T	Q	K	0.615	0.082	0.077895	0.832529	2.56	-3.31	-0.75	0.198	-0.1805	0.6624	0.504	0.3	0.895932	NA	2.19992	3.24	2.032	1
KCNE1	87	C	A	W	C	0.002	0.718	0	1	2.8	-3.68	-7.6	0.75	1.0152	0.8974	0.871	0.555	0.949559	NA	3.51075	5.16	6.517	1
KCNE1	87	C	G	W	C	0.002	0.718	0	1	2.8	-3.68	-7.6	0.75	1.0152	0.8974	0.871	0.555	0.949559	NA	3.53702	5.16	6.517	1
KCNE1	87	C	T	W	X	NA	NA	0	1	NA	NA	NA	0.91	NA	NA	NA	NA	NA	NA	5.48753	5.16	6.517	1
KCNE1	87	C	A	W	L	0.003	0.982	0	0.999973	2.8	-3.6	-7.13	0.577	1.0505	0.9195	0.842	0.582	0.959275	NA	3.45803	5.16	6.517	1
KCNE1	87	C	G	W	S	0.016	0.991	0	1	2.8	-3.65	-7.22	0.61	1.0571	0.9206	0.903	0.6	0.961508	NA	3.57546	5.16	6.517	1
KCNE1	87	C	T	W	X	NA	NA	0	1	NA	NA	NA	0.91	NA	NA	NA	NA	NA	NA	5.46268	5.16	6.517	1
KCNE1	87	A	C	W	G	0.018	0.991	0	0.99996	2.8	-3.66	-6.26	0.661	1.0418	0.9138	0.91	0.606	0.956132	NA	4.00384	5.16	7.682	1
KCNE1	87	A	G	W	R	0.006	0.996	0	0.999895	2.8	-3.66	-7.51	0.756	1.0483	0.915	0.899	0.586	0.967136	NA	3.89943	5.16	7.682	1
KCNE1	87	A	T	W	R	0.006	0.996	0	0.999899	2.8	-3.66	-7.51	0.756	1.0483	0.915	0.899	0.586	0.967136	NA	3.85811	5.16	7.682	1
KCNE1	86	G	A	A	V	0.116	0.014	0.753872	1	0.895	-3.19	-0.26	0.053	-0.471	0.5428	0.282	0.206	0.578715	NA	0.28165	-2.14	-0.006	0.005
KCNE1	86	G	C	A	G	0.071	0	0.753872	1	0.895	-3.19	-0.99	0.104	-0.4574	0.5434	0.217	0.24	0.566444	NA	1.15276	-2.14	-0.006	0.005
KCNE1	86	G	T	A	D	0.12	0.001	0.753872	1	0.205	-3.05	-0.11	0.083	-0.6158	0.4312	0.265	0.291	0.545476	NA	0.776716	-2.14	-0.006	0.005
KCNE1	86	C	A	A	S	0.701	0.002	0.753872	1	-0.805	-3.14	0.02	0.04	-0.6461	0.3337	0.32	0.274	0.405012	NA	0.108728	-10.3	-1.417	0
KCNE1	86	C	G	A	P	0.099	0.086	0.753872	1	0.895	-3.22	-0.96	0.148	-0.4868	0.5671	0.453	0.346	0.454426	NA	0.357509	-10.3	-1.417	0
KCNE1	86	C	T	A	T	1	0	0.753872	1	-1.175	-3.17	0.02	0.037	-0.5915	0.3339	0.309	0.235	0.421428	NA	0.071508	-10.3	-1.417	0
KCNE1	85	A	C	D	E	0.089	0.576	4e-06	0.999991	2.74	-3.14	-1.93	0.511	0.1307	0.742	0.573	0.52	0.822028	NA	1.0883	0.768	0.11	0.03
KCNE1	85	A	T	D	E	0.089	0.576	4e-06	0.999991	2.74	-3.14	-1.93	0.511	0.1307	0.742	0.573	0.52	0.822028	NA	1.0674	0.768	0.11	0.03
KCNE1	85	T	A	D	V	0	0.982	4e-06	0.980716	2.74	-3.29	-6.01	0.779	1.0152	0.8893	0.691	0.567	0.940285	NA	3.44421	5.16	4.906	0.996
KCNE1	85	T	C	D	G	0.004	0.936	4e-06	0.994834	2.74	-3.27	-4.77	0.673	0.564	0.884	0.596	0.534	0.94367	NA	3.47821	5.16	4.906	0.996
KCNE1	85	T	G	D	A	0.002	0.902	4e-06	0.996489	2.74	-3.24	-5.14	0.691	0.5438	0.8784	0.564	0.517	0.94922	NA	3.43914	5.16	4.906	0.996
KCNE1	85	C	A	D	Y	0.001	0.996	4e-06	0.994307	2.74	-3.31	-5.84	0.734	0.431	0.8707	0.597	0.562	0.931601	NA	2.38159	4.24	2.975	0.991
KCNE1	85	C	G	D	H	0.001	0.987	4e-06	0.9971	2.74	-3.3	-4.38	0.371	0.4198	0.8692	0.579	0.539	0.925516	NA	2.35816	4.24	2.975	0.991
KCNE1	85	C	T	D	N	0.034	0.268	4e-06	0.999452	2.045	-3.13	-2.9	0.218	-0.0797	0.5957	0.33	NA	0.89018	NA	1.73412	4.24	2.975	0.991
KCNE1	84	G	A	S	F	0.005	0.816	0.100305	0.987318	2.595	-3.31	-2.96	0.315	0.9345	0.8673	0.639	0.337	0.957738	NA	3.63828	5.16	6.316	1
KCNE1	84	G	C	S	C	0.005	0.703	0.100305	0.961346	2.595	-3.31	-2.98	0.346	0.9265	0.8461	0.606	0.337	0.958644	NA	3.54833	5.16	6.316	1
KCNE1	84	G	T	S	Y	0.004	0.867	0.100305	0.978464	2.595	-3.31	-2.3	0.347	0.9578	0.8723	0.635	0.309	0.95963	NA	3.51608	5.16	6.316	1
KCNE1	84	A	C	S	A	0.128	0.006	0.100305	0.872914	1.9	-3.04	-1.25	0.102	-0.2058	0.6161	0.328	0.237	0.84139	NA	1.99274	3.98	1.319	1
KCNE1	84	A	G	S	P	0.027	0.539	0.100305	0.761257	2.595	-3.29	-1.87	0.486	0.6498	0.7749	0.635	0.292	0.921202	NA	3.11206	3.98	1.319	1
KCNE1	84	A	T	S	T	0.372	0.006	0.100305	0.671552	1.79	-3.23	-0.58	0.099	-0.1153	0.6693	0.419	0.294	0.839385	NA	1.49278	3.98	1.319	1
KCNE1	83	C	A	E	D	0.343	0.171	0.024672	0.97961	2.595	-3.46	-0.49	0.284	-0.1482	0.7354	0.493	0.275	0.876414	NA	1.89933	5.16	1.438	1
KCNE1	83	C	G	E	D	0.343	0.171	0.024672	0.97961	2.595	-3.46	-0.49	0.284	-0.1482	0.7354	0.493	0.275	0.876414	NA	1.9256	5.16	1.438	1
KCNE1	83	T	A	E	V	0.267	0.437	0.024672	0.835445	2.595	-3.54	-2.17	0.425	0.2912	0.7846	0.623	0.418	0.886104	NA	3.11304	5.16	3.134	1
KCNE1	83	T	C	E	G	0.083	0.559	0.024672	0.90504	2.595	-3.53	-2.7	0.371	0.5413	0.8405	0.576	0.346	0.917465	NA	3.19603	5.16	3.134	1
KCNE1	83	T	G	E	A	0.405	0.036	0.024672	0.922554	1.7	-3.51	-1.22	0.177	-0.1432	0.7071	0.389	0.323	0.865549	NA	2.06754	5.16	3.134	1
KCNE1	83	C	A	E	X	NA	NA	0.024672	1	NA	NA	NA	0.73	NA	NA	NA	NA	NA	NA	4.90268	2.13	1.339	0.999
KCNE1	83	C	G	E	Q	0.183	0.06	0.024672	0.98443	1.9	-3.52	-1.31	0.15	-0.0961	0.7578	0.325	0.271	0.824627	NA	1.58917	2.13	1.339	0.999
KCNE1	83	C	T	E	K	0.144	0.397	0.024672	0.934102	2.595	-3.49	-1.7	0.525	0.1343	0.7666	0.649	NA	0.892177	NA	1.95327	2.13	1.339	0.999
KCNE1	82	G	C	I	M	0	1	0	0.938754	2.8	-3.49	-1.64	0.815	0.7277	0.8788	0.649	0.669	0.898245	NA	2.85188	0.599	0.386	0.996
KCNE1	82	A	C	I	S	0	0.999	0	0.999933	2.8	-3.5	-3.5	0.896	1.0483	0.915	0.948	0.721	0.921296	NA	3.64862	5.16	7.92	1
KCNE1	82	A	G	I	T	0	0.999	0	0.999735	2.8	-3.49	-3.04	0.871	1.0483	0.915	0.939	0.668	0.922271	NA	3.44534	5.16	7.92	1
KCNE1	82	A	T	I	N	0	1	0	0.999915	2.8	-3.53	-3.93	0.913	1.0483	0.915	0.908	0.738	0.909371	NA	3.62478	5.16	7.92	1
KCNE1	82	T	A	I	F	0	0.999	0	0.999982	2.8	-3.5	-2.82	0.872	1.0483	0.915	0.911	0.719	0.940576	NA	3.80087	5.16	6.807	1
KCNE1	82	T	C	I	V	0	0.983	0	0.995489	2.8	-3.3	-0.5	0.575	1.0156	0.9015	0.753	0.695	0.90412	NA	3.54107	5.16	6.807	1
KCNE1	82	T	G	I	L	0	0.994	0	0.998305	2.8	-3.33	-1.21	0.655	1.0055	0.9032	0.767	0.732	0.911873	NA	3.75374	5.16	6.807	1
KCNE1	81	G	C	Y	X	NA	NA	1e-06	1	NA	NA	NA	0.878	NA	NA	NA	NA	NA	NA	5.91902	5.16	5.585	1
KCNE1	81	G	T	Y	X	NA	NA	1e-06	1	NA	NA	NA	0.878	NA	NA	NA	NA	NA	NA	5.89885	5.16	5.585	1
KCNE1	81	T	A	Y	F	0	0.997	1e-06	0.99969	2.8	-3.48	-3.61	0.713	1.0491	0.9154	0.901	0.695	0.916699	NA	3.40916	5.16	6.807	1
KCNE1	81	T	C	Y	C	0	1	1e-06	0.999984	2.8	-3.62	-8.39	0.932	1.0483	0.915	0.916	0.681	0.926141	NA	3.73493	5.16	6.807	1
KCNE1	81	T	G	Y	S	0	0.999	1e-06	0.999975	2.8	-3.58	-8.05	0.953	1.0483	0.915	0.939	0.671	0.942305	NA	3.63236	5.16	6.807	1
KCNE1	81	A	C	Y	D	0	1	1e-06	0.99998	2.8	-3.6	-8.87	0.921	1.0483	0.915	0.954	0.704	0.965109	NA	3.75423	5.16	7.92	1
KCNE1	81	A	G	Y	H	0	1	1e-06	0.999841	2.8	-3.59	-4.75	0.911	0.9943	0.8932	0.919	0.687	0.899236	NA	3.71232	5.16	7.92	1
KCNE1	81	A	T	Y	N	0	1	1e-06	0.999986	2.8	-3.59	-8.05	0.964	1.0483	0.915	0.915	0.666	0.923709	NA	3.73753	5.16	7.92	1
KCNE1	80	A	C	V	G	0.003	0.809	0.079382	0.580851	2.665	-3.55	-3.36	0.349	0.9433	0.8682	0.694	0.469	0.875185	NA	3.37449	5.16	2.398	0.93
KCNE1	80	A	G	V	A	0.122	0.513	0.079382	0.999988	2.665	-3.5	-1.21	0.349	0.3245	0.8437	0.559	0.35	0.884767	NA	2.71358	5.16	2.398	0.93
KCNE1	80	A	T	V	D	0.007	0.769	0.079382	0.676242	2.665	-3.56	-2.55	0.6	0.8202	0.858	0.683	0.481	0.904332	NA	3.40567	5.16	2.398	0.93
KCNE1	80	C	A	V	F	0.04	0.907	0.079382	0.999948	2.665	-3.54	-1.84	0.433	0.4127	0.8725	0.559	0.334	0.891521	NA	2.76705	3.34	1.338	0.935
KCNE1	80	C	G	V	L	0.424	0.11	0.079382	0.999995	2.665	-3.42	0.29	0.246	-0.0794	0.7081	0.558	0.352	0.841344	NA	1.61822	3.34	1.338	0.935
KCNE1	80	C	T	V	I	0.257	0.016	0.079382	0.999999	2.115	-3.39	-0.23	0.074	-0.1966	0.6998	0.446	NA	0.772785	NA	1.39886	3.34	1.338	0.935
KCNE1	79	G	C	N	K	0.012	0.991	3e-06	0.77735	2.78	-3.4	-2.27	0.661	0.6915	0.8559	0.572	0.53	0.803747	NA	2.41931	-4.62	0.109	0.925
KCNE1	79	G	T	N	K	0.012	0.991	3e-06	0.77735	2.78	-3.4	-2.27	0.661	0.6915	0.8559	0.572	0.53	0.803747	NA	2.39914	-4.62	0.109	0.925
KCNE1	79	T	A	N	I	0.001	0.995	3e-06	0.99892	2.78	-3.45	-3.27	0.727	0.9148	0.8916	0.788	0.553	0.903252	NA	3.47129	4.01	3.276	1
KCNE1	79	T	C	N	S	0.021	0.888	3e-06	0.989871	2.78	-3.39	-2.02	0.147	0.8121	0.8568	0.611	0.507	0.924642	NA	3.12295	4.01	3.276	1
KCNE1	79	T	G	N	T	0.008	0.973	3e-06	0.996758	2.78	-3.42	-2.54	0.51	0.9019	0.8889	0.706	0.502	0.909075	NA	3.32364	4.01	3.276	1
KCNE1	79	T	A	N	Y	0.004	0.989	3e-06	0.99933	2.78	-3.46	-1.5	0.671	0.9267	0.8945	0.743	0.519	0.903456	NA	3.46937	3.97	3.326	1
KCNE1	79	T	C	N	D	0.038	0.956	3e-06	0.994416	2.78	-3.39	-2.45	0.507	0.854	0.8711	0.672	0.491	0.932764	NA	2.98443	3.97	3.326	1
KCNE1	79	T	G	N	H	0.556	0.592	3e-06	0.997237	2.43	-3.46	1.45	0.155	0.239	0.7419	0.467	0.53	0.88817	NA	2.64383	3.97	3.326	1
KCNE1	78	G	C	F	L	0.006	0.208	0.000222	0.914041	2.56	-3.41	-2.38	0.446	0.5583	0.6918	0.585	0.436	0.848416	NA	3.07635	5.16	5.519	1
KCNE1	78	G	T	F	L	0.006	0.208	0.000222	0.914041	2.56	-3.41	-2.38	0.446	0.5583	0.6918	0.585	0.436	0.848416	NA	3.05618	5.16	5.519	1
KCNE1	78	A	C	F	C	0.001	0.943	0.000222	0.889629	2.56	-3.58	-4.32	0.448	0.8773	0.867	0.659	0.426	0.925549	NA	3.45071	1.04	1.739	1
KCNE1	78	A	G	F	S	0.001	0.8	0.000222	0.830939	2.56	-3.55	-4.53	0.539	0.8502	0.8462	0.733	0.536	0.90686	NA	3.39073	1.04	1.739	1
KCNE1	78	A	T	F	Y	1	0.005	0.000222	0.623032	1.175	-3.47	1.97	0.168	-0.3955	0.56	0.497	0.447	0.663161	NA	1.61336	1.04	1.739	1
KCNE1	78	A	C	F	V	0.002	0.559	0.000222	0.960815	2.56	-3.5	-3.14	0.447	0.9534	0.8557	0.657	0.432	0.849345	NA	3.00254	5.16	7.92	1
KCNE1	78	A	G	F	L	0.006	0.208	0.000222	0.926814	2.56	-3.41	-2.38	0.446	0.6018	0.7095	0.603	0.436	0.855715	NA	2.5537	5.16	7.92	1
KCNE1	78	A	T	F	I	0.003	0.442	0.000222	0.919902	2.56	-3.5	-2.81	0.509	0.9481	0.8313	0.619	0.418	0.875353	NA	2.57025	5.16	7.92	1
KCNE1	77	G	A	P	L	0.018	1	0	1	2.8	-3.7	-5.32	0.839	1.036	0.91	0.751	0.487	0.953079	NA	3.33737	5.16	5.4	1
KCNE1	77	G	C	P	R	0.002	1	0	0.999996	2.8	-3.71	-6.14	0.898	1.0807	0.9341	0.745	0.412	0.945286	NA	3.71963	5.16	5.4	1
KCNE1	77	G	T	P	Q	0.001	1	0	0.999992	2.8	-3.72	-5.46	0.779	1.0807	0.9341	0.727	0.372	0.944472	NA	3.68221	5.16	5.4	1
KCNE1	77	G	A	P	S	0.003	0.999	0	0.99999	2.8	-3.67	-5.39	0.667	1.0589	0.9215	0.805	0.41	0.975903	NA	3.65271	5.16	8.493	1
KCNE1	77	G	C	P	A	0.004	0.998	0	0.999984	2.8	-3.66	-5.18	0.611	1.0589	0.9215	0.804	0.448	0.975781	NA	3.49883	5.16	8.493	1
KCNE1	77	G	T	P	T	0.002	0.999	0	0.999989	2.8	-3.69	-5	0.771	1.0807	0.9341	0.813	0.4	0.958657	NA	3.5764	5.16	8.493	1
KCNE1	76	G	C	D	E	0.003	0.894	5e-06	0.602971	2.78	-3.53	-3	0.701	0.9559	0.882	0.653	0.453	0.956402	NA	3.00319	1.86	1.288	1
KCNE1	76	G	T	D	E	0.003	0.894	5e-06	0.612368	2.78	-3.53	-3	0.701	0.9595	0.882	0.653	0.453	0.956402	NA	2.98302	1.86	1.288	1
KCNE1	76	T	A	D	V	0	0.996	5e-06	1	2.78	-3.64	-7.1	0.867	1.0483	0.915	0.86	0.515	0.958286	NA	3.88137	5.16	6.807	1
KCNE1	76	T	C	D	G	0.006	0.989	5e-06	0.995898	2.78	-3.61	-5.14	0.847	1.0418	0.9138	0.797	0.471	0.965395	NA	3.93174	5.16	6.807	1
KCNE1	76	T	G	D	A	0.002	0.983	5e-06	0.994448	2.78	-3.6	-6.04	0.818	1.056	0.913	0.775	0.447	0.955473	NA	3.90711	5.16	6.807	1
KCNE1	76	C	A	D	Y	0.001	0.999	5e-06	0.997352	2.78	-3.66	-7.02	0.872	1.0224	0.911	0.79	0.485	0.951222	NA	3.07243	5.16	5.044	1
KCNE1	76	C	G	D	H	0.016	0.998	5e-06	0.994454	2.78	-3.65	-5.09	0.839	1.0295	0.9108	0.723	0.437	0.965488	NA	3.05261	5.16	5.044	1
KCNE1	76	C	T	D	N	0.086	0.793	5e-06	0.973685	2.43	-3.59	-2.73	0.592	0.8761	0.8575	0.617	NA	0.959337	NA	2.97012	5.16	5.044	1
KCNE1	75	G	C	N	K	0.189	0.057	0.000528	0.999991	0	-2.99	-1.76	0.113	-0.5805	0.4764	0.374	0.308	0.587149	NA	0.133799	-5.11	-2.012	0
KCNE1	75	G	T	N	K	0.189	0.057	0.000528	0.99999	0	-2.99	-1.76	0.113	-0.5805	0.4764	0.374	0.308	0.587149	NA	0.113628	-5.11	-2.012	0
KCNE1	75	T	A	N	I	0.003	0.177	0.000528	1	0	-3.08	-4.51	0.233	-0.1419	0.6268	0.325	0.309	0.844679	NA	1.98919	4.01	2.599	0.096
KCNE1	75	T	C	N	S	0.059	0.005	0.000528	1	0	-3.02	-1.12	0.071	-0.4821	0.4796	0.236	0.214	0.787729	NA	1.20942	4.01	2.599	0.096
KCNE1	75	T	G	N	T	0.025	0.039	0.000528	1	0	-3.05	-2.5	0.169	-0.2843	0.5857	0.284	0.225	0.807677	NA	1.40583	4.01	2.599	0.096
KCNE1	75	T	A	N	Y	0.013	0.05	0.000528	1	0	-3.08	-2.41	0.178	-0.2154	0.5918	0.428	0.302	0.805717	NA	1.2745	4.27	0.695	0.05
KCNE1	75	T	C	N	D	0.172	0.001	0.000528	1	-0.55	-3.02	-1.91	0.096	-0.536	0.523	0.257	0.211	0.760577	NA	0.681026	4.27	0.695	0.05
KCNE1	75	T	G	N	H	1	0	0.000528	1	-2.725	-2.93	0.73	0.119	-0.7153	0.3092	0.293	0.21	0.629258	NA	0.2413	4.27	0.695	0.05
KCNE1	74	G	A	S	L	0.003	0.992	0	0.999926	2.78	-3.48	-4.14	0.599	1.0497	0.9175	0.905	NA	0.976686	NA	4.12718	5.16	8.493	1
KCNE1	74	G	C	S	W	0.001	1	0	1	2.78	-3.53	-4.96	0.578	1.0516	0.9184	0.844	0.496	0.97487	NA	4.24489	5.16	8.493	1
KCNE1	74	G	T	S	X	NA	NA	0	1	NA	NA	NA	0.749	NA	NA	NA	NA	NA	NA	6.10846	5.16	8.493	1
KCNE1	74	A	C	S	A	0.024	0.905	0	0.994899	2.78	-3.38	-2.04	0.176	0.9973	0.8882	0.753	0.457	0.959407	NA	3.63121	5.16	5.041	1
KCNE1	74	A	G	S	P	0.068	0.411	0	0.999773	2.43	-3.5	-2.91	0.269	0.832	0.8481	0.795	0.457	0.943911	NA	2.82836	5.16	5.041	1
KCNE1	74	A	T	S	T	0.015	0.91	0	0.99864	2.78	-3.44	-1.77	0.36	0.9383	0.8814	0.767	0.467	0.956439	NA	3.52586	5.16	5.041	1
KCNE1	73	G	C	H	Q	0.017	0.923	4e-06	0.79232	2.75	-3.43	-2.86	0.226	1.091	0.8892	0.6	0.301	0.97536	NA	3.10895	4.07	3.743	1
KCNE1	73	G	T	H	Q	0.017	0.923	4e-06	0.798732	2.75	-3.43	-2.86	0.226	1.0885	0.8892	0.604	0.301	0.97536	NA	3.08878	4.07	3.743	1
KCNE1	73	T	A	H	L	0.004	0.923	4e-06	0.994918	2.75	-3.43	-5.5	0.431	1.0237	0.8998	0.785	0.374	0.958839	NA	3.78156	5.16	3.806	1
KCNE1	73	T	C	H	R	0.013	0.923	4e-06	0.976204	2.75	-3.42	-2.96	0.219	1.0165	0.8989	0.687	0.308	0.961007	NA	3.61924	5.16	3.806	1
KCNE1	73	T	G	H	P	0.014	0.964	4e-06	0.994461	2.75	-3.47	-4.07	0.397	1.0014	0.893	0.759	0.293	0.948473	NA	3.78221	5.16	3.806	1
KCNE1	73	G	A	H	Y	0.01	0.949	4e-06	0.942383	2.75	-3.43	-3.21	0.301	1.079	0.9033	0.675	0.342	0.941757	NA	3.6445	5.16	3.278	1
KCNE1	73	G	C	H	D	0.186	0.201	4e-06	0.976425	2.405	-3.43	-3.18	0.144	0.6563	0.8299	0.545	0.307	0.915565	NA	2.576	5.16	3.278	1
KCNE1	73	G	T	H	N	0.119	0.85	4e-06	0.921652	2.75	-3.44	-2.07	0.127	0.9935	0.8806	0.538	0.314	0.951361	NA	3.05654	5.16	3.278	1
KCNE1	72	C	A	E	D	0.007	0.9	0	0.948888	2.78	-3.46	-2.71	0.697	0.8644	0.8727	0.704	0.489	0.932535	NA	3.08729	3.31	1.969	1
KCNE1	72	C	G	E	D	0.007	0.9	0	0.945652	2.78	-3.46	-2.71	0.697	0.8644	0.8727	0.705	0.489	0.932535	NA	3.11356	3.31	1.969	1
KCNE1	72	T	A	E	V	0.001	0.992	0	0.999914	2.78	-3.54	-6.04	0.789	1.0461	0.914	0.936	0.566	0.968244	NA	4.35671	5.16	6.807	1
KCNE1	72	T	C	E	G	0.001	0.995	0	0.999832	2.78	-3.53	-6.29	0.819	1.0461	0.914	0.916	0.52	0.964956	NA	4.42043	5.16	6.807	1
KCNE1	72	T	G	E	A	0.002	0.992	0	0.999798	2.78	-3.51	-5.25	0.798	1.0469	0.9144	0.921	0.577	0.960572	NA	4.25556	5.16	6.807	1
KCNE1	72	C	A	E	X	NA	NA	0	1	NA	NA	NA	0.92	NA	NA	NA	NA	NA	NA	5.98273	5.16	5.052	1
KCNE1	72	C	G	E	Q	0.056	0.859	0	0.999587	2.43	-3.52	-2.46	0.745	1.0053	0.9109	0.781	0.514	0.962132	NA	3.69827	5.16	5.052	1
KCNE1	72	C	T	E	K	0.003	0.966	0	0.999901	2.78	-3.49	-3.32	0.757	1.0148	0.9089	0.877	0.544	0.948818	NA	3.96977	5.16	5.052	1
KCNE1	71	A	C	L	R	0.542	0.487	0.014725	0.99885	2.78	-3.68	-0.41	0.662	0.2944	0.7031	0.612	0.441	0.93989	NA	3.28371	5.16	5.993	1
KCNE1	71	A	G	L	P	0.043	0.99	0.014725	1	2.78	-3.7	-2.88	0.776	0.958	0.9071	0.749	0.451	0.975895	NA	4.2719	5.16	5.993	1
KCNE1	71	A	T	L	Q	0.245	0.958	0.014725	0.998506	2.78	-3.69	-0.98	0.66	0.7479	0.872	0.649	0.44	0.947111	NA	4.226	5.16	5.993	1
KCNE1	71	G	C	L	V	0.067	0.832	0.014725	0.995717	2.78	-3.58	-1.36	0.352	0.794	0.8484	0.566	0.314	0.941771	NA	3.59859	5.16	4.553	1
KCNE1	71	G	T	L	M	0.044	0.978	0.014725	0.995166	2.78	-3.66	-0.31	0.359	0.9964	0.9086	0.531	0.358	0.973396	NA	3.76049	5.16	4.553	1
KCNE1	70	C	A	K	N	0.003	0.991	4.6e-05	0.97771	2.75	-3.51	-3.42	0.34	0.8532	0.8866	0.634	0.326	0.909665	NA	3.11041	-3.61	-0.01	0.908
KCNE1	70	C	G	K	N	0.003	0.991	4.6e-05	0.97771	2.75	-3.51	-3.42	0.34	0.8532	0.8866	0.632	0.326	0.909665	NA	3.13667	-3.61	-0.01	0.908
KCNE1	70	T	A	K	M	0.001	0.99	4.6e-05	0.996319	2.75	-3.55	-4.39	0.439	0.9902	0.9008	0.832	0.432	0.972857	NA	4.26823	5.16	4.08	1
KCNE1	70	T	C	K	R	0.407	0.318	4.6e-05	0.949089	2.205	-3.44	-0.11	0.047	0.2293	0.7254	0.512	0.319	0.925904	NA	3.03741	5.16	4.08	1
KCNE1	70	T	G	K	T	0.003	0.994	4.6e-05	0.99177	2.75	-3.52	-4.39	0.371	1.0017	0.9008	0.799	0.364	0.972637	NA	4.16893	5.16	4.08	1
KCNE1	70	T	A	K	X	NA	NA	4.6e-05	1	NA	NA	NA	0.917	NA	NA	NA	NA	NA	NA	6.3334	5.16	5.158	1
KCNE1	70	T	C	K	E	0.004	0.94	4.6e-05	0.991796	2.75	-3.48	-2.93	0.339	1.035	0.9059	0.842	0.335	0.966971	NA	4.18913	5.16	5.158	1
KCNE1	70	T	G	K	Q	0.006	0.948	4.6e-05	0.986754	2.75	-3.5	-2.46	0.348	1.0365	0.9066	0.773	0.349	0.96743	NA	4.10619	5.16	5.158	1
KCNE1	69	C	A	K	N	0.002	0.898	0.000519	0.975079	2.685	-3.25	-4.24	0.304	0.8352	0.8614	0.658	0.368	0.946799	NA	3.56974	1.71	0.617	0.999
KCNE1	69	C	G	K	N	0.002	0.898	0.000519	0.974103	2.685	-3.25	-4.24	0.304	0.8446	0.8614	0.658	0.368	0.946799	NA	3.59601	1.71	0.617	0.999
KCNE1	69	T	A	K	M	0.001	0.938	0.000519	0.968364	2.685	-3.3	-5.19	0.445	0.8664	0.8697	0.734	0.412	0.963178	NA	3.96164	4	2.502	1
KCNE1	69	T	C	K	R	0.338	0.095	0.000519	0.686838	2.135	-3.17	-1.79	0.076	0.3669	0.7116	0.537	NA	0.920662	NA	2.60558	4	2.502	1
KCNE1	69	T	G	K	T	0.002	0.923	0.000519	0.931643	2.685	-3.26	-5.2	0.387	0.9027	0.8684	0.713	0.377	0.961419	NA	3.85119	4	2.502	1
KCNE1	69	T	A	K	X	NA	NA	0.000519	1	NA	NA	NA	0.883	NA	NA	NA	NA	NA	NA	5.9896	3.98	3.194	1
KCNE1	69	T	C	K	E	0.003	0.563	0.000519	0.95682	2.685	-3.21	-3.44	0.315	0.7838	0.8299	0.748	0.318	0.936207	NA	3.79448	3.98	3.194	1
KCNE1	69	T	G	K	Q	0.041	0.085	0.000519	0.931762	1.995	-3.15	-3.23	0.115	0.3876	0.7344	0.446	0.358	0.905826	NA	3.18296	3.98	3.194	1
KCNE1	68	G	A	S	F	0.001	0.995	1.1e-05	0.999862	2.75	-3.51	-5.57	0.593	1.0571	0.9206	0.936	0.548	0.978284	NA	4.46832	5.16	6.721	1
KCNE1	68	G	C	S	C	0.001	0.986	1.1e-05	0.999536	2.75	-3.51	-4.54	0.46	1.0571	0.9206	0.892	0.494	0.986112	NA	4.41669	5.16	6.721	1
KCNE1	68	G	T	S	Y	0	0.995	1.1e-05	0.999763	2.75	-3.51	-5.57	0.608	1.0571	0.9206	0.917	0.508	0.978284	NA	4.32615	5.16	6.721	1
KCNE1	68	A	C	S	A	0.151	0.272	1.1e-05	0.909913	2.205	-3.38	-2.46	0.101	0.6865	0.8048	0.61	0.506	0.926164	NA	2.83205	5.16	6.001	1
KCNE1	68	A	G	S	P	0.003	0.982	1.1e-05	0.995008	2.75	-3.5	-4.61	0.622	0.9998	0.9057	0.869	0.456	0.983157	NA	4.13728	5.16	6.001	1
KCNE1	68	A	T	S	T	0.003	0.834	1.1e-05	0.971372	2.75	-3.44	-2.75	0.408	0.9787	0.8787	0.806	0.47	0.969716	NA	3.7884	5.16	6.001	1
KCNE1	67	C	A	R	L	0.002	0.353	5.3e-05	0.999998	2.43	-3.56	-5.41	0.928	0.9387	0.8642	0.91	0.787	0.959976	NA	3.58007	5.16	5.006	1
KCNE1	67	C	G	R	P	0.002	0.997	5.3e-05	0.999998	2.78	-3.59	-5.18	0.955	1.0589	0.9215	0.94	0.785	0.983303	NA	4.27121	5.16	5.006	1
KCNE1	67	C	T	R	H	0.002	0.987	5.3e-05	0.999993	2.78	-3.59	-3.89	0.884	1.0571	0.9206	0.909	NA	0.981224	NA	4.20858	5.16	5.006	1
KCNE1	67	G	A	R	C	0	0.994	5.3e-05	1	2.78	-3.61	-6.41	0.942	1.0571	0.9206	0.949	0.769	0.981367	NA	4.55431	5.16	6.7	1
KCNE1	67	G	C	R	G	0.001	0.993	5.3e-05	0.999993	2.78	-3.58	-5.45	0.953	1.0571	0.9206	0.948	0.822	0.98086	NA	4.31745	5.16	6.7	1
KCNE1	67	G	T	R	S	0.002	0.993	5.3e-05	0.999994	2.78	-3.55	-4.14	0.901	1.0571	0.9206	0.936	0.751	0.984809	NA	4.22009	5.16	6.7	1
KCNE1	66	G	C	I	M	0.003	0.98	1.1e-05	0.999774	2.78	-3.49	-0.96	0.514	0.9218	0.8768	0.625	0.226	0.910594	NA	3.7659	4.28	3.007	1
KCNE1	66	A	C	I	S	0.001	0.992	1.1e-05	0.999994	2.78	-3.5	-3.89	0.807	1.0289	0.9072	0.919	0.421	0.907341	NA	4.49156	5.16	7.92	1
KCNE1	66	A	G	I	T	0.179	0.988	1.1e-05	0.999975	2.78	-3.49	-2.54	0.748	0.942	0.8699	0.861	0.402	0.856789	NA	4.28665	5.16	7.92	1
KCNE1	66	A	T	I	N	0.001	0.994	1.1e-05	0.999992	2.78	-3.53	-4.86	0.843	1.0289	0.9072	0.916	0.431	0.935786	NA	4.4687	5.16	7.92	1
KCNE1	66	T	A	I	F	0.003	0.973	1.1e-05	0.999998	2.78	-3.5	-2.93	0.662	1.0236	0.905	0.797	0.236	0.892816	NA	3.92512	5.16	4.101	1
KCNE1	66	T	C	I	V	0.298	0.573	1.1e-05	0.999636	2.78	-3.3	-0.07	0.159	0.4414	0.7699	0.538	0.241	0.886031	NA	3.51329	5.16	4.101	1
KCNE1	66	T	G	I	L	0.09	0.272	1.1e-05	0.999842	2.43	-3.33	-1.04	0.31	0.6106	0.815	0.549	0.246	0.841858	NA	2.80115	5.16	4.101	1
KCNE1	65	G	C	Y	X	NA	NA	0.006804	1	NA	NA	NA	0.868	NA	NA	NA	NA	NA	NA	5.72278	2.98	1.668	1
KCNE1	65	G	T	Y	X	NA	NA	0.006804	1	NA	NA	NA	0.868	NA	NA	NA	NA	NA	NA	5.7026	2.98	1.668	1
KCNE1	65	T	A	Y	F	0.056	0.973	0.006804	0.987745	2.75	-3.48	-2.68	0.346	1.012	0.9006	0.664	0.276	0.964593	NA	3.74279	5.16	6.807	1
KCNE1	65	T	C	Y	C	0.02	0.997	0.006804	0.999395	2.75	-3.62	-6.18	0.461	1.0277	0.914	0.749	0.293	0.921434	NA	4.52575	5.16	6.807	1
KCNE1	65	T	G	Y	S	0.191	0.967	0.006804	0.999041	2.75	-3.58	-5.54	0.483	0.9425	0.8976	0.707	0.39	0.959251	NA	3.90263	5.16	6.807	1
KCNE1	65	A	C	Y	D	0.127	0.977	0.006804	0.998325	2.75	-3.6	-6.61	0.491	0.8791	0.895	0.716	0.396	0.973574	NA	3.28697	5.16	3.903	1
KCNE1	65	A	G	Y	H	0.048	0.992	0.006804	0.986581	2.75	-3.59	-3.32	0.455	0.9765	0.9035	0.698	0.359	0.887857	NA	3.42521	5.16	3.903	1
KCNE1	65	A	T	Y	N	0.327	0.584	0.006804	0.998789	2.205	-3.59	-5.39	0.29	0.5986	0.8218	0.664	0.329	0.939396	NA	2.88995	5.16	3.903	1
KCNE1	64	G	C	S	R	0.019	0.992	0	0.961849	2.78	-3.48	-3.19	0.67	0.745	0.8676	0.69	0.385	0.895828	NA	2.74686	0.829	0.069	0.976
KCNE1	64	G	T	S	R	0.019	0.992	0	0.960907	2.78	-3.48	-3.19	0.67	0.745	0.8676	0.69	0.385	0.895828	NA	2.72669	0.829	0.069	0.976
KCNE1	64	C	A	S	I	0.001	0.989	0	0.998394	2.78	-3.49	-4.5	0.224	1.0216	0.9073	0.79	0.409	0.927292	NA	3.84695	5.16	2.631	1
KCNE1	64	C	G	S	T	0.105	0.303	0	0.985994	2.43	-3.44	-2.04	0.091	0.7589	0.8239	0.597	0.288	0.875687	NA	2.45357	5.16	2.631	1
KCNE1	64	C	T	S	N	0.003	0.919	0	0.98811	2.78	-3.48	-1.89	0.153	1.0186	0.9003	0.631	0.288	0.9302	NA	3.60772	5.16	2.631	1
KCNE1	64	T	A	S	C	0.001	0.99	0	0.999023	2.78	-3.51	-3.62	0.467	1.0289	0.9072	0.833	0.38	0.950744	NA	4.26977	5.16	6.807	1
KCNE1	64	T	C	S	G	0.004	0.956	0	0.99634	2.78	-3.46	-0.85	0.379	0.92	0.8605	0.634	0.287	0.93622	NA	4.14794	5.16	6.807	1
KCNE1	64	T	G	S	R	0.019	0.992	0	0.99925	2.78	-3.48	-3.19	0.67	1.0009	0.8959	0.825	0.385	0.946839	NA	3.81006	5.16	6.807	1
KCNE1	63	A	C	L	R	0.002	0.924	0.012492	0.985741	2.665	-3.68	-4.84	0.838	1.0342	0.9042	0.86	0.572	0.941346	NA	4.39344	5.16	7.92	1
KCNE1	63	A	G	L	P	0.002	0.976	0.012492	1	2.665	-3.7	-5.22	0.838	1.0586	0.924	0.87	0.44	0.945533	NA	4.43115	5.16	7.92	1
KCNE1	63	A	T	L	Q	0.003	0.924	0.012492	0.982332	2.665	-3.69	-4.52	0.749	1.0712	0.9191	0.761	0.268	0.926966	NA	4.36348	5.16	7.92	1
KCNE1	63	G	C	L	V	0.49	0.043	0.012492	0.717907	2.115	-3.58	-0.94	0.098	-0.0443	0.6875	0.45	0.21	0.83686	NA	2.71659	4.27	1.503	1
KCNE1	63	G	T	L	M	0.081	0.462	0.012492	0.668948	2.115	-3.66	-1.04	0.337	0.9808	0.8503	0.533	0.184	0.91363	NA	2.97528	4.27	1.503	1
KCNE1	62	C	A	M	I	0.181	0.99	0	0.999974	2.8	-3.23	-2.2	0.726	0.9273	0.8682	0.707	0.325	0.933482	NA	3.63175	5.16	6.714	1
KCNE1	62	C	G	M	I	0.181	0.99	0	0.999974	2.8	-3.23	-2.2	0.726	0.9273	0.8682	0.707	0.325	0.933482	NA	3.65802	5.16	6.714	1
KCNE1	62	C	T	M	I	0.181	0.99	0	0.999974	2.8	-3.23	-2.2	0.726	0.9273	0.8682	0.706	0.325	0.933482	NA	3.67494	5.16	6.714	1
KCNE1	62	A	C	M	R	0.001	0.997	0	0.999997	2.8	-3.33	-5.04	0.938	1.0057	0.8953	0.953	0.517	0.896996	NA	4.05454	5.16	7.894	1
KCNE1	62	A	G	M	T	0.001	0.998	0	0.999973	2.8	-3.31	-4.61	0.888	1.0057	0.8953	0.894	0.336	0.889448	NA	3.85016	5.16	7.894	1
KCNE1	62	A	T	M	K	0.001	0.996	0	0.999996	2.8	-3.32	-5.04	0.918	1.0057	0.8953	0.931	0.434	0.896642	NA	4.00538	5.16	7.894	1
KCNE1	62	T	A	M	L	0.28	0.985	0	0.999806	2.8	-3.11	-1.43	0.602	0.5936	0.8154	0.767	0.386	0.918018	NA	4.09872	5.16	6.786	1
KCNE1	62	T	C	M	V	0.006	0.985	0	0.999832	2.8	-3.23	-2.52	0.81	0.9603	0.8804	0.808	0.302	0.928153	NA	4.00951	5.16	6.786	1
KCNE1	62	T	G	M	L	0.28	0.985	0	0.999791	2.8	-3.11	-1.43	0.602	0.5936	0.8154	0.767	0.386	0.918018	NA	4.12417	5.16	6.786	1
KCNE1	61	G	C	I	M	0.002	0.987	7.7e-05	0.981572	2.725	-3.49	-2.14	0.347	0.9572	0.8985	0.763	0.368	0.911741	NA	3.91697	4.27	2.741	1
KCNE1	61	A	C	I	S	0.001	0.994	7.7e-05	0.999634	2.725	-3.5	-5.21	0.619	1.0461	0.914	0.864	0.41	0.88121	NA	4.2813	5.16	4.071	1
KCNE1	61	A	G	I	T	0.001	0.987	7.7e-05	0.998511	2.725	-3.49	-4.16	0.25	1.0461	0.914	0.858	0.411	0.864274	NA	3.64696	5.16	4.071	1
KCNE1	61	A	T	I	N	0	0.996	7.7e-05	0.999519	2.725	-3.53	-6.17	0.677	1.0483	0.915	0.827	0.374	0.906777	NA	4.25811	5.16	4.071	1
KCNE1	61	T	A	I	F	0.002	0.98	7.7e-05	0.99967	2.725	-3.5	-3.49	0.469	0.9723	0.8985	0.814	0.352	0.907283	NA	4.07548	5.16	4.05	1
KCNE1	61	T	C	I	V	0.228	0.156	7.7e-05	0.936135	2.03	-3.3	-0.63	0.134	0.4445	0.7683	0.495	NA	0.865183	NA	2.56401	5.16	4.05	1
KCNE1	61	T	G	I	L	0.172	0.78	7.7e-05	0.972957	2.725	-3.33	-1.37	0.31	0.8014	0.8296	0.672	0.385	0.865888	NA	3.94214	5.16	4.05	1
KCNE1	60	C	A	G	V	0.002	1	1.3e-05	1	2.8	-3.83	-6.57	0.864	1.0759	0.9315	0.799	0.378	0.942353	NA	4.02275	5.16	4.951	1
KCNE1	60	C	G	G	A	0.219	1	1.3e-05	0.999996	2.8	-3.77	-3.65	0.498	0.8635	0.9003	0.69	0.303	0.913403	NA	3.51264	5.16	4.951	1
KCNE1	60	C	T	G	D	0.001	1	1.3e-05	0.999999	2.8	-3.82	-5.48	0.888	1.0759	0.9315	0.801	0.402	0.939047	NA	4.03059	5.16	4.951	1
KCNE1	60	C	A	G	C	0.001	1	1.3e-05	0.999999	2.8	-3.86	-6.61	0.831	1.0759	0.9315	0.841	0.364	0.974088	NA	3.83637	5.16	6.693	1
KCNE1	60	C	G	G	R	0.001	1	1.3e-05	0.999999	2.8	-3.84	-6.05	0.864	1.0759	0.9315	0.942	0.644	0.964907	NA	4.16896	5.16	6.693	1
KCNE1	60	C	T	G	S	0.007	1	1.3e-05	0.999997	2.8	-3.79	-4.14	0.795	1.0307	0.9098	0.785	0.323	0.9351	NA	4.07064	5.16	6.693	1
KCNE1	59	A	C	L	R	0.012	0.957	0.014427	0.984501	2.665	-3.68	-3.53	0.76	1.0266	0.897	0.887	0.647	0.959521	NA	4.21384	5.16	6.159	1
KCNE1	59	A	G	L	P	0.015	0.98	0.014427	1	2.665	-3.7	-3.75	0.796	1.037	0.9146	0.87	0.496	0.963618	NA	4.23615	5.16	6.159	1
KCNE1	59	A	T	L	Q	0.017	0.968	0.014427	0.980046	2.665	-3.69	-3.25	0.617	1.059	0.914	0.69	0.245	0.945875	NA	4.18847	5.16	6.159	1
KCNE1	59	G	C	L	V	0.381	0.087	0.014427	0.523219	2.32	-3.58	0.06	0.046	-0.1386	0.6493	0.343	0.217	0.813082	NA	2.0507	4.07	1.787	0.999
KCNE1	59	G	T	L	M	0.111	0.957	0.014427	0.534378	2.665	-3.66	-0.37	0.234	0.8169	0.8654	0.459	0.236	0.935515	NA	2.99894	4.07	1.787	0.999
KCNE1	58	G	A	T	I	0.199	0.999	5.6e-05	0.999991	2.8	-3.41	-1.19	0.618	0.7117	0.8568	0.547	0.25	0.927549	NA	4.29574	5.16	6.682	1
KCNE1	58	G	C	T	S	0.005	0.992	5.6e-05	0.999902	2.8	-3.37	-1.96	0.353	1.0021	0.8985	0.733	0.272	0.960359	NA	4.13802	5.16	6.682	1
KCNE1	58	G	T	T	N	0.002	0.999	5.6e-05	0.99999	2.8	-3.43	-3.2	0.601	1.044	0.9152	0.715	0.248	0.944649	NA	4.17247	5.16	6.682	1
KCNE1	58	T	A	T	S	0.005	0.992	5.6e-05	0.999825	2.8	-3.37	-1.96	0.353	0.9873	0.8903	0.735	0.272	0.949523	NA	3.90527	5.16	4.062	1
KCNE1	58	T	C	T	A	0.195	0.992	5.6e-05	0.999943	2.8	-3.34	-1.51	0.327	0.9027	0.8668	0.668	0.283	0.944937	NA	4.03168	5.16	4.062	1
KCNE1	58	T	G	T	P	0.006	0.999	5.6e-05	0.999989	2.8	-3.45	-3.43	0.676	1.0268	0.908	0.849	0.398	0.935661	NA	4.15827	5.16	4.062	1
KCNE1	57	G	C	F	L	0.237	0.996	6e-06	0.999691	2.8	-3.41	-2.79	0.759	0.8059	0.8542	0.763	0.377	0.94169	NA	3.8699	4.27	3.217	1
KCNE1	57	G	T	F	L	0.237	0.996	6e-06	0.999691	2.8	-3.41	-2.79	0.759	0.8059	0.8542	0.763	0.377	0.94169	NA	3.84973	4.27	3.217	1
KCNE1	57	A	C	F	C	0.001	0.999	6e-06	0.999988	2.8	-3.58	-5.27	0.847	1.0401	0.9117	0.927	0.412	0.968619	NA	4.2845	5.16	7.894	1
KCNE1	57	A	G	F	S	0.001	0.999	6e-06	0.999982	2.8	-3.55	-5.6	0.891	1.0401	0.9117	0.909	0.373	0.964966	NA	4.28479	5.16	7.894	1
KCNE1	57	A	T	F	Y	0.006	0.996	6e-06	0.999855	2.8	-3.47	-2.18	0.708	1.0321	0.9117	0.87	0.377	0.970617	NA	4.01175	5.16	7.894	1
KCNE1	57	A	C	F	V	0.013	0.999	6e-06	0.999986	2.8	-3.5	-3.66	0.783	1.0024	0.9098	0.8	0.332	0.930029	NA	4.42696	5.16	7.894	1
KCNE1	57	A	G	F	L	0.237	0.996	6e-06	0.999975	2.8	-3.41	-2.79	0.759	0.9181	0.8724	0.857	0.377	0.952627	NA	4.46741	5.16	7.894	1
KCNE1	57	A	T	F	I	0.27	0.997	6e-06	0.999972	2.8	-3.5	-2.71	0.767	0.7677	0.868	0.834	0.377	0.918174	NA	4.39594	5.16	7.894	1
KCNE1	56	G	C	F	L	0.008	0.998	0	0.999902	2.8	-3.41	-3.26	0.727	0.9572	0.8871	0.831	0.363	0.942666	NA	4.36152	5.16	5.521	1
KCNE1	56	G	T	F	L	0.008	0.998	0	0.999902	2.8	-3.41	-3.26	0.727	0.9572	0.8871	0.831	0.363	0.942666	NA	4.34135	5.16	5.521	1
KCNE1	56	A	C	F	C	0.089	1	0	0.999988	2.8	-3.58	-4.21	0.739	0.9943	0.8932	0.801	0.361	0.973816	NA	4.48815	5.16	6.119	1
KCNE1	56	A	G	F	S	0.001	1	0	0.999982	2.8	-3.55	-5.38	0.863	1.0401	0.9117	0.839	0.372	0.966717	NA	4.48844	5.16	6.119	1
KCNE1	56	A	T	F	Y	0.024	0.998	0	0.999855	2.8	-3.47	-2.1	0.624	1.0401	0.9117	0.816	0.37	0.964018	NA	4.2154	5.16	6.119	1
KCNE1	56	A	C	F	V	0.003	0.999	0	0.999987	2.8	-3.5	-3.67	0.705	0.9652	0.8805	0.798	0.326	0.905609	NA	4.11067	5.16	5.969	1
KCNE1	56	A	G	F	L	0.008	0.998	0	0.999975	2.8	-3.41	-3.26	0.727	1.0057	0.8953	0.835	0.363	0.937381	NA	4.1561	5.16	5.969	1
KCNE1	56	A	T	F	I	0.003	0.999	0	0.999972	2.8	-3.5	-2.83	0.765	0.9749	0.8849	0.762	0.339	0.898234	NA	4.10454	5.16	5.969	1
KCNE1	55	C	A	G	V	0.003	0.967	0.000204	1	2.75	-3.83	-5.82	0.652	1.0389	0.9202	0.802	0.369	0.955757	NA	3.68336	4.21	3.879	1
KCNE1	55	C	G	G	A	0.068	0.346	0.000204	0.999933	2.205	-3.77	-2.93	0.29	0.7097	0.7985	0.681	0.326	0.919471	NA	2.55707	4.21	3.879	1
KCNE1	55	C	T	G	D	0.002	0.98	0.000204	0.999981	2.75	-3.82	-4.23	0.791	1.0453	0.9214	0.822	0.409	0.960754	NA	3.69643	4.21	3.879	1
KCNE1	55	C	A	G	C	0.002	0.994	0.000204	0.999997	2.75	-3.86	-5.53	0.606	1.0743	0.9306	0.753	0.386	0.96332	NA	3.05868	5.16	3.103	0.995
KCNE1	55	C	G	G	R	0.001	0.995	0.000204	0.999993	2.75	-3.84	-5.02	0.72	1.0743	0.9306	0.839	0.695	0.96422	NA	2.97311	5.16	3.103	0.995
KCNE1	55	C	T	G	S	0.283	0.784	0.000204	0.999986	2.75	-3.79	-2.29	0.431	0.7217	0.8601	0.689	0.342	0.929391	NA	2.2892	5.16	3.103	0.995
KCNE1	54	G	C	F	L	0.005	0.964	0	0.999031	2.8	-3.41	-4.8	0.852	0.785	0.8592	0.686	0.335	0.804604	NA	1.21405	-6.23	-1.166	0.006
KCNE1	54	G	T	F	L	0.005	0.964	0	0.999031	2.8	-3.41	-4.8	0.852	0.785	0.8592	0.686	0.335	0.804604	NA	1.19388	-6.23	-1.166	0.006
KCNE1	54	A	C	F	C	0	0.996	0	0.999989	2.8	-3.58	-6.29	0.907	1.0401	0.9117	0.868	0.381	0.973542	NA	3.81996	5.16	7.894	1
KCNE1	54	A	G	F	S	0.001	0.982	0	0.999984	2.8	-3.55	-6.26	0.925	1.0362	0.91	0.868	0.371	0.975386	NA	3.81469	5.16	7.894	1
KCNE1	54	A	T	F	Y	0.158	0.98	0	0.999854	2.8	-3.47	-0.27	0.679	0.9334	0.8687	0.713	0.352	0.970967	NA	3.5423	5.16	7.894	1
KCNE1	54	A	C	F	V	0.002	0.987	0	0.999988	2.8	-3.5	-5.35	0.865	1.0386	0.911	0.854	0.356	0.952259	NA	3.85674	5.16	7.894	1
KCNE1	54	A	G	F	L	0.005	0.936	0	0.999976	2.8	-3.41	-4.8	0.852	0.9861	0.8891	0.86	0.335	0.95868	NA	3.87722	5.16	7.894	1
KCNE1	54	A	T	F	I	0.002	0.971	0	0.999972	2.8	-3.5	-4.8	0.871	1.0337	0.9089	0.866	0.36	0.943656	NA	3.83444	5.16	7.894	1
KCNE1	53	G	C	F	L	0.251	0.091	0.000387	0.983569	2.205	-3.41	-2.63	0.207	-0.0952	0.679	0.572	0.359	0.836227	NA	1.84394	2.28	0.92	1
KCNE1	53	G	T	F	L	0.251	0.091	0.000387	0.983569	2.205	-3.41	-2.63	0.207	-0.0952	0.679	0.572	0.359	0.836227	NA	1.82377	2.28	0.92	1
KCNE1	53	A	C	F	C	0.002	0.988	0.000387	0.999367	2.75	-3.58	-5.01	0.54	1.0398	0.9117	0.852	0.437	0.982437	NA	4.14059	5.34	7.894	1
KCNE1	53	A	G	F	S	0.002	0.975	0.000387	0.998962	2.75	-3.55	-5.1	0.73	1.0349	0.9096	0.86	0.43	0.981804	NA	4.13008	5.34	7.894	1
KCNE1	53	A	T	F	Y	0.002	0.915	0.000387	0.991632	2.75	-3.47	-2.07	0.437	1.0342	0.9057	0.774	0.429	0.976254	NA	3.8132	5.34	7.894	1
KCNE1	53	A	C	F	V	0.018	0.813	0.000387	0.998014	2.75	-3.5	-3.67	0.442	0.9307	0.8842	0.789	0.388	0.953485	NA	3.35552	5.34	3.218	1
KCNE1	53	A	G	F	L	0.251	0.091	0.000387	0.996162	2.205	-3.41	-2.63	0.207	0.1042	0.6884	0.594	0.359	0.94194	NA	2.15471	5.34	3.218	1
KCNE1	53	A	T	F	I	0.043	0.731	0.000387	0.99577	2.75	-3.5	-2.96	0.512	0.7965	0.8583	0.726	0.367	0.938769	NA	2.8584	5.34	3.218	1
KCNE1	52	C	A	G	V	0.027	0.991	0	1	2.78	-3.83	-3.95	0.778	1.0708	0.9316	0.791	0.378	0.948034	NA	3.58451	5.34	6.693	1
KCNE1	52	C	G	G	A	0.206	0.927	0	0.999959	2.78	-3.77	-2.36	0.589	1.0359	0.9258	0.698	0.35	0.9408	NA	3.4478	5.34	6.693	1
KCNE1	52	C	T	G	E	0.015	0.995	0	0.999984	2.78	-3.82	-4.11	0.839	1.0708	0.9316	0.795	0.448	0.924263	NA	3.61442	5.34	6.693	1
KCNE1	52	C	A	G	X	NA	NA	0	1	NA	NA	NA	0.856	NA	NA	NA	NA	NA	NA	5.0325	4.44	4.929	1
KCNE1	52	C	G	G	R	0.011	0.936	0	0.999921	2.78	-3.84	-4.22	0.855	1.0028	0.9126	0.856	0.654	0.966303	NA	3.05498	4.44	4.929	1
KCNE1	52	C	T	G	R	0.011	0.936	0	0.999919	2.78	-3.84	-4.22	0.855	1.0028	0.9126	0.856	0.654	0.966303	NA	3.0719	4.44	4.929	1
KCNE1	51	A	C	L	R	0.002	0.985	0.005131	0.999248	2.725	-3.68	-3.84	0.757	1.0195	0.9036	0.885	0.63	0.93296	NA	4.08849	5.34	7.894	0.997
KCNE1	51	A	G	L	P	0.002	0.993	0.005131	1	2.725	-3.7	-4.33	0.723	1.0538	0.9197	0.851	0.506	0.922158	NA	4.10425	5.34	7.894	0.997
KCNE1	51	A	T	L	Q	0.054	0.985	0.005131	0.999003	2.725	-3.69	-3.23	0.609	1.0235	0.9174	0.745	0.382	0.922206	NA	4.04361	5.34	7.894	0.997
KCNE1	51	G	C	L	V	0.205	0.24	0.005131	0.961292	2.175	-3.58	-0.41	0.103	0.2641	0.7472	0.39	0.27	0.880304	NA	2.11949	5.34	1.417	0.981
KCNE1	51	G	T	L	M	0.226	0.985	0.005131	0.949891	2.725	-3.66	0.58	0.306	0.7232	0.8261	0.433	0.364	0.929824	NA	3.4458	5.34	1.417	0.981
KCNE1	50	A	C	V	G	0.002	0.965	0.009253	0.999998	2.6	-3.55	-5.48	0.404	1.0333	0.909	0.879	0.43	0.950753	NA	4.1062	5.34	7.894	1
KCNE1	50	A	G	V	A	0.006	0.794	0.009253	0.907107	2.6	-3.5	-2.95	0.382	1.1305	0.9039	0.712	0.314	0.931937	NA	3.9307	5.34	7.894	1
KCNE1	50	A	T	V	E	0.002	0.924	0.009253	0.994853	2.6	-3.55	-4.54	0.607	1.0409	0.9067	0.842	0.408	0.95258	NA	4.10539	5.34	7.894	1
KCNE1	50	C	A	V	L	0.435	0.009	0.009253	0.715278	1.905	-3.42	-0.72	0.125	-0.0086	0.6987	0.374	0.259	0.890004	NA	2.04932	4.4	0.52	0.998
KCNE1	50	C	G	V	L	0.435	0.009	0.009253	0.715278	1.905	-3.42	-0.72	0.125	-0.0086	0.6987	0.374	0.259	0.890004	NA	2.07559	4.4	0.52	0.998
KCNE1	50	C	T	V	I	0.351	0.165	0.009253	0.583643	2.255	-3.39	-0.19	0.092	0.3211	0.7303	0.495	0.284	0.873801	NA	2.21048	4.4	0.52	0.998
KCNE1	49	C	A	M	I	0.22	0.006	0.000521	0.961404	1.7	-3.23	0.5	0.507	-0.2976	0.5917	0.411	0.289	0.775913	NA	2.16781	1.15	1.158	1
KCNE1	49	C	G	M	I	0.22	0.006	0.000521	0.962841	1.7	-3.23	0.5	0.507	-0.2976	0.5917	0.409	0.289	0.775913	NA	2.19408	1.15	1.158	1
KCNE1	49	C	T	M	I	0.22	0.006	0.000521	0.958736	1.7	-3.23	0.5	0.507	-0.2976	0.5917	0.412	0.289	0.775913	NA	2.21099	1.15	1.158	1
KCNE1	49	A	C	M	R	0.002	0.641	0.000521	0.999657	2.595	-3.33	-4.03	0.627	0.8515	0.835	0.901	0.616	0.889264	NA	4.10857	5.34	7.894	1
KCNE1	49	A	G	M	T	0.004	0.458	0.000521	0.996349	2.595	-3.31	-2.55	0.5	0.818	0.8474	0.711	0.373	0.840037	NA	3.46441	5.34	7.894	1
KCNE1	49	A	T	M	K	0.002	0.547	0.000521	0.999548	2.595	-3.32	-3.78	0.593	0.8591	0.8411	0.877	0.588	0.865584	NA	4.0283	5.34	7.894	1
KCNE1	49	T	A	M	L	0.702	0.004	0.000521	0.956058	1.79	-3.11	0.33	0.36	-0.2167	0.5774	0.417	0.346	0.803081	NA	2.16215	5.34	2.208	1
KCNE1	49	T	C	M	V	0.418	0.044	0.000521	0.964307	2.595	-3.23	0.26	0.442	-0.1808	0.6227	0.507	0.301	0.798525	NA	2.94433	5.34	2.208	1
KCNE1	49	T	G	M	L	0.702	0.004	0.000521	0.956058	1.79	-3.11	0.33	0.36	-0.2167	0.5774	0.417	0.346	0.803081	NA	2.1876	5.34	2.208	1
KCNE1	48	A	C	L	R	0.001	0.999	0.000746	0.999996	2.78	-3.68	-4.95	0.91	1.0421	0.9127	0.941	0.606	0.882406	NA	4.44636	5.34	7.894	1
KCNE1	48	A	G	L	P	0.001	0.999	0.000746	1	2.78	-3.7	-5.78	0.927	1.0685	0.9266	0.97	NA	0.87845	NA	4.45917	5.34	7.894	1
KCNE1	48	A	T	L	H	0	0.999	0.000746	0.999993	2.78	-3.7	-5.8	0.872	1.0685	0.9266	0.845	0.352	0.872417	NA	4.38858	5.34	7.894	1
KCNE1	48	G	A	L	F	0.004	0.998	0.000746	0.999994	2.43	-3.65	-3.16	0.612	1.0186	0.9094	0.892	NA	0.922533	NA	3.62796	5.34	5.476	1
KCNE1	48	G	C	L	V	0.022	0.988	0.000746	0.999969	2.78	-3.58	-2.14	0.475	1.0025	0.9028	0.669	0.234	0.930553	NA	3.9189	5.34	5.476	1
KCNE1	48	G	T	L	I	0.008	0.996	0.000746	0.999949	2.78	-3.57	-1.49	0.555	1.0398	0.9213	0.665	0.251	0.932987	NA	3.94254	5.34	5.476	1
KCNE1	47	A	C	V	G	0.001	0.717	0.018657	0.999996	1.59	-3.34	-6.39	0.574	0.7629	0.7992	0.785	0.385	0.893745	NA	4.19332	5.34	7.894	1
KCNE1	47	A	G	V	A	0.002	0.276	0.018657	0.813407	1.59	-3.29	-3.51	0.524	0.7137	0.7654	0.61	0.268	0.839919	NA	3.57321	5.34	7.894	1
KCNE1	47	A	T	V	D	0	0.728	0.018657	0.999994	1.59	-3.35	-5.85	0.742	0.7508	0.7942	0.822	0.412	0.892547	NA	4.24847	5.34	7.894	1
KCNE1	47	C	A	V	F	0.004	0.632	0.018657	0.920386	1.59	-3.32	-2.9	0.769	0.3992	0.7392	0.586	0.264	0.855517	NA	3.22379	1.67	1.428	1
KCNE1	47	C	G	V	L	0.334	0.027	0.018657	0.523504	1.59	-3.14	-0.7	0.29	-0.4984	0.4848	0.555	0.252	0.753074	NA	2.17078	1.67	1.428	1
KCNE1	47	C	T	V	I	1	0.001	0.018657	0.773751	-0.95	-2.91	0.48	0.226	-0.6396	0.3098	0.391	NA	0.650571	NA	1.59572	1.67	1.428	1
KCNE1	46	G	C	Y	X	NA	NA	1e-06	1	NA	NA	NA	0.91	NA	NA	NA	NA	NA	NA	5.06529	1.42	0.322	0.998
KCNE1	46	G	T	Y	X	NA	NA	1e-06	1	NA	NA	NA	0.91	NA	NA	NA	NA	NA	NA	5.04512	1.42	0.322	0.998
KCNE1	46	T	A	Y	F	0.045	0.321	1e-06	0.998747	2.43	-3.48	-3.37	0.487	0.7017	0.8397	0.587	0.334	0.925055	NA	3.01289	5.34	3.883	1
KCNE1	46	T	C	Y	C	0	0.993	1e-06	0.999936	2.78	-3.62	-8.35	0.819	1.0092	0.9062	0.778	0.307	0.950187	NA	4.37575	5.34	3.883	1
KCNE1	46	T	G	Y	S	0	0.991	1e-06	0.999899	2.78	-3.58	-8.33	0.888	1.0092	0.9062	0.824	0.395	0.955452	NA	4.27251	5.34	3.883	1
KCNE1	46	A	C	Y	D	0	0.993	1e-06	0.999972	2.78	-3.6	-9.13	0.852	1.048	0.9151	0.887	0.38	0.970233	NA	4.29962	5.34	7.894	1
KCNE1	46	A	G	Y	H	0	0.993	1e-06	0.99977	2.78	-3.59	-4.81	0.737	1.048	0.9151	0.888	0.327	0.945357	NA	4.25771	5.34	7.894	1
KCNE1	46	A	T	Y	N	0	0.993	1e-06	0.999979	2.78	-3.59	-8.44	0.885	1.048	0.9151	0.879	0.289	0.949615	NA	4.28292	5.34	7.894	1
KCNE1	45	A	C	L	R	0.001	0.811	0.072371	0.950882	2.635	-3.68	-3.5	0.837	1.0585	0.895	0.802	0.577	0.907566	NA	4.25986	5.34	7.894	1
KCNE1	45	A	G	L	P	0.001	0.934	0.072371	0.999999	2.635	-3.7	-4.02	0.818	1.0458	0.9189	0.872	0.515	0.913092	NA	4.32443	5.34	7.894	1
KCNE1	45	A	T	L	H	0	0.864	0.072371	0.910528	2.635	-3.7	-3.15	0.711	1.124	0.9115	0.737	0.396	0.900002	NA	4.22206	5.34	7.894	1
KCNE1	45	G	A	L	F	0.006	0.698	0.072371	0.579613	2.635	-3.65	-0.15	0.352	0.8142	0.8288	0.567	0.28	0.827008	NA	2.81403	3.39	1.172	0.846
KCNE1	45	G	C	L	V	0.231	0.004	0.072371	0.874771	1.94	-3.58	-0.75	0.144	0.0419	0.726	0.382	0.288	0.779825	NA	1.49161	3.39	1.172	0.846
KCNE1	45	G	T	L	I	0.197	0.052	0.072371	0.926431	1.94	-3.57	-0.2	0.171	0.0022	0.723	0.274	0.24	0.73324	NA	1.27517	3.39	1.172	0.846
KCNE1	44	G	A	A	V	0.881	0.027	0.012146	0.976856	1.705	-3.5	1.03	0.078	-0.4261	0.6584	0.381	0.259	0.753942	NA	1.58676	3.52	2.224	0.205
KCNE1	44	G	C	A	G	0.042	0.642	0.012146	0.981337	2.6	-3.52	-1.63	0.25	0.4272	0.8378	0.532	0.246	0.873512	NA	2.91387	3.52	2.224	0.205
KCNE1	44	G	T	A	D	0.019	0.924	0.012146	0.907361	2.6	-3.55	-1.5	0.651	0.4936	0.8669	0.554	0.303	0.90967	NA	3.05213	3.52	2.224	0.205
KCNE1	44	C	A	A	S	0.093	0.769	0.012146	0.92732	2.6	-3.47	-0.8	0.229	0.6417	0.8797	0.44	0.278	0.878948	NA	2.6265	5.34	2.053	0.202
KCNE1	44	C	G	A	P	0.061	0.924	0.012146	0.627593	2.6	-3.56	-1.78	0.544	0.9291	0.8869	0.514	0.355	0.916944	NA	2.84888	5.34	2.053	0.202
KCNE1	44	C	T	A	T	0.17	0.642	0.012146	0.854964	2.6	-3.5	-0.77	0.25	0.6399	0.8568	0.457	0.198	0.890184	NA	2.69312	5.34	2.053	0.202
KCNE1	43	C	A	E	D	0.129	0.428	0.009251	0.749093	2.455	-3.46	-1.24	0.167	0.5492	0.8141	0.605	0.642	0.876801	NA	1.2899	0.828	-1.335	0.001
KCNE1	43	C	G	E	D	0.129	0.428	0.009251	0.749093	2.455	-3.46	-1.24	0.167	0.5492	0.8141	0.605	0.642	0.876801	NA	1.31617	0.828	-1.335	0.001
KCNE1	43	T	A	E	V	0.006	0.636	0.009251	0.993256	2.455	-3.54	-2.81	0.329	0.5565	0.8187	0.72	0.683	0.88411	NA	3.07035	0.0386	0.775	0.411
KCNE1	43	T	C	E	G	0.01	0.796	0.009251	0.986914	2.455	-3.53	-3.03	0.109	0.6805	0.8417	0.718	0.654	0.915129	NA	2.76759	0.0386	0.775	0.411
KCNE1	43	T	G	E	A	0.289	0.078	0.009251	0.984318	0.755	-3.51	-2.15	0.105	-0.3135	0.6431	0.443	0.67	0.791808	NA	1.9544	0.0386	0.775	0.411
KCNE1	43	C	A	E	X	NA	NA	0.009251	1	NA	NA	NA	0.748	NA	NA	NA	NA	NA	NA	5.15492	5.34	3.93	0.812
KCNE1	43	C	G	E	Q	0.056	0.824	0.009251	0.992043	2.105	-3.52	-1.47	0.08	0.9816	0.8928	0.649	0.654	0.958036	NA	2.82818	5.34	3.93	0.812
KCNE1	43	C	T	E	K	0.028	0.699	0.009251	0.998318	2.455	-3.49	-2.18	0.335	0.9389	0.8788	0.679	0.699	0.946774	NA	3.42448	5.34	3.93	0.812
KCNE1	42	A	C	L	R	0.007	0.91	0.109057	0.978061	2.71	-3.51	-1.2	0.724	1.0029	0.8913	0.718	0.534	0.940982	NA	3.5664	5.34	6.325	0.978
KCNE1	42	A	G	L	P	0.009	0.979	0.109057	0.999999	2.71	-3.52	-1.96	0.731	0.9927	0.8975	0.774	0.562	0.955444	NA	3.61099	5.34	6.325	0.978
KCNE1	42	A	T	L	Q	0.011	0.933	0.109057	0.973889	2.71	-3.51	-1.02	0.632	1.0207	0.8938	0.689	0.527	0.926088	NA	3.54957	5.34	6.325	0.978
KCNE1	42	G	C	L	V	0.063	0.29	0.109057	0.999646	2.71	-3.38	-0.73	0.326	0.2141	0.758	0.634	0.455	0.830746	NA	1.58592	0.306	0.381	0.192
KCNE1	42	G	T	L	M	0.204	0.21	0.109057	0.999726	1.82	-3.37	-0.24	0.2	-0.2625	0.6488	0.464	0.481	0.782035	NA	1.16982	0.306	0.381	0.192
KCNE1	41	C	A	K	N	0.389	0.107	0.564865	1	2.015	-3.25	1.21	0.038	-0.2546	0.674	0.187	0.289	0.830132	NA	0.684629	2.19	-0.625	0
KCNE1	41	C	G	K	N	0.389	0.107	0.564865	1	2.015	-3.25	1.21	0.038	-0.2546	0.674	0.187	0.289	0.830132	NA	0.710897	2.19	-0.625	0
KCNE1	41	T	A	K	M	0.053	0.348	0.564865	1	2.015	-3.3	-0.94	0.218	0.0687	0.7996	0.428	0.313	0.869098	NA	1.24891	2.76	0.37	0
KCNE1	41	T	C	K	R	0.261	0.002	0.564865	1	2.015	-3.17	-0.43	0.021	-0.3698	0.7046	0.275	0.273	0.815938	NA	0.915393	2.76	0.37	0
KCNE1	41	T	G	K	T	0.285	0.107	0.564865	1	2.015	-3.26	-0.68	0.131	-0.2275	0.7397	0.375	0.274	0.845264	NA	0.970654	2.76	0.37	0
KCNE1	41	T	A	K	X	NA	NA	0.564865	1	NA	NA	NA	0.79	NA	NA	NA	NA	NA	NA	3.41419	-7.73	-1.49	0
KCNE1	41	T	C	K	E	0.629	0.001	0.564865	1	1.115	-3.21	0.1	0.03	-0.399	0.6121	0.295	0.264	0.560229	NA	0.591481	-7.73	-1.49	0
KCNE1	41	T	G	K	Q	0.498	0.001	0.564865	1	0.22	-3.15	-0.12	0.039	-0.4877	0.5152	0.303	0.247	0.52505	NA	0.649318	-7.73	-1.49	0
KCNE1	40	C	A	G	V	0.072	0.506	0.592725	0.99994	1.935	-3.22	-1.18	0.128	0.0233	0.749	0.378	0.246	0.903015	NA	1.27436	2.17	1.135	0.002
KCNE1	40	C	G	G	A	0.293	0.007	0.592725	1	1.385	-3.12	-0.54	0.042	-0.5206	0.5658	0.242	0.17	0.755375	NA	0.880643	2.17	1.135	0.002
KCNE1	40	C	T	G	D	0.802	0.008	0.592725	1	1.13	-3.22	-0.15	0.052	-0.3519	0.6128	0.213	0.2	0.809148	NA	0.826099	2.17	1.135	0.002
KCNE1	40	C	A	G	C	0.019	0.864	0.592725	1	1.935	-3.26	-1.91	0.177	0.4525	0.8043	0.51	0.317	0.797255	NA	1.80585	-6.46	-0.677	0
KCNE1	40	C	G	G	R	0.184	0.058	0.592725	1	1.245	-3.23	-1.44	0.065	-0.351	0.6969	0.416	0.238	0.587962	NA	0.556669	-6.46	-0.677	0
KCNE1	40	C	T	G	S	0.473	0.015	0.592725	1	-0.01	-3.03	-0.17	0.023	-0.6427	0.4493	0.259	0.193	0.483009	NA	0.113655	-6.46	-0.677	0
KCNE1	39	G	C	D	E	0.066	0.003	0.019517	1	2.56	-3.53	-0.8	0.009	-0.0291	0.7454	0.412	0.487	0.764422	NA	0.575049	0.833	0.023	0
KCNE1	39	G	T	D	E	0.066	0.003	0.019517	1	2.56	-3.53	-0.8	0.009	-0.0291	0.7454	0.412	0.487	0.764422	NA	0.554878	0.833	0.023	0
KCNE1	39	T	A	D	V	0.007	0.453	0.019517	0.999995	2.56	-3.64	-1.84	0.204	0.3753	0.8245	0.629	0.557	0.889225	NA	1.87861	2.53	0.643	0.002
KCNE1	39	T	C	D	G	0.131	0.006	0.019517	1	1.865	-3.61	-0.34	0.06	-0.3778	0.6628	0.47	0.526	0.837606	NA	1.28282	2.53	0.643	0.002
KCNE1	39	T	G	D	A	0.029	0.054	0.019517	1	2.56	-3.6	-1.25	0.094	0.0832	0.7642	0.552	0.527	0.872261	NA	1.36817	2.53	0.643	0.002
KCNE1	39	C	A	D	Y	0.012	0.75	0.019517	1	2.56	-3.66	-1.97	0.258	0.3089	0.8466	0.606	0.539	0.912895	NA	1.77517	3.21	1.446	0.003
KCNE1	39	C	G	D	H	0.022	0.548	0.019517	1	2.56	-3.65	-1.47	0.051	0.3443	0.8389	0.585	0.504	0.90385	NA	1.67033	3.21	1.446	0.003
KCNE1	39	C	T	D	N	0.148	0.004	0.019517	1	1.87	-3.59	-0.05	0.045	-0.3264	0.7192	0.364	0.495	0.832121	NA	0.709496	3.21	1.446	0.003
KCNE1	38	A	C	S	R	0.244	0.016	0.773538	1	0.345	-3.1	-1.28	0.058	-0.6204	0.4909	0.367	0.205	0.501123	NA	-0.06784	-10.3	-4.691	0
KCNE1	38	A	T	S	R	0.244	0.016	0.773538	1	0.345	-3.1	-1.28	0.058	-0.6204	0.4909	0.367	0.205	0.501123	NA	-0.088746	-10.3	-4.691	0
KCNE1	38	C	A	S	I	0.091	0.045	0.773538	1	0.345	-3.12	-1.55	0.066	-0.4673	0.5595	0.247	0.27	0.585747	NA	0.634128	-3.48	-0.106	0
KCNE1	38	C	G	S	T	0.52	0.001	0.773538	1	-0.345	-3.08	-0.24	0.033	-0.5917	0.4709	0.269	0.185	0.529561	NA	0.202626	-3.48	-0.106	0
KCNE1	38	C	T	S	N	0.382	0.016	0.773538	1	-0.55	-3.06	-0.57	0.021	-0.6001	0.4515	0.263	0.145	0.527098	NA	0.323247	-3.48	-0.106	0
KCNE1	38	T	A	S	C	0.032	0.312	0.773538	1	0.345	-3.14	-2.07	0.077	-0.1261	0.6342	0.294	0.272	0.698656	NA	0.918705	0.18	-1.038	0
KCNE1	38	T	C	S	G	0.401	0	0.773538	1	-0.345	-3.09	-0.43	0.019	-0.9573	0	0.283	NA	NA	NA	0.111728	0.18	-1.038	0
KCNE1	38	T	G	S	R	0.244	0.016	0.773538	1	0.345	-3.1	-1.28	0.058	-0.4809	0.5429	0.321	0.205	0.573548	NA	0.296034	0.18	-1.038	0
KCNE1	37	G	C	S	R	0.536	0.002	0.019109	1	-0.985	-2.99	-1.37	0.073	-0.4939	0.359	0.427	0.186	0.425385	NA	-1.27715	-9.88	-7.155	0
KCNE1	37	G	T	S	R	0.536	0.002	0.019109	1	-0.985	-2.99	-1.37	0.073	-0.4939	0.359	0.427	0.186	0.425385	NA	-1.29732	-9.88	-7.155	0
KCNE1	37	C	A	S	I	0.096	0.128	0.019109	1	0.805	-3.11	-2.42	0.091	-0.3168	0.5923	0.292	0.24	0.641425	NA	0.530932	-3.2	-0.083	0
KCNE1	37	C	G	S	T	0.376	0.001	0.019109	1	0.46	-3.06	-0.88	0.067	-0.4445	0.5432	0.234	0.139	0.549964	NA	0.170377	-3.2	-0.083	0
KCNE1	37	C	T	S	N	0.45	0	0.019109	1	0.115	-3.08	-0.37	0.029	-0.3223	0.4661	0.244	0.15	0.487844	NA	0.216387	-3.2	-0.083	0
KCNE1	37	T	A	S	C	0.028	0.285	0.019109	1	0.805	-3.14	-2.62	0.109	-0.0734	0.5816	0.398	0.237	0.44308	NA	0.850673	-9.88	-1.17	0
KCNE1	37	T	C	S	G	0.401	0	0.019109	1	-0.805	-3.02	-1.14	0.029	-0.4587	0.3801	0.328	0.144	0.418595	NA	0.113719	-9.88	-1.17	0
KCNE1	37	T	G	S	R	0.536	0.002	0.019109	1	-0.985	-2.99	-1.37	0.073	-0.4732	0.3637	0.361	0.186	0.425148	NA	0.16865	-9.88	-1.17	0
KCNE1	36	C	A	R	L	0.321	0.001	0.615695	1	-0.49	-2.82	-0.62	0.038	-0.7053	0.3601	0.334	0.249	0.589785	NA	0.492585	1.02	-0.144	0
KCNE1	36	C	G	R	P	0.271	0.004	0.615695	1	0.895	-3.11	-0.88	0.046	-0.5555	0.5557	0.375	0.304	0.668406	NA	0.577967	1.02	-0.144	0
KCNE1	36	C	T	R	H	0.124	0.002	0.615695	1	0.895	-3.1	-0.6	0.233	-0.5498	0.5288	0.503	NA	0.642927	NA	0.592964	1.02	-0.144	0
KCNE1	36	G	A	R	C	0.054	0.61	0.615695	1	0.895	-3.12	-1.91	0.115	-0.1715	0.6209	0.496	NA	0.794487	NA	1.16887	-5.07	-2.436	0
KCNE1	36	G	C	R	G	0.403	0.002	0.615695	1	-0.885	-3.09	-0.72	0.035	-0.6566	0.337	0.325	0.246	0.553347	NA	0.190797	-5.07	-2.436	0
KCNE1	36	G	T	R	S	0.728	0.003	0.615695	1	-0.205	-3.06	-0.2	0.051	-0.5958	0.4157	0.386	0.285	0.532745	NA	-0.064892	-5.07	-2.436	0
KCNE1	35	G	A	P	L	0.02	0.004	0.914573	1	2.44	-3.1	-2.24	0.071	-0.244	0.6539	0.292	0.28	0.859321	NA	1.2169	1.72	1.052	0.001
KCNE1	35	G	C	P	R	0.022	0.168	0.914573	1	2.44	-3.08	-2.17	0.18	-0.1573	0.6842	0.416	0.318	0.869759	NA	1.18905	1.72	1.052	0.001
KCNE1	35	G	T	P	H	0.008	0.021	0.914573	1	2.44	-3.13	-1.79	0.091	-0.1309	0.6892	0.339	0.276	0.850139	NA	1.60147	1.72	1.052	0.001
KCNE1	35	G	A	P	S	0.135	0.003	0.914573	1	2.44	-3.06	-1.13	0.049	-0.3875	0.6304	0.319	NA	0.79358	NA	0.865358	0.812	-0.264	0
KCNE1	35	G	C	P	A	0.309	0.001	0.914573	1	2.095	-3.06	-1.03	0.091	-0.5746	0.5738	0.28	0.265	0.728158	NA	0.691894	0.812	-0.264	0
KCNE1	35	G	T	P	T	0.294	0.003	0.914573	1	1.745	-3.09	-0.95	0.039	-0.3369	0.667	0.374	0.29	0.810033	NA	0.813944	0.812	-0.264	0
KCNE1	34	G	A	S	F	0.05	0.016	0.095631	1	2.25	-3.32	-2.16	0.05	0.0299	0.7138	0.267	0.269	0.847221	NA	1.79138	1.8	0.259	0
KCNE1	34	G	C	S	C	0.007	0.004	0.095631	1	2.25	-3.32	-1.92	0.028	0.0388	0.7102	0.275	0.293	0.828252	NA	1.75003	1.8	0.259	0
KCNE1	34	G	T	S	Y	0.009	0.335	0.095631	1	2.25	-3.32	-1.97	0.144	0.1849	0.7579	0.428	0.24	0.884	NA	1.75158	1.8	0.259	0
KCNE1	34	A	C	S	A	0.193	0.003	0.095631	1	0.865	-3.17	-0.4	0.026	-0.5752	0.5044	0.205	0.178	0.55274	NA	0.844256	-3.06	0.103	0
KCNE1	34	A	G	S	P	0.02	0.004	0.095631	1	2.25	-3.3	-0.44	0.053	-0.438	0.6095	0.398	NA	0.669326	NA	1.09263	-3.06	0.103	0
KCNE1	34	A	T	S	T	0.25	0.003	0.095631	1	1.905	-3.24	-0.07	0.034	-0.5661	0.5175	0.226	0.169	0.568713	NA	0.776768	-3.06	0.103	0
KCNE1	33	C	A	R	S	0.369	0.088	0.110181	1	2.255	-3.25	-0.24	0.077	-0.486	0.6303	0.363	0.353	0.833161	NA	1.10975	1.81	0.54	0
KCNE1	33	C	G	R	S	0.369	0.088	0.110181	1	2.255	-3.25	-0.24	0.077	-0.486	0.6303	0.362	0.353	0.833161	NA	1.13601	1.81	0.54	0
KCNE1	33	C	A	R	M	0.028	0.833	0.110181	0.999801	2.6	-3.31	-1.35	0.291	0.1907	0.8065	0.532	0.39	0.925158	NA	1.78083	2.96	0.025	0
KCNE1	33	C	G	R	T	0.111	0.377	0.110181	0.999924	2.05	-3.27	-0.35	0.074	-0.0986	0.7569	0.553	0.354	0.89839	NA	1.07981	2.96	0.025	0
KCNE1	33	C	T	R	K	0.483	0.008	0.110181	0.999988	2.6	-3.01	0.03	0.024	-0.4731	0.6395	0.418	0.344	0.833763	NA	0.883826	2.96	0.025	0
KCNE1	33	T	A	R	W	0.012	0.965	0.110181	0.997515	2.6	-3.32	-2.49	0.104	0.3337	0.854	0.547	0.486	0.939846	NA	2.37336	3.69	-0.383	0
KCNE1	33	T	C	R	G	0.186	0.377	0.110181	0.999251	2.6	-3.29	-1.41	0.047	-0.037	0.7559	0.603	0.348	0.917154	NA	1.50711	3.69	-0.383	0
KCNE1	32	C	A	R	L	0.075	0.007	0.034556	0.861395	2.56	-3.56	-0.69	0.147	0.2197	0.7537	0.405	0.437	0.94691	NA	1.97175	2.91	1.12	0.411
KCNE1	32	C	G	R	P	0.115	0.829	0.034556	0.854139	2.56	-3.59	0.22	0.248	0.3224	0.7999	0.512	0.388	0.94938	NA	2.6121	2.91	1.12	0.411
KCNE1	32	C	T	R	H	0.073	0.01	0.034556	0.941872	2.56	-3.59	-0.47	0.064	0.1729	0.7542	0.386	0.362	0.926063	NA	2.01304	2.91	1.12	0.411
KCNE1	32	G	A	R	C	0.015	0.022	0.034556	0.983138	2.56	-3.61	-1.53	0.292	0.4484	0.7605	0.78	0.501	0.951041	NA	2.75678	3.91	1.331	0.546
KCNE1	32	G	C	R	G	0.181	0.015	0.034556	0.829446	2.215	-3.58	-0.55	0.12	0.1232	0.7286	0.403	0.351	0.954468	NA	2.38452	3.91	1.331	0.546
KCNE1	32	G	T	R	S	0.102	0.508	0.034556	0.839633	2.015	-3.55	0.11	0.154	0.3926	0.7925	0.505	0.352	0.94714	NA	2.31379	3.91	1.331	0.546
KCNE1	31	G	A	A	V	0.013	0.01	0.015463	0.784761	2.6	-3.5	-1.12	0.071	0.6493	0.78	0.462	0.362	0.898301	NA	2.14244	3.01	1.052	0.989
KCNE1	31	G	C	A	G	0.01	0.319	0.015463	0.745329	2.255	-3.52	-1.57	0.112	0.8198	0.7912	0.56	0.396	0.899616	NA	2.22546	3.01	1.052	0.989
KCNE1	31	G	T	A	D	0.005	0.825	0.015463	0.943704	2.6	-3.55	-0.62	0.188	0.8545	0.8613	0.599	0.39	0.939762	NA	3.20967	3.01	1.052	0.989
KCNE1	31	C	A	A	S	0.111	0.482	0.015463	0.534794	2.255	-3.47	-0.44	0.079	1.011	0.8525	0.494	0.365	0.903978	NA	1.85058	4.33	0.629	0.928
KCNE1	31	C	G	A	P	0.008	0.025	0.015463	0.906598	2.05	-3.56	-0.35	0.086	0.5764	0.7745	0.542	0.407	0.905762	NA	1.90693	4.33	0.629	0.928
KCNE1	31	C	T	A	T	0.174	0.264	0.015463	0.726384	2.255	-3.5	-0.36	0.102	0.6823	0.7425	0.503	0.362	0.909135	NA	1.97655	4.33	0.629	0.928
KCNE1	30	A	C	L	R	0.052	0.63	0.690072	1	2.52	-3.68	-0.79	0.217	-0.0049	0.7979	0.573	0.473	0.738161	NA	3.06345	-1.98	0.317	0.855
KCNE1	30	A	G	L	P	0.096	0.012	0.690072	0.988408	1.83	-3.7	-0.07	0.122	-0.2472	0.6991	0.375	0.485	0.602853	NA	2.04639	-1.98	0.317	0.855
KCNE1	30	A	T	L	Q	0.16	0.63	0.690072	1	2.52	-3.69	-0.41	0.227	0.098	0.8269	0.567	0.459	0.709998	NA	3.02852	-1.98	0.317	0.855
KCNE1	30	G	C	L	V	0.276	0.115	0.690072	1	2.52	-3.58	-0.28	0.044	-0.1417	0.7512	0.481	0.437	0.750547	NA	1.50379	2.87	1.55	0.868
KCNE1	30	G	T	L	M	0.092	0.716	0.690072	1	2.175	-3.66	-0.34	0.142	0.3757	0.87	0.467	0.448	0.817879	NA	2.6061	2.87	1.55	0.868
KCNE1	29	C	A	G	V	0.087	0.117	0.946032	0.999496	1.95	-3.2	-0.35	0.128	-0.1069	0.7138	0.458	0.263	0.797622	NA	1.22791	1.88	0.177	0.396
KCNE1	29	C	G	G	A	0.747	0.001	0.946032	1	1.25	-3.1	0.7	0.068	-0.5805	0.5225	0.309	0.181	0.702032	NA	0.737411	1.88	0.177	0.396
KCNE1	29	C	T	G	D	0.04	0.102	0.946032	1	1.95	-3.21	-0.29	0.071	-0.0637	0.7157	0.352	0.181	0.784828	NA	1.17207	1.88	0.177	0.396
KCNE1	29	C	A	G	C	0.053	0.505	0.946032	1	1.95	-3.24	-0.96	0.202	0.1054	0.7186	0.616	0.332	0.65239	NA	1.06646	-5.65	-0.605	0
KCNE1	29	C	G	G	R	0.037	0.302	0.946032	1	1.95	-3.22	-0.53	0.157	-0.0229	0.6875	0.552	0.276	0.624174	NA	0.415883	-5.65	-0.605	0
KCNE1	29	C	T	G	S	0.626	0.002	0.946032	1	0.01	-3.13	0.89	0.057	-0.6091	0.442	0.392	0.156	0.473854	NA	-0.122757	-5.65	-0.605	0
KCNE1	28	G	A	S	L	0.006	0.184	0.196858	1	2.52	-3.27	-1.42	0.314	0.0908	0.7208	0.61	NA	0.86596	NA	1.89438	3.49	2.532	0.034
KCNE1	28	G	C	S	W	0.001	0.96	0.196858	0.999997	2.52	-3.33	-2.21	0.328	0.3661	0.8602	0.478	0.276	0.903055	NA	2.65859	3.49	2.532	0.034
KCNE1	28	G	T	S	X	NA	NA	0.196858	1	NA	NA	NA	0.836	NA	NA	NA	NA	NA	NA	3.81563	3.49	2.532	0.034
KCNE1	28	A	C	S	A	0.021	0.005	0.196858	1	2.175	-3.04	-0.87	0.121	-0.5329	0.5901	0.459	0.162	0.703012	NA	0.729661	0.355	0.536	0.013
KCNE1	28	A	G	S	P	0.094	0.324	0.196858	1	2.52	-3.29	-1.33	0.068	0.0339	0.7117	0.482	0.148	0.825484	NA	1.01503	0.355	0.536	0.013
KCNE1	28	A	T	S	T	0.402	0.001	0.196858	1	1.83	-3.23	-0.25	0.063	-0.4576	0.6092	0.378	0.146	0.70286	NA	0.526771	0.355	0.536	0.013
KCNE1	27	C	A	M	I	0.345	0.005	0.443722	1	1.1	-2.95	-0.26	0.065	-0.523	0.4938	0.28	0.253	0.463329	NA	0.248966	-6.2	-1.722	0
KCNE1	27	C	G	M	I	0.345	0.005	0.443722	1	1.1	-2.95	-0.26	0.065	-0.523	0.4938	0.28	0.253	0.463329	NA	0.275235	-6.2	-1.722	0
KCNE1	27	C	T	M	I	0.345	0.005	0.443722	1	1.1	-2.95	-0.26	0.065	-0.523	0.4938	0.28	0.253	0.463329	NA	0.292152	-6.2	-1.722	0
KCNE1	27	A	C	M	R	0.071	0.027	0.443722	1	1.1	-3.02	-0.62	0.124	-0.4869	0.5391	0.39	0.286	0.317378	NA	0.453746	-5.13	-1.776	0
KCNE1	27	A	G	M	T	1	0	0.443722	1	-0.4	-2.98	0.78	0.017	-0.4901	0.3615	0.332	0.256	0.278143	NA	0.027758	-5.13	-1.776	0
KCNE1	27	A	T	M	K	0.115	0.009	0.443722	1	1.1	-3	-0.18	0.181	-0.4969	0.5176	0.467	0.286	0.299087	NA	0.380743	-5.13	-1.776	0
KCNE1	27	T	A	M	L	0.255	0.002	0.443722	1	1.1	-2.93	-0.47	0.065	-0.4234	0.5344	0.357	0.249	0.48169	NA	-0.549287	-8.79	-3.654	0
KCNE1	27	T	C	M	V	0.834	0	0.443722	1	0.205	-2.86	0.22	0.019	-0.6223	0.3666	0.391	0.212	0.382256	NA	-0.743377	-8.79	-3.654	0
KCNE1	27	T	G	M	L	0.255	0.002	0.443722	1	1.1	-2.93	-0.47	0.065	-0.4234	0.5344	0.357	0.249	0.48169	NA	-0.523836	-8.79	-3.654	0
KCNE1	26	G	C	N	K	0.008	0.244	0.469372	1	2.595	-3.12	-1.32	0.166	-0.0759	0.6873	0.413	0.246	0.781938	NA	1.38102	-2.02	0.364	0.001
KCNE1	26	G	T	N	K	0.008	0.244	0.469372	1	2.595	-3.12	-1.32	0.166	-0.0759	0.6873	0.413	0.246	0.781938	NA	1.36085	-2.02	0.364	0.001
KCNE1	26	T	A	N	I	0.002	0.426	0.469372	1	2.595	-3.19	-1.77	0.179	0.1549	0.7678	0.421	0.234	0.843688	NA	1.62267	1.95	0.922	0.006
KCNE1	26	T	C	N	S	0.299	0.002	0.469372	1	1.445	-3.01	-0.51	0.044	-0.5172	0.553	0.15	0.164	0.701497	NA	0.615211	1.95	0.922	0.006
KCNE1	26	T	G	N	T	0.094	0.007	0.469372	1	2.595	-3.14	-0.48	0.15	-0.2183	0.6426	0.256	0.146	0.761996	NA	1.3716	1.95	0.922	0.006
KCNE1	26	T	A	N	Y	0.003	0.528	0.469372	1	2.595	-3.2	-2	0.189	0.1798	0.7989	0.458	0.257	0.849644	NA	2.06946	1.82	-0.096	0.007
KCNE1	26	T	C	N	D	0.049	0.154	0.469372	1	2.595	-3.12	-1.53	0.07	0.0301	0.7341	0.341	0.149	0.792139	NA	1.08351	1.82	-0.096	0.007
KCNE1	26	T	G	N	H	0.005	0.006	0.469372	1	2.245	-3.19	-0.92	0.101	0.0081	0.742	0.282	0.178	0.775258	NA	0.943029	1.82	-0.096	0.007
KCNE1	25	C	A	G	V	0.048	0.003	0.253264	0.999992	1.32	-3.83	-0.71	0.213	-0.1851	0.7062	0.541	0.33	0.77618	NA	0.635659	0.61	0.174	0.006
KCNE1	25	C	G	G	A	0.418	0.008	0.253264	1	1.87	-3.77	0.11	0.033	-0.4415	0.6568	0.252	0.279	0.702905	NA	0.435484	0.61	0.174	0.006
KCNE1	25	C	T	G	D	0.054	0.044	0.253264	1	1.87	-3.82	-0.87	0.057	-0.3163	0.7036	0.365	0.293	0.760661	NA	0.663928	0.61	0.174	0.006
KCNE1	25	C	A	G	C	0.025	0.028	0.253264	1	1.87	-3.86	-1.51	0.165	-0.3164	0.7181	0.448	0.34	0.5776	NA	0.383942	-8.49	-0.287	0
KCNE1	25	C	G	G	R	0.028	0.003	0.253264	1	1.87	-3.84	-0.68	0.092	-0.3917	0.6917	0.359	0.35	0.550377	NA	0.15308	-8.49	-0.287	0
KCNE1	25	C	T	G	S	0.911	0.001	0.253264	1	-0.075	-3.79	0.11	0.028	-0.3497	0.531	0.345	0.257	0.434606	NA	-0.249911	-8.49	-0.287	0
KCNE1	24	C	A	G	V	0.004	0.736	0.384557	0.999806	2.56	-3.15	-0.61	0.163	0.1448	0.8025	0.531	0.385	0.863299	NA	1.57942	1.84	-0.453	0
KCNE1	24	C	G	G	A	0.16	0.142	0.384557	1	2.56	-3.1	0.24	0.144	-0.4174	0.6466	0.469	0.339	0.733958	NA	0.832971	1.84	-0.453	0
KCNE1	24	C	T	G	D	0.138	0.015	0.384557	1	2.215	-3.11	-0.23	0.048	-0.3106	0.6371	0.345	0.36	0.736878	NA	0.919274	1.84	-0.453	0
KCNE1	24	C	A	G	C	0.004	0.906	0.384557	1	2.56	-3.2	-1.33	0.274	0.2916	0.8499	0.529	0.378	0.893516	NA	2.46869	3.93	1.952	0.004
KCNE1	24	C	G	G	R	0.008	0.851	0.384557	1	2.215	-3.13	-1	0.148	0.203	0.8169	0.509	0.393	0.881868	NA	2.34126	3.93	1.952	0.004
KCNE1	24	C	T	G	S	0.205	0.043	0.384557	1	1.665	-3.1	0.34	0.052	-0.3779	0.6074	0.284	0.344	0.762299	NA	1.01592	3.93	1.952	0.004
KCNE1	23	C	A	Q	H	0.128	0.348	0.546037	1	2.43	-3.15	-0.14	0.155	0.0675	0.7976	0.406	0.175	0.879083	NA	1.21531	2.91	-0.223	0
KCNE1	23	C	G	Q	H	0.128	0.348	0.546037	1	2.43	-3.15	-0.14	0.155	0.0675	0.7976	0.406	0.175	0.879083	NA	1.24158	2.91	-0.223	0
KCNE1	23	T	A	Q	L	0.169	0.002	0.546037	1	2.085	-2.98	-1.62	0.109	-0.5316	0.5718	0.509	0.243	0.66409	NA	1.17348	-9.65	-0.719	0
KCNE1	23	T	C	Q	R	0.244	0.003	0.546037	1	1.885	-3.08	-0.5	0.039	-0.588	0.5416	0.367	0.201	0.626	NA	0.862682	-9.65	-0.719	0
KCNE1	23	T	G	Q	P	0.2	0.004	0.546037	1	1.335	-3.15	-1.28	0.16	-0.5188	0.5534	0.403	0.261	0.612275	NA	1.06708	-9.65	-0.719	0
KCNE1	23	G	A	Q	X	NA	NA	0.546037	1	NA	NA	NA	0.791	NA	NA	NA	NA	NA	NA	3.68156	2.86	1.575	0.007
KCNE1	23	G	C	Q	E	0.428	0.002	0.546037	1	1.74	-3.08	-0.05	0.057	-0.4982	0.5943	0.292	0.168	0.815816	NA	0.757836	2.86	1.575	0.007
KCNE1	23	G	T	Q	K	0.266	0.005	0.546037	1	2.085	-3.05	-0.32	0.08	-0.3618	0.6974	0.349	0.314	0.837626	NA	0.812469	2.86	1.575	0.007
KCNE1	22	C	A	Q	H	0.137	0.004	0.722196	1	1.025	-3.02	-0.72	0.051	-0.5286	0.5042	0.304	0.179	0.513113	NA	0.214327	-9.65	-3.265	0
KCNE1	22	C	G	Q	H	0.137	0.004	0.722196	1	1.025	-3.02	-0.72	0.051	-0.5286	0.5042	0.305	0.179	0.513113	NA	0.240596	-9.65	-3.265	0
KCNE1	22	T	A	Q	L	0.05	0.1	0.722196	1	2.125	-3.07	-1.16	0.165	-0.2071	0.7216	0.474	0.276	0.791135	NA	1.33976	-0.892	0.49	0.001
KCNE1	22	T	C	Q	R	0.114	0.082	0.722196	1	2.125	-3.02	-0.77	0.064	-0.3582	0.6835	0.329	0.18	0.745328	NA	1.16279	-0.892	0.49	0.001
KCNE1	22	T	G	Q	P	0.243	0.004	0.722196	1	1.43	-3.09	-1.31	0.142	-0.396	0.6687	0.35	0.266	0.76039	NA	1.09298	-0.892	0.49	0.001
KCNE1	22	G	A	Q	X	NA	NA	0.722196	1	NA	NA	NA	0.688	NA	NA	NA	NA	NA	NA	3.55058	1.9	0.678	0.001
KCNE1	22	G	C	Q	E	0.628	0.001	0.722196	1	0.77	-2.9	-0.16	0.024	-0.6149	0.5256	0.284	0.184	0.698134	NA	0.261408	1.9	0.678	0.001
KCNE1	22	G	T	Q	K	0.401	0.036	0.722196	1	2.125	-2.97	-0.64	0.089	-0.4693	0.6679	0.323	0.297	0.770771	NA	0.727488	1.9	0.678	0.001
KCNE1	21	A	C	V	G	0.168	0.006	0.778602	0.999992	2.39	-3.15	-2.62	0.071	-0.3697	0.6587	0.474	0.32	0.534572	NA	1.28887	-4.8	0.046	0
KCNE1	21	A	G	V	A	0.195	0.006	0.778602	1	1.295	-2.88	-1.27	0.041	-0.6158	0.4897	0.307	0.208	0.631543	NA	1.09516	-4.8	0.046	0
KCNE1	21	A	T	V	D	0.079	0.005	0.778602	0.999995	1.7	-3.18	-2.38	0.207	-0.4754	0.5961	0.47	0.334	0.481915	NA	1.76323	-4.8	0.046	0
KCNE1	21	C	A	V	F	0.124	0.305	0.778602	1	2.39	-3.18	-1.61	0.279	0.0888	0.7556	0.485	0.152	0.869751	NA	0.986989	1.81	1.045	0
KCNE1	21	C	G	V	L	0.471	0.001	0.778602	1	1.7	-3.1	-0.26	0.06	-0.4275	0.608	0.292	0.157	0.735948	NA	0.435286	1.81	1.045	0
KCNE1	21	C	T	V	I	0.668	0.003	0.778602	1	1.845	-3.09	-0.07	0.045	-0.4395	0.6138	0.257	0.153	0.681597	NA	0.688883	1.81	1.045	0
KCNE1	20	G	A	T	I	0.399	0.033	0.179419	1	2.4	-3.41	-0.72	0.281	-0.3991	0.6378	0.579	0.262	0.836227	NA	0.650593	-1.59	-0.628	0
KCNE1	20	G	C	T	R	0.351	0.052	0.179419	1	2.4	-3.43	-0.85	0.289	-0.2769	0.6877	0.579	0.179	0.821121	NA	0.706209	-1.59	-0.628	0
KCNE1	20	G	T	T	K	0.3	0.063	0.179419	1	2.4	-3.41	-0.96	0.299	-0.3334	0.6339	0.571	0.238	0.848152	NA	0.779562	-1.59	-0.628	0
KCNE1	20	T	A	T	S	0.439	0.026	0.179419	1	2.4	-3.37	-0.4	0.076	-0.4064	0.6531	0.425	0.146	0.786552	NA	0.799994	0.0683	0.098	0
KCNE1	20	T	C	T	A	0.516	0.014	0.179419	1	2.4	-3.34	-0.57	0.051	-0.4563	0.6454	0.446	0.196	0.822202	NA	0.858409	0.0683	0.098	0
KCNE1	20	T	G	T	P	0.209	0.344	0.179419	1	2.4	-3.45	-1.26	0.181	0.0108	0.748	0.61	0.344	0.865554	NA	1.20718	0.0683	0.098	0
KCNE1	19	C	A	E	D	0.371	0.002	0.756917	1	1.575	-3.46	-0.68	0.018	-0.3768	0.6482	0.246	0.376	0.817139	NA	0.752985	0.406	-0.717	0
KCNE1	19	C	G	E	D	0.371	0.002	0.756917	1	1.575	-3.46	-0.68	0.018	-0.3768	0.6482	0.246	0.376	0.817139	NA	0.779254	0.406	-0.717	0
KCNE1	19	T	A	E	V	0.024	0.279	0.756917	0.999986	2.125	-3.54	-2.07	0.142	0.0486	0.7481	0.616	0.479	0.854634	NA	1.64757	-3.31	0.773	0.054
KCNE1	19	T	C	E	G	0.251	0.003	0.756917	0.999993	0.11	-3.53	-2.05	0.026	-0.511	0.5074	0.306	0.44	0.73334	NA	1.50588	-3.31	0.773	0.054
KCNE1	19	T	G	E	A	0.101	0.113	0.756917	0.999994	2.125	-3.51	-1.53	0.068	-0.2157	0.7139	0.485	0.421	0.835994	NA	1.43553	-3.31	0.773	0.054
KCNE1	19	C	A	E	X	NA	NA	0.756917	1	NA	NA	NA	0.664	NA	NA	NA	NA	NA	NA	4.0877	2.99	0.344	0.088
KCNE1	19	C	G	E	Q	0.125	0.147	0.756917	0.996766	2.125	-3.52	-0.67	0.043	-0.1705	0.7147	0.271	0.359	0.865194	NA	1.42417	2.99	0.344	0.088
KCNE1	19	C	T	E	K	0.185	0.011	0.756917	0.984115	1.78	-3.49	-1	0.07	-0.3209	0.6368	0.329	NA	0.86304	NA	1.51388	2.99	0.344	0.088
KCNE1	18	C	A	Q	H	0.004	0.898	0.010945	0.733408	2.595	-3.17	-1.69	0.312	0.5389	0.832	0.46	0.2	0.958367	NA	3.06117	3.88	1.391	0.953
KCNE1	18	C	G	Q	H	0.004	0.898	0.010945	0.733408	2.595	-3.17	-1.69	0.312	0.5389	0.832	0.458	0.2	0.958367	NA	3.08744	3.88	1.391	0.953
KCNE1	18	T	A	Q	L	0.004	0.56	0.010945	0.501664	2.595	-3.15	-2.21	0.432	0.782	0.8044	0.64	0.28	0.932768	NA	3.21712	3.64	1.108	0.993
KCNE1	18	T	C	Q	R	0.166	0.665	0.010945	0.935175	1.9	-3.11	-0.9	0.078	0.0615	0.7907	0.53	0.24	0.920484	NA	3.08639	3.64	1.108	0.993
KCNE1	18	T	G	Q	P	0.005	0.906	0.010945	0.556128	2.595	-3.17	-2.17	0.343	0.9114	0.8526	0.692	0.404	0.947411	NA	3.25671	3.64	1.108	0.993
KCNE1	18	G	A	Q	X	NA	NA	0.010945	1	NA	NA	NA	0.861	NA	NA	NA	NA	NA	NA	5.33953	2.34	2.811	1
KCNE1	18	G	C	Q	E	0.131	0.024	0.010945	0.949232	1.9	-2.97	-0.69	0.124	-0.278	0.6046	0.405	0.212	0.903945	NA	2.20856	2.34	2.811	1
KCNE1	18	G	T	Q	K	0.029	0.322	0.010945	0.909893	2.595	-3.06	-1.32	0.3	0.1445	0.7114	0.607	0.298	0.928657	NA	2.87674	2.34	2.811	1
KCNE1	17	C	A	W	C	0.019	0.782	0.830264	0.999485	2.44	-3.2	-2.07	0.426	0.5227	0.8233	0.702	0.634	0.90686	NA	3.19856	2.56	0.475	1
KCNE1	17	C	G	W	C	0.019	0.782	0.830264	0.999467	2.44	-3.2	-2.07	0.426	0.5227	0.8233	0.702	0.634	0.90686	NA	3.22483	2.56	0.475	1
KCNE1	17	C	T	W	X	NA	NA	0.830264	1	NA	NA	NA	0.773	NA	NA	NA	NA	NA	NA	5.13372	2.56	0.475	1
KCNE1	17	C	A	W	L	0.437	0.003	0.830264	0.895896	1.195	-3.13	-0.44	0.279	-0.3541	0.6166	0.412	0.652	0.827288	NA	1.67896	1.15	1.913	1
KCNE1	17	C	G	W	S	0.042	0.042	0.830264	0.998425	2.44	-3.14	-1.82	0.471	0.113	0.7035	0.645	0.676	0.821945	NA	2.176	1.15	1.913	1
KCNE1	17	C	T	W	X	NA	NA	0.830264	1	NA	NA	NA	0.773	NA	NA	NA	NA	NA	NA	4.67846	1.15	1.913	1
KCNE1	17	A	C	W	G	0.096	0.006	0.830264	0.786993	1.745	-3.04	-2.69	0.289	-0.1114	0.6304	0.483	0.654	0.874986	NA	2.59317	2.23	1.545	1
KCNE1	17	A	G	W	R	0.036	0.545	0.830264	0.907251	2.44	-3.16	-1.59	0.521	0.2857	0.8073	0.691	0.695	0.914246	NA	3.03182	2.23	1.545	1
KCNE1	17	A	T	W	R	0.036	0.545	0.830264	0.915656	2.44	-3.16	-1.59	0.521	0.2774	0.8073	0.689	0.695	0.914246	NA	2.99051	2.23	1.545	1
KCNE1	16	A	C	L	R	0.002	0.795	0.369976	0.679607	2.625	-3.68	-1.85	0.848	0.7289	0.8621	0.786	0.538	0.917264	NA	3.44064	3.59	2.401	0.998
KCNE1	16	A	G	L	P	0.002	0.979	0.369976	0.999951	2.28	-3.7	-1.82	0.744	0.9128	0.9011	0.902	0.679	0.930216	NA	3.12688	3.59	2.401	0.998
KCNE1	16	A	T	L	Q	0.064	0.303	0.369976	0.732861	2.28	-3.69	-1.11	0.513	0.7662	0.8376	0.676	0.518	0.877465	NA	2.46054	3.59	2.401	0.998
KCNE1	16	G	C	L	V	0.051	0.029	0.369976	0.996447	1.935	-3.58	-0.67	0.101	-0.0289	0.7211	0.43	0.307	0.792958	NA	1.70189	1.87	1.476	0.914
KCNE1	16	G	T	L	M	0.117	0.91	0.369976	0.997064	2.625	-3.66	-0.16	0.321	0.253	0.8597	0.439	0.303	0.878445	NA	2.86592	1.87	1.476	0.914
KCNE1	15	C	A	K	N	0.103	0.163	0.411611	0.999994	1.845	-3.15	-0.42	0.046	-0.2645	0.7025	0.213	0.329	0.782837	NA	0.98562	-1.96	-0.96	0
KCNE1	15	C	G	K	N	0.103	0.163	0.411611	0.999993	1.845	-3.15	-0.42	0.046	-0.2645	0.7025	0.213	0.329	0.782837	NA	1.01189	-1.96	-0.96	0
KCNE1	15	T	A	K	M	0.026	0.52	0.411611	1	1.845	-3.19	-0.89	0.162	0.3348	0.7822	0.434	0.371	0.650519	NA	1.83341	-9.65	-1.345	0
KCNE1	15	T	C	K	R	0.29	0.003	0.411611	1	1.15	-3.01	-0.53	0.035	-0.5258	0.5769	0.281	0.341	0.637577	NA	0.739113	-9.65	-1.345	0
KCNE1	15	T	G	K	T	0.379	0.006	0.411611	1	0.05	-3.08	-0.94	0.085	-0.5206	0.459	0.262	0.321	0.605256	NA	0.657994	-9.65	-1.345	0
KCNE1	15	T	A	K	X	NA	NA	0.411611	1	NA	NA	NA	0.74	NA	NA	NA	NA	NA	NA	3.80543	-2.86	0.095	0.003
KCNE1	15	T	C	K	E	0.216	0.015	0.411611	1	1.845	-3.11	-0.68	0.047	-0.5859	0.5803	0.299	0.367	0.771916	NA	1.38065	-2.86	0.095	0.003
KCNE1	15	T	G	K	Q	0.477	0.002	0.411611	1	1.5	-3.12	-0.08	0.043	-0.5932	0.5289	0.23	0.327	0.759368	NA	1.22081	-2.86	0.095	0.003
KCNE1	14	G	A	T	I	0.084	0.005	0.48464	1	2.2	-3.21	-1.68	0.061	-0.1445	0.6716	0.27	0.309	0.780851	NA	0.774398	0.833	0.891	0.072
KCNE1	14	G	C	T	S	0.357	0	0.48464	1	1.305	-3.14	-0.15	0.033	-0.5152	0.5737	0.16	0.212	0.697866	NA	0.360083	0.833	0.891	0.072
KCNE1	14	G	T	T	N	0.075	0.001	0.48464	1	1.1	-3.22	-0.47	0.106	-0.3733	0.5771	0.162	0.187	0.72032	NA	0.685316	0.833	0.891	0.072
KCNE1	14	T	A	T	S	0.357	0	0.48464	1	1.305	-3.14	-0.15	0.033	-0.5852	0.5284	0.18	0.212	0.723563	NA	0.646527	-1.9	0.023	0.078
KCNE1	14	T	C	T	A	0.177	0	0.48464	1	1.1	-3.01	-0.86	0.026	-0.5765	0.4798	0.156	0.231	0.72937	NA	0.967099	-1.9	0.023	0.078
KCNE1	14	T	G	T	P	0.084	0.001	0.48464	1	1.85	-3.24	-1.17	0.15	-0.3593	0.594	0.426	0.289	0.789017	NA	1.24507	-1.9	0.023	0.078
KCNE1	13	A	C	L	R	0	0.999	1e-05	0.999988	2.8	-3.68	-3.18	0.925	0.4795	0.8873	0.619	0.586	0.91667	NA	3.90927	3.67	5.862	1
KCNE1	13	A	G	L	P	0	0.999	1e-05	0.671323	2.8	-3.7	-3.16	0.959	0.8572	0.9049	0.662	0.681	0.904289	NA	3.92208	3.67	5.862	1
KCNE1	13	A	T	L	Q	0	0.999	1e-05	0.99999	2.8	-3.69	-2.91	0.916	0.5529	0.9048	0.589	0.458	0.909306	NA	3.87932	3.67	5.862	1
KCNE1	13	G	C	L	V	0	0.964	1e-05	0.999999	2.8	-3.58	-1.28	0.521	0.4434	0.8788	0.492	0.281	0.892157	NA	3.2599	2.97	4.635	1
KCNE1	13	G	T	L	M	0	0.999	1e-05	0.999999	2.8	-3.66	-0.86	0.516	0.458	0.8842	0.488	0.323	0.892249	NA	3.36369	2.97	4.635	1
KCNE1	12	A	C	F	L	0.559	0.004	0.114038	1	1.79	-3.41	-0.49	0.04	-0.5195	0.5312	0.398	0.533	0.595899	NA	0.907884	-9.16	-1.001	0.049
KCNE1	12	A	T	F	L	0.559	0.004	0.114038	1	1.79	-3.41	-0.49	0.04	-0.5195	0.5312	0.398	0.533	0.595899	NA	0.886977	-9.16	-1.001	0.049
KCNE1	12	A	C	F	C	0.002	0.918	0.114038	1	2.595	-3.58	-1.93	0.402	0.5428	0.8879	0.543	0.503	0.913313	NA	3.32195	4.82	4.22	0.517
KCNE1	12	A	G	F	S	0.002	0.73	0.114038	1	2.595	-3.55	-2.01	0.449	0.5175	0.8665	0.637	0.627	0.895783	NA	3.24489	4.82	4.22	0.517
KCNE1	12	A	T	F	Y	0.01	0.503	0.114038	1	1.9	-3.47	-1.12	0.144	0.5796	0.8648	0.463	0.429	0.89914	NA	2.0889	4.82	4.22	0.517
KCNE1	12	A	C	F	V	0.054	0.029	0.114038	1	2.595	-3.5	-1.22	0.075	0.1452	0.7605	0.457	0.484	0.810731	NA	1.55214	3.65	0.868	0.467
KCNE1	12	A	G	F	L	0.559	0.004	0.114038	1	1.79	-3.41	-0.49	0.04	-0.4437	0.6184	0.324	0.533	0.808639	NA	1.13928	3.65	0.868	0.467
KCNE1	12	A	T	F	I	0.029	0.095	0.114038	1	2.595	-3.5	-0.92	0.167	0.2065	0.7596	0.515	0.466	0.835152	NA	1.52852	3.65	0.868	0.467
KCNE1	11	G	A	P	L	0.145	0.055	0.353119	0.999998	1.94	-3.7	-0.53	0.069	0.024	0.7954	0.438	0.441	0.905826	NA	1.81548	3.92	2.093	0.506
KCNE1	11	G	C	P	R	0.197	0.82	0.353119	1	2.635	-3.71	-0.97	0.331	0.4676	0.8831	0.56	0.441	0.932114	NA	3.10638	3.92	2.093	0.506
KCNE1	11	G	T	P	H	0.05	0.885	0.353119	1	2.635	-3.74	-0.74	0.329	0.4533	0.8868	0.508	0.434	0.934705	NA	3.125	3.92	2.093	0.506
KCNE1	11	G	A	P	S	0.488	0.034	0.353119	1	2.285	-3.67	0.08	0.039	-0.129	0.6986	0.453	0.42	0.859468	NA	1.15122	1.95	1.262	0.461
KCNE1	11	G	C	P	A	0.224	0.09	0.353119	1	2.635	-3.66	-0.27	0.229	-0.2324	0.7188	0.563	0.421	0.859086	NA	1.30149	1.95	1.262	0.461
KCNE1	11	G	T	P	T	0.204	0.274	0.353119	1	2.635	-3.69	-0.44	0.217	0.1065	0.8167	0.553	0.395	0.878755	NA	1.8221	1.95	1.262	0.461
KCNE1	10	G	A	T	M	0.355	0.003	0.263283	1	-0.38	-2.97	-0.32	0.041	-0.5777	0.3956	0.496	NA	0.545173	NA	0.355334	-9.65	-1.216	0
KCNE1	10	G	C	T	R	0.575	0.092	0.263283	1	1.7	-3.05	-0.42	0.162	-0.4736	0.5086	0.446	0.483	0.555828	NA	0.171049	-9.65	-1.216	0
KCNE1	10	G	T	T	K	0.583	0.002	0.263283	1	1.355	-3.04	-0.09	0.075	-0.4584	0.5015	0.405	0.504	0.544083	NA	0.019391	-9.65	-1.216	0
KCNE1	10	T	A	T	S	0.862	0	0.263283	1	1.355	-3.03	0.23	0.039	-0.5472	0.495	0.303	0.451	0.681688	NA	0.418441	-0.568	0.309	0
KCNE1	10	T	C	T	A	0.624	0	0.263283	1	1.7	-3	-0.46	0.056	-0.592	0.5624	0.226	0.468	0.763395	NA	0.549829	-0.568	0.309	0
KCNE1	10	T	G	T	P	0.253	0.055	0.263283	1	1.7	-3.08	-1.07	0.209	-0.5372	0.6069	0.542	0.48	0.837462	NA	0.931499	-0.568	0.309	0
KCNE1	9	A	C	V	G	0.005	0.004	0.79671	0.999986	2.3	-3.55	-1.93	0.32	-0.1865	0.7232	0.435	0.284	0.610239	NA	1.2079	-2.78	0.214	0
KCNE1	9	A	G	V	A	0.198	0.004	0.79671	1	1.61	-3.5	-0.37	0.052	-0.3696	0.6652	0.328	0.236	0.769191	NA	0.536294	-2.78	0.214	0
KCNE1	9	A	T	V	E	0.011	0.003	0.79671	1	2.3	-3.55	-1.22	0.3	-0.1985	0.7222	0.512	0.311	0.747728	NA	0.808606	-2.78	0.214	0
KCNE1	9	C	A	V	L	0.578	0.001	0.79671	1	1.06	-3.42	0.47	0.04	-0.4221	0.6246	0.273	0.213	0.640597	NA	-0.069167	-1.69	-0.175	0
KCNE1	9	C	G	V	L	0.578	0.001	0.79671	1	1.06	-3.42	0.47	0.04	-0.4221	0.6246	0.273	0.213	0.640597	NA	-0.042898	-1.69	-0.175	0
KCNE1	9	C	T	V	M	0.014	0.009	0.79671	1	2.3	-3.54	0	0.061	-0.2423	0.7246	0.291	0.23	0.729248	NA	0.469199	-1.69	-0.175	0
KCNE1	8	G	A	A	V	0.034	0.004	0.033539	1	2.615	-3.26	-1.51	0.19	-0.0771	0.694	0.526	NA	0.787388	NA	0.581303	0.937	1.189	0.004
KCNE1	8	G	C	A	G	0.058	0.143	0.033539	1	2.615	-3.28	-1.62	0.106	0.0361	0.7292	0.431	0.339	0.802179	NA	1.10404	0.937	1.189	0.004
KCNE1	8	G	T	A	E	0.095	0.042	0.033539	1	1.92	-3.29	-1.06	0.141	-0.3906	0.6315	0.564	0.42	0.737806	NA	1.03634	0.937	1.189	0.004
KCNE1	8	C	A	A	S	0.075	0.148	0.033539	1	2.615	-3.22	-0.55	0.126	0.0807	0.7531	0.366	0.397	0.803988	NA	0.862286	2.93	0.842	0.002
KCNE1	8	C	G	A	P	0.036	0.076	0.033539	1	2.615	-3.32	-1.28	0.312	0.0823	0.7386	0.542	0.433	0.886029	NA	1.00974	2.93	0.842	0.002
KCNE1	8	C	T	A	T	0.155	0.019	0.033539	1	1.92	-3.15	-0.59	0.063	-0.3062	0.6402	0.251	0.341	0.846506	NA	0.487688	2.93	0.842	0.002
KCNE1	7	G	A	T	I	0.003	0.999	1e-06	0.936471	2.8	-3.41	-2.65	0.567	1.0516	0.8889	0.586	0.32	0.958254	NA	3.38562	4.82	6.281	1
KCNE1	7	G	C	T	R	0.063	0.999	1e-06	0.974963	2.8	-3.43	-2.15	0.614	1.0575	0.9062	0.579	0.296	0.961744	NA	3.41673	4.82	6.281	1
KCNE1	7	G	T	T	K	0.004	0.997	1e-06	0.962923	2.8	-3.41	-2.28	0.597	1.0315	0.8889	0.611	0.324	0.958222	NA	3.46159	4.82	6.281	1
KCNE1	7	T	A	T	S	0.16	0.988	1e-06	0.528218	2.8	-3.37	-1.28	0.231	0.9549	0.8651	0.479	0.225	0.945763	NA	2.95015	4.82	3.486	0.999
KCNE1	7	T	C	T	A	0.01	0.988	1e-06	0.717262	2.8	-3.34	-2.04	0.365	1.1395	0.8814	0.542	0.248	0.943295	NA	3.07158	4.82	3.486	0.999
KCNE1	7	T	G	T	P	0.005	0.998	1e-06	0.930977	2.8	-3.45	-2.56	0.474	1.0757	0.8996	0.608	0.294	0.949567	NA	3.18985	4.82	3.486	0.999
KCNE1	6	G	A	T	I	0.01	0.021	0.298505	1	1.87	-3.12	-2.59	0.052	-0.4332	0.6488	0.408	0.658	0.799604	NA	0.869866	-0.915	0.187	0.033
KCNE1	6	G	C	T	S	0.459	0	0.298505	1	0.28	-2.92	-0.37	0.017	-0.5273	0.4707	0.248	0.589	0.61456	NA	0.366987	-0.915	0.187	0.033
KCNE1	6	G	T	T	N	0.126	0.001	0.298505	1	1.32	-3.11	-1.17	0.026	-0.5568	0.5976	0.23	0.587	0.751578	NA	0.522951	-0.915	0.187	0.033
KCNE1	6	T	A	T	S	0.459	0	0.298505	1	0.28	-2.92	-0.37	0.017	-0.5163	0.452	0.283	0.589	0.427596	NA	-0.643473	-9.65	-2.179	0
KCNE1	6	T	C	T	A	0.2	0	0.298505	1	0.26	-2.89	-1.35	0.011	-0.506	0.4878	0.251	0.594	0.436886	NA	-0.497149	-9.65	-2.179	0
KCNE1	6	T	G	T	P	0.018	0.064	0.298505	1	1.87	-3.13	-1.87	0.091	-0.3367	0.6416	0.473	0.616	0.496232	NA	-0.053445	-9.65	-2.179	0
KCNE1	5	G	C	N	K	0.005	0.996	9.8e-05	0.999999	2.8	-3.4	-2.44	0.651	0.3974	0.8297	0.447	0.31	0.843678	NA	1.67513	-6.15	-0.657	0
KCNE1	5	G	T	N	K	0.005	0.996	9.8e-05	0.999999	2.8	-3.4	-2.44	0.651	0.3974	0.8297	0.446	0.31	0.843678	NA	1.65496	-6.15	-0.657	0
KCNE1	5	T	A	N	I	0	0.999	9.8e-05	0.999987	2.8	-3.45	-3.85	0.741	0.4795	0.8873	0.535	0.282	0.949608	NA	3.01042	3.67	5.028	0.998
KCNE1	5	T	C	N	S	0.008	0.98	9.8e-05	0.999999	2.8	-3.39	-1.98	0.49	0.3494	0.8495	0.365	0.262	0.941884	NA	2.716	3.67	5.028	0.998
KCNE1	5	T	G	N	T	0.003	0.995	9.8e-05	0.999996	2.8	-3.42	-2.41	0.618	0.4779	0.886	0.411	0.285	0.93923	NA	2.45214	3.67	5.028	0.998
KCNE1	5	T	A	N	Y	0.002	0.999	9.8e-05	0.999989	2.8	-3.46	-3.02	0.74	0.5078	0.8908	0.546	0.245	0.948629	NA	2.77529	3.64	5.028	0.998
KCNE1	5	T	C	N	D	0.082	0.995	9.8e-05	0.999999	2.8	-3.39	-1.59	0.558	0.4282	0.8697	0.432	0.23	0.947197	NA	2.71067	3.64	5.028	0.998
KCNE1	5	T	G	N	H	0.003	0.999	9.8e-05	0.999997	2.8	-3.46	-1.42	0.646	0.5078	0.8908	0.386	0.232	0.948714	NA	2.63071	3.64	5.028	0.998
KCNE1	4	G	A	S	F	0.006	0.125	0.488074	1	2.535	-3.17	-2.78	0.092	0.0201	0.7092	0.566	0.488	0.845308	NA	0.925495	0.861	1.883	0.012
KCNE1	4	G	C	S	C	0.015	0.52	0.488074	1	2.535	-3.18	-2.45	0.173	0.0706	0.7519	0.586	0.483	0.893946	NA	1.80069	0.861	1.883	0.012
KCNE1	4	G	T	S	Y	0.005	0.67	0.488074	1	2.535	-3.18	-2.79	0.149	0.1396	0.7864	0.55	0.484	0.902119	NA	1.31925	0.861	1.883	0.012
KCNE1	4	A	C	S	A	0.167	0.003	0.488074	1	2.535	-3.04	-1.17	0.111	-0.5225	0.6129	0.309	0.361	0.594114	NA	0.561016	-7.89	-0.193	0
KCNE1	4	A	G	S	P	0.173	0.003	0.488074	1	1.155	-2.96	-1.35	0.046	-0.6592	0.4897	0.351	0.378	0.56	NA	0.674312	-7.89	-0.193	0
KCNE1	4	A	T	S	T	0.045	0.029	0.488074	1	2.535	-3.1	-1.14	0.105	-0.4364	0.6263	0.333	0.36	0.613797	NA	0.455598	-7.89	-0.193	0
KCNE1	3	A	C	L	R	0.009	0.315	0.236152	1	2.585	-3.25	-1.51	0.278	0.1486	0.7353	0.646	0.344	0.702459	NA	1.50904	-2.85	0.006	0
KCNE1	3	A	G	L	P	0.086	0.009	0.236152	0.995972	1.345	-3.19	-1.09	0.118	-0.3891	0.5792	0.438	0.29	0.456647	NA	0.9953	-2.85	0.006	0
KCNE1	3	A	T	L	Q	0.011	0.03	0.236152	1	2.24	-3.25	-1.39	0.16	-0.0944	0.6866	0.573	0.285	0.63655	NA	1.3965	-2.85	0.006	0
KCNE1	3	G	C	L	V	0.064	0.058	0.236152	1	2.585	-3.19	-0.97	0.117	-0.0459	0.7213	0.487	0.2	0.633867	NA	0.337281	-0.915	1.765	0.009
KCNE1	3	G	T	L	M	0.052	0.645	0.236152	1	2.585	-3.26	-0.17	0.168	0.3748	0.817	0.467	0.21	0.729963	NA	1.39488	-0.915	1.765	0.009
KCNE1	2	G	C	I	M	0.092	0.006	0.171559	1	2.3	-3.21	-0.14	0.047	-0.1973	0.7462	0.326	0.26	0.779524	NA	0.370817	-1.44	-0.365	0
KCNE1	2	A	C	I	S	0.307	0.004	0.171559	1	2.3	-3.1	0.56	0.037	-0.4121	0.682	0.384	0.294	0.729639	NA	0.694071	-1.32	0.011	0
KCNE1	2	A	G	I	T	0.586	0.004	0.171559	1	1.61	-3.17	0.65	0.021	-0.3196	0.6974	0.426	0.295	0.814791	NA	0.480834	-1.32	0.011	0
KCNE1	2	A	T	I	N	0.258	0.1	0.171559	1	2.3	-3.21	0.52	0.182	-0.2358	0.7124	0.467	NA	0.702905	NA	1.12821	-1.32	0.011	0
KCNE1	2	T	A	I	F	0.055	0.002	0.171559	1	2.3	-3.21	-1.13	0.051	-0.3676	0.6801	0.363	0.212	0.697691	NA	0.50138	-5.97	-3.198	0
KCNE1	2	T	C	I	V	1	0	0.171559	1	1.15	-3.09	0.09	0.023	-0.538	0.5225	0.34	0.173	0.639048	NA	-0.189976	-5.97	-3.198	0
KCNE1	2	T	G	I	L	0.301	0	0.171559	1	1.955	-3.12	-0.3	0.093	-0.5245	0.5774	0.342	0.214	0.653913	NA	0.406434	-5.97	-3.198	0
KCNE1	1	C	A	M	I	0.012	0.22	0.000215	1	NA	-3.23	-1.08	0.64	0.2347	0.6355	0.62	0.981	0.930669	NA	1.86907	3.33	1.374	0.599
KCNE1	1	C	G	M	I	0.012	0.22	0.000215	1	NA	-3.23	-1.08	0.64	0.2347	0.6355	0.62	0.981	0.930669	NA	1.89534	3.33	1.374	0.599
KCNE1	1	C	T	M	I	0.012	0.22	0.000215	1	NA	-3.23	-1.08	0.64	0.2347	0.6355	0.609	0.981	0.930669	NA	1.91225	3.33	1.374	0.599
KCNE1	1	A	C	M	R	0.001	0.726	0.000215	1	NA	-3.33	-2.41	0.636	0.6042	0.7834	0.747	0.984	0.948636	NA	2.70633	3.16	1.387	0.705
KCNE1	1	A	G	M	T	0.001	0.039	0.000215	1	NA	-3.31	-1.6	0.526	0.1473	0.6439	0.619	0.989	0.943852	NA	1.89745	3.16	1.387	0.705
KCNE1	1	A	T	M	K	0.001	0.537	0.000215	1	NA	-3.32	-2.37	0.64	0.5095	0.7452	0.73	0.985	0.944748	NA	2.59593	3.16	1.387	0.705
KCNE1	1	T	A	M	L	0.187	0.022	0.000215	1	NA	-3.11	-0.68	0.44	-0.2222	0.5537	0.53	0.977	0.879127	NA	1.32344	4.3	0.953	0.728
KCNE1	1	T	C	M	V	0.007	0.22	0.000215	1	NA	-3.23	-1.11	0.588	0.188	0.6319	0.623	0.98	0.927357	NA	1.95121	4.3	0.953	0.728
KCNE1	1	T	G	M	L	0.187	0.022	0.000215	1	NA	-3.11	-0.68	0.44	-0.2222	0.5537	0.53	0.977	0.879127	NA	1.34889	4.3	0.953	0.728
