# Supplementary material for: High-throughput functional mapping of variants in an arrhythmia gene, KCNE1, reveals novel biology
Source: Genome Med. 2024 May 30;16:73. doi: 10.1186/s13073-024-01340-5 (PMC11138074; doi:10.1186/s13073-024-01340-5)
Supplement: Supplementary file 7 — Additional file 7: AlphaFold2 structure of the KCNE1/KCNQ1/calmodulin complex. [file 13073_2024_1340_MOESM7_ESM.pdb]

ATOM      1  N   MET B   1     -37.580 -13.307 -39.116  1.00  0.08           N  
ATOM      2  CA  MET B   1     -36.291 -13.584 -38.439  1.00  0.08           C  
ATOM      3  C   MET B   1     -36.551 -14.559 -37.306  1.00  0.08           C  
ATOM      4  O   MET B   1     -36.906 -14.137 -36.216  1.00  0.08           O  
ATOM      5  CB  MET B   1     -35.658 -12.298 -37.882  1.00  0.08           C  
ATOM      6  CG  MET B   1     -34.918 -11.504 -38.952  1.00  0.08           C  
ATOM      7  SD  MET B   1     -34.329  -9.912 -38.340  1.00  0.08           S  
ATOM      8  CE  MET B   1     -33.618  -9.290 -39.884  1.00  0.08           C  
ATOM      9  H   MET B   1     -38.224 -12.909 -38.449  1.00  0.08           H  
ATOM     10  HA  MET B   1     -35.590 -14.051 -39.131  1.00  0.08           H  
ATOM     11  HB2 MET B   1     -36.427 -11.673 -37.428  1.00  0.08           H  
ATOM     12  HB3 MET B   1     -34.930 -12.559 -37.113  1.00  0.08           H  
ATOM     13  HG2 MET B   1     -34.068 -12.083 -39.308  1.00  0.08           H  
ATOM     14  HG3 MET B   1     -35.593 -11.317 -39.788  1.00  0.08           H  
ATOM     15  HE1 MET B   1     -32.602  -9.666 -40.004  1.00  0.08           H  
ATOM     16  HE2 MET B   1     -33.612  -8.200 -39.871  1.00  0.08           H  
ATOM     17  HE3 MET B   1     -34.227  -9.607 -40.731  1.00  0.08           H  
ATOM     18  H2  MET B   1     -37.453 -12.647 -39.870  1.00  0.08           H  
ATOM     19  H3  MET B   1     -37.987 -14.157 -39.478  1.00  0.08           H  
ATOM     20  N   ILE B   2     -36.453 -15.860 -37.568  1.00  1.01           N  
ATOM     21  CA  ILE B   2     -36.523 -16.882 -36.521  1.00  1.01           C  
ATOM     22  C   ILE B   2     -35.200 -16.767 -35.757  1.00  1.01           C  
ATOM     23  O   ILE B   2     -34.177 -17.267 -36.220  1.00  1.01           O  
ATOM     24  CB  ILE B   2     -36.744 -18.280 -37.159  1.00  1.01           C  
ATOM     25  CG1 ILE B   2     -38.068 -18.327 -37.963  1.00  1.01           C  
ATOM     26  CG2 ILE B   2     -36.742 -19.389 -36.089  1.00  1.01           C  
ATOM     27  CD1 ILE B   2     -38.131 -19.486 -38.966  1.00  1.01           C  
ATOM     28  H   ILE B   2     -36.148 -16.180 -38.476  1.00  1.01           H  
ATOM     29  HA  ILE B   2     -37.347 -16.674 -35.838  1.00  1.01           H  
ATOM     30  HB  ILE B   2     -35.923 -18.471 -37.848  1.00  1.01           H  
ATOM     31 HG12 ILE B   2     -38.198 -17.412 -38.540  1.00  1.01           H  
ATOM     32 HG13 ILE B   2     -38.911 -18.403 -37.275  1.00  1.01           H  
ATOM     33 HG21 ILE B   2     -35.784 -19.415 -35.569  1.00  1.01           H  
ATOM     34 HG22 ILE B   2     -37.536 -19.219 -35.364  1.00  1.01           H  
ATOM     35 HG23 ILE B   2     -36.890 -20.365 -36.551  1.00  1.01           H  
ATOM     36 HD11 ILE B   2     -38.111 -20.446 -38.450  1.00  1.01           H  
ATOM     37 HD12 ILE B   2     -37.290 -19.427 -39.658  1.00  1.01           H  
ATOM     38 HD13 ILE B   2     -39.058 -19.419 -39.535  1.00  1.01           H  
ATOM     39  N   LEU B   3     -35.172 -16.043 -34.634  1.00  1.00           N  
ATOM     40  CA  LEU B   3     -34.127 -16.282 -33.645  1.00  1.00           C  
ATOM     41  C   LEU B   3     -34.345 -17.721 -33.197  1.00  1.00           C  
ATOM     42  O   LEU B   3     -35.267 -18.008 -32.441  1.00  1.00           O  
ATOM     43  CB  LEU B   3     -34.200 -15.304 -32.454  1.00  1.00           C  
ATOM     44  CG  LEU B   3     -33.310 -14.053 -32.608  1.00  1.00           C  
ATOM     45  CD1 LEU B   3     -34.140 -12.799 -32.869  1.00  1.00           C  
ATOM     46  CD2 LEU B   3     -32.467 -13.828 -31.351  1.00  1.00           C  
ATOM     47  H   LEU B   3     -36.016 -15.579 -34.333  1.00  1.00           H  
ATOM     48  HA  LEU B   3     -33.143 -16.216 -34.112  1.00  1.00           H  
ATOM     49  HB2 LEU B   3     -33.863 -15.846 -31.571  1.00  1.00           H  
ATOM     50  HB3 LEU B   3     -35.234 -15.021 -32.258  1.00  1.00           H  
ATOM     51  HG  LEU B   3     -32.622 -14.188 -33.444  1.00  1.00           H  
ATOM     52 HD11 LEU B   3     -34.747 -12.936 -33.763  1.00  1.00           H  
ATOM     53 HD12 LEU B   3     -33.488 -11.938 -33.008  1.00  1.00           H  
ATOM     54 HD13 LEU B   3     -34.798 -12.606 -32.022  1.00  1.00           H  
ATOM     55 HD21 LEU B   3     -33.119 -13.704 -30.488  1.00  1.00           H  
ATOM     56 HD22 LEU B   3     -31.811 -14.681 -31.180  1.00  1.00           H  
ATOM     57 HD23 LEU B   3     -31.862 -12.926 -31.460  1.00  1.00           H  
ATOM     58  N   SER B   4     -33.549 -18.639 -33.743  1.00  1.10           N  
ATOM     59  CA  SER B   4     -33.489 -19.999 -33.239  1.00  1.10           C  
ATOM     60  C   SER B   4     -33.174 -19.884 -31.752  1.00  1.10           C  
ATOM     61  O   SER B   4     -32.055 -19.543 -31.358  1.00  1.10           O  
ATOM     62  CB  SER B   4     -32.426 -20.802 -33.994  1.00  1.10           C  
ATOM     63  OG  SER B   4     -32.397 -22.138 -33.524  1.00  1.10           O  
ATOM     64  H   SER B   4     -32.918 -18.353 -34.477  1.00  1.10           H  
ATOM     65  HA  SER B   4     -34.458 -20.480 -33.375  1.00  1.10           H  
ATOM     66  HB2 SER B   4     -31.448 -20.346 -33.841  1.00  1.10           H  
ATOM     67  HB3 SER B   4     -32.653 -20.798 -35.060  1.00  1.10           H  
ATOM     68  HG  SER B   4     -32.895 -22.686 -34.135  1.00  1.10           H  
ATOM     69  N   ASN B   5     -34.193 -20.130 -30.932  1.00  0.95           N  
ATOM     70  CA  ASN B   5     -34.141 -20.171 -29.478  1.00  0.95           C  
ATOM     71  C   ASN B   5     -33.417 -21.458 -29.045  1.00  0.95           C  
ATOM     72  O   ASN B   5     -33.874 -22.209 -28.194  1.00  0.95           O  
ATOM     73  CB  ASN B   5     -35.585 -20.012 -28.943  1.00  0.95           C  
ATOM     74  CG  ASN B   5     -35.702 -19.144 -27.703  1.00  0.95           C  
ATOM     75  ND2 ASN B   5     -36.862 -19.110 -27.093  1.00  0.95           N  
ATOM     76  OD1 ASN B   5     -34.786 -18.450 -27.302  1.00  0.95           O  
ATOM     77  H   ASN B   5     -35.103 -20.247 -31.355  1.00  0.95           H  
ATOM     78  HA  ASN B   5     -33.537 -19.326 -29.147  1.00  0.95           H  
ATOM     79  HB2 ASN B   5     -36.025 -20.989 -28.741  1.00  0.95           H  
ATOM     80  HB3 ASN B   5     -36.204 -19.527 -29.698  1.00  0.95           H  
ATOM     81 HD21 ASN B   5     -37.639 -19.673 -27.412  1.00  0.95           H  
ATOM     82 HD22 ASN B   5     -36.926 -18.510 -26.284  1.00  0.95           H  
ATOM     83  N   THR B   6     -32.302 -21.769 -29.713  1.00  1.08           N  
ATOM     84  CA  THR B   6     -31.393 -22.854 -29.383  1.00  1.08           C  
ATOM     85  C   THR B   6     -30.735 -22.464 -28.064  1.00  1.08           C  
ATOM     86  O   THR B   6     -29.671 -21.853 -28.033  1.00  1.08           O  
ATOM     87  CB  THR B   6     -30.388 -23.153 -30.530  1.00  1.08           C  
ATOM     88  CG2 THR B   6     -30.745 -24.415 -31.303  1.00  1.08           C  
ATOM     89  OG1 THR B   6     -30.353 -22.137 -31.513  1.00  1.08           O  
ATOM     90  H   THR B   6     -32.010 -21.132 -30.440  1.00  1.08           H  
ATOM     91  HA  THR B   6     -31.978 -23.756 -29.203  1.00  1.08           H  
ATOM     92  HB  THR B   6     -29.387 -23.281 -30.118  1.00  1.08           H  
ATOM     93  HG1 THR B   6     -31.016 -22.350 -32.175  1.00  1.08           H  
ATOM     94 HG21 THR B   6     -30.031 -24.572 -32.112  1.00  1.08           H  
ATOM     95 HG22 THR B   6     -31.752 -24.336 -31.715  1.00  1.08           H  
ATOM     96 HG23 THR B   6     -30.703 -25.276 -30.636  1.00  1.08           H  
ATOM     97  N   THR B   7     -31.405 -22.821 -26.971  1.00  0.90           N  
ATOM     98  CA  THR B   7     -30.932 -22.946 -25.580  1.00  0.90           C  
ATOM     99  C   THR B   7     -29.793 -23.948 -25.431  1.00  0.90           C  
ATOM    100  O   THR B   7     -29.393 -24.270 -24.315  1.00  0.90           O  
ATOM    101  CB  THR B   7     -32.088 -23.411 -24.675  1.00  0.90           C  
ATOM    102  CG2 THR B   7     -32.916 -22.237 -24.171  1.00  0.90           C  
ATOM    103  OG1 THR B   7     -32.946 -24.263 -25.403  1.00  0.90           O  
ATOM    104  H   THR B   7     -32.345 -23.162 -27.106  1.00  0.90           H  
ATOM    105  HA  THR B   7     -30.562 -21.981 -25.233  1.00  0.90           H  
ATOM    106  HB  THR B   7     -31.713 -23.943 -23.800  1.00  0.90           H  
ATOM    107  HG1 THR B   7     -33.694 -24.480 -24.842  1.00  0.90           H  
ATOM    108 HG21 THR B   7     -32.288 -21.571 -23.580  1.00  0.90           H  
ATOM    109 HG22 THR B   7     -33.728 -22.601 -23.541  1.00  0.90           H  
ATOM    110 HG23 THR B   7     -33.333 -21.686 -25.012  1.00  0.90           H  
ATOM    111  N   ALA B   8     -29.221 -24.418 -26.544  1.00  1.00           N  
ATOM    112  CA  ALA B   8     -27.875 -24.926 -26.539  1.00  1.00           C  
ATOM    113  C   ALA B   8     -27.022 -23.878 -25.833  1.00  1.00           C  
ATOM    114  O   ALA B   8     -26.754 -22.788 -26.340  1.00  1.00           O  
ATOM    115  CB  ALA B   8     -27.405 -25.199 -27.972  1.00  1.00           C  
ATOM    116  H   ALA B   8     -29.596 -24.119 -27.433  1.00  1.00           H  
ATOM    117  HA  ALA B   8     -27.848 -25.861 -25.978  1.00  1.00           H  
ATOM    118  HB1 ALA B   8     -26.383 -25.576 -27.956  1.00  1.00           H  
ATOM    119  HB2 ALA B   8     -27.430 -24.279 -28.558  1.00  1.00           H  
ATOM    120  HB3 ALA B   8     -28.050 -25.944 -28.440  1.00  1.00           H  
ATOM    121  N   VAL B   9     -26.571 -24.256 -24.648  1.00  1.04           N  
ATOM    122  CA  VAL B   9     -25.455 -23.647 -23.953  1.00  1.04           C  
ATOM    123  C   VAL B   9     -24.187 -23.952 -24.763  1.00  1.04           C  
ATOM    124  O   VAL B   9     -23.170 -24.347 -24.215  1.00  1.04           O  
ATOM    125  CB  VAL B   9     -25.380 -24.146 -22.490  1.00  1.04           C  
ATOM    126  CG1 VAL B   9     -24.508 -23.220 -21.632  1.00  1.04           C  
ATOM    127  CG2 VAL B   9     -26.759 -24.223 -21.814  1.00  1.04           C  
ATOM    128  H   VAL B   9     -26.996 -25.073 -24.232  1.00  1.04           H  
ATOM    129  HA  VAL B   9     -25.604 -22.568 -23.948  1.00  1.04           H  
ATOM    130  HB  VAL B   9     -24.955 -25.150 -22.472  1.00  1.04           H  
ATOM    131 HG11 VAL B   9     -24.448 -23.611 -20.616  1.00  1.04           H  
ATOM    132 HG12 VAL B   9     -24.943 -22.221 -21.603  1.00  1.04           H  
ATOM    133 HG13 VAL B   9     -23.496 -23.163 -22.033  1.00  1.04           H  
ATOM    134 HG21 VAL B   9     -26.646 -24.483 -20.762  1.00  1.04           H  
ATOM    135 HG22 VAL B   9     -27.377 -24.991 -22.278  1.00  1.04           H  
ATOM    136 HG23 VAL B   9     -27.269 -23.263 -21.891  1.00  1.04           H  
ATOM    137  N   THR B  10     -24.208 -23.783 -26.094  1.00  1.08           N  
ATOM    138  CA  THR B  10     -23.081 -23.162 -26.775  1.00  1.08           C  
ATOM    139  C   THR B  10     -22.897 -21.891 -25.976  1.00  1.08           C  
ATOM    140  O   THR B  10     -23.784 -21.031 -26.066  1.00  1.08           O  
ATOM    141  CB  THR B  10     -23.388 -22.824 -28.243  1.00  1.08           C  
ATOM    142  CG2 THR B  10     -23.249 -24.059 -29.121  1.00  1.08           C  
ATOM    143  OG1 THR B  10     -24.709 -22.364 -28.406  1.00  1.08           O  
ATOM    144  H   THR B  10     -25.100 -23.550 -26.507  1.00  1.08           H  
ATOM    145  HA  THR B  10     -22.209 -23.813 -26.729  1.00  1.08           H  
ATOM    146  HB  THR B  10     -22.691 -22.062 -28.596  1.00  1.08           H  
ATOM    147  HG1 THR B  10     -24.906 -21.807 -27.650  1.00  1.08           H  
ATOM    148 HG21 THR B  10     -22.228 -24.437 -29.066  1.00  1.08           H  
ATOM    149 HG22 THR B  10     -23.467 -23.793 -30.154  1.00  1.08           H  
ATOM    150 HG23 THR B  10     -23.941 -24.835 -28.793  1.00  1.08           H  
ATOM    151  N   PRO B  11     -21.908 -21.853 -25.056  1.00  1.07           N  
ATOM    152  CA  PRO B  11     -21.789 -20.792 -24.066  1.00  1.07           C  
ATOM    153  C   PRO B  11     -22.050 -19.507 -24.806  1.00  1.07           C  
ATOM    154  O   PRO B  11     -21.477 -19.370 -25.879  1.00  1.07           O  
ATOM    155  CB  PRO B  11     -20.359 -20.883 -23.520  1.00  1.07           C  
ATOM    156  CG  PRO B  11     -19.620 -21.797 -24.494  1.00  1.07           C  
ATOM    157  CD  PRO B  11     -20.727 -22.700 -25.018  1.00  1.07           C  
ATOM    158  HA  PRO B  11     -22.518 -20.931 -23.267  1.00  1.07           H  
ATOM    159  HB2 PRO B  11     -19.880 -19.905 -23.449  1.00  1.07           H  
ATOM    160  HB3 PRO B  11     -20.386 -21.355 -22.538  1.00  1.07           H  
ATOM    161  HG2 PRO B  11     -19.198 -21.188 -25.292  1.00  1.07           H  
ATOM    162  HG3 PRO B  11     -18.837 -22.370 -23.996  1.00  1.07           H  
ATOM    163  HD2 PRO B  11     -20.445 -23.104 -25.989  1.00  1.07           H  
ATOM    164  HD3 PRO B  11     -20.880 -23.516 -24.313  1.00  1.07           H  
ATOM    165  N   PHE B  12     -22.995 -18.686 -24.341  1.00  0.97           N  
ATOM    166  CA  PHE B  12     -23.605 -17.618 -25.140  1.00  0.97           C  
ATOM    167  C   PHE B  12     -22.574 -16.933 -26.044  1.00  0.97           C  
ATOM    168  O   PHE B  12     -22.752 -16.907 -27.246  1.00  0.97           O  
ATOM    169  CB  PHE B  12     -24.265 -16.641 -24.166  1.00  0.97           C  
ATOM    170  CG  PHE B  12     -24.968 -15.470 -24.814  1.00  0.97           C  
ATOM    171  CD1 PHE B  12     -24.347 -14.206 -24.850  1.00  0.97           C  
ATOM    172  CD2 PHE B  12     -26.267 -15.629 -25.333  1.00  0.97           C  
ATOM    173  CE1 PHE B  12     -25.034 -13.102 -25.381  1.00  0.97           C  
ATOM    174  CE2 PHE B  12     -26.949 -14.523 -25.868  1.00  0.97           C  
ATOM    175  CZ  PHE B  12     -26.336 -13.259 -25.885  1.00  0.97           C  
ATOM    176  H   PHE B  12     -23.471 -18.948 -23.491  1.00  0.97           H  
ATOM    177  HA  PHE B  12     -24.372 -18.047 -25.784  1.00  0.97           H  
ATOM    178  HB2 PHE B  12     -24.998 -17.185 -23.572  1.00  0.97           H  
ATOM    179  HB3 PHE B  12     -23.513 -16.259 -23.476  1.00  0.97           H  
ATOM    180  HD1 PHE B  12     -23.353 -14.070 -24.448  1.00  0.97           H  
ATOM    181  HD2 PHE B  12     -26.752 -16.593 -25.302  1.00  0.97           H  
ATOM    182  HE1 PHE B  12     -24.572 -12.127 -25.402  1.00  0.97           H  
ATOM    183  HE2 PHE B  12     -27.951 -14.638 -26.255  1.00  0.97           H  
ATOM    184  HZ  PHE B  12     -26.863 -12.408 -26.290  1.00  0.97           H  
ATOM    185  N   LEU B  13     -21.406 -16.613 -25.481  1.00  0.90           N  
ATOM    186  CA  LEU B  13     -20.159 -16.254 -26.165  1.00  0.90           C  
ATOM    187  C   LEU B  13     -19.767 -17.067 -27.419  1.00  0.90           C  
ATOM    188  O   LEU B  13     -19.546 -16.445 -28.434  1.00  0.90           O  
ATOM    189  CB  LEU B  13     -19.038 -16.334 -25.120  1.00  0.90           C  
ATOM    190  CG  LEU B  13     -19.032 -15.108 -24.191  1.00  0.90           C  
ATOM    191  CD1 LEU B  13     -18.348 -15.458 -22.872  1.00  0.90           C  
ATOM    192  CD2 LEU B  13     -18.279 -13.951 -24.848  1.00  0.90           C  
ATOM    193  H   LEU B  13     -21.363 -16.704 -24.476  1.00  0.90           H  
ATOM    194  HA  LEU B  13     -20.252 -15.222 -26.504  1.00  0.90           H  
ATOM    195  HB2 LEU B  13     -18.073 -16.400 -25.622  1.00  0.90           H  
ATOM    196  HB3 LEU B  13     -19.163 -17.247 -24.538  1.00  0.90           H  
ATOM    197  HG  LEU B  13     -20.052 -14.797 -23.968  1.00  0.90           H  
ATOM    198 HD11 LEU B  13     -18.893 -16.258 -22.371  1.00  0.90           H  
ATOM    199 HD12 LEU B  13     -18.346 -14.582 -22.223  1.00  0.90           H  
ATOM    200 HD13 LEU B  13     -17.320 -15.771 -23.053  1.00  0.90           H  
ATOM    201 HD21 LEU B  13     -18.807 -13.615 -25.740  1.00  0.90           H  
ATOM    202 HD22 LEU B  13     -18.209 -13.112 -24.153  1.00  0.90           H  
ATOM    203 HD23 LEU B  13     -17.269 -14.255 -25.123  1.00  0.90           H  
ATOM    204  N   THR B  14     -19.646 -18.399 -27.408  1.00  0.99           N  
ATOM    205  CA  THR B  14     -19.412 -19.237 -28.611  1.00  0.99           C  
ATOM    206  C   THR B  14     -20.543 -19.214 -29.620  1.00  0.99           C  
ATOM    207  O   THR B  14     -20.250 -19.294 -30.802  1.00  0.99           O  
ATOM    208  CB  THR B  14     -19.210 -20.727 -28.325  1.00  0.99           C  
ATOM    209  CG2 THR B  14     -17.878 -21.026 -27.649  1.00  0.99           C  
ATOM    210  OG1 THR B  14     -20.278 -21.228 -27.563  1.00  0.99           O  
ATOM    211  H   THR B  14     -19.897 -18.862 -26.546  1.00  0.99           H  
ATOM    212  HA  THR B  14     -18.514 -18.877 -29.114  1.00  0.99           H  
ATOM    213  HB  THR B  14     -19.204 -21.268 -29.271  1.00  0.99           H  
ATOM    214  HG1 THR B  14     -20.628 -20.526 -27.010  1.00  0.99           H  
ATOM    215 HG21 THR B  14     -17.734 -20.382 -26.779  1.00  0.99           H  
ATOM    216 HG22 THR B  14     -17.070 -20.844 -28.357  1.00  0.99           H  
ATOM    217 HG23 THR B  14     -17.850 -22.072 -27.346  1.00  0.99           H  
ATOM    218  N   LYS B  15     -21.810 -19.119 -29.199  1.00  0.00           N  
ATOM    219  CA  LYS B  15     -22.922 -19.016 -30.149  1.00  0.00           C  
ATOM    220  C   LYS B  15     -22.925 -17.645 -30.798  1.00  0.00           C  
ATOM    221  O   LYS B  15     -23.019 -17.545 -32.007  1.00  0.00           O  
ATOM    222  CB  LYS B  15     -24.253 -19.268 -29.445  1.00  0.00           C  
ATOM    223  CG  LYS B  15     -25.272 -19.828 -30.443  1.00  0.00           C  
ATOM    224  CD  LYS B  15     -26.633 -19.903 -29.762  1.00  0.00           C  
ATOM    225  CE  LYS B  15     -27.671 -20.453 -30.728  1.00  0.00           C  
ATOM    226  NZ  LYS B  15     -29.017 -20.221 -30.167  1.00  0.00           N1+
ATOM    227  H   LYS B  15     -21.998 -19.025 -28.212  1.00  0.00           H  
ATOM    228  HA  LYS B  15     -22.784 -19.755 -30.938  1.00  0.00           H  
ATOM    229  HB2 LYS B  15     -24.623 -18.339 -29.009  1.00  0.00           H  
ATOM    230  HB3 LYS B  15     -24.106 -19.975 -28.629  1.00  0.00           H  
ATOM    231  HG2 LYS B  15     -25.342 -19.168 -31.309  1.00  0.00           H  
ATOM    232  HG3 LYS B  15     -24.962 -20.819 -30.770  1.00  0.00           H  
ATOM    233  HD2 LYS B  15     -26.920 -18.899 -29.453  1.00  0.00           H  
ATOM    234  HD3 LYS B  15     -26.581 -20.545 -28.881  1.00  0.00           H  
ATOM    235  HE2 LYS B  15     -27.576 -19.944 -31.687  1.00  0.00           H  
ATOM    236  HE3 LYS B  15     -27.495 -21.518 -30.880  1.00  0.00           H  
ATOM    237  HZ1 LYS B  15     -29.709 -20.626 -30.782  1.00  0.00           H  
ATOM    238  HZ2 LYS B  15     -29.219 -19.237 -30.069  1.00  0.00           H  
ATOM    239  HZ3 LYS B  15     -29.110 -20.680 -29.272  1.00  0.00           H  
ATOM    240  N   LEU B  16     -22.730 -16.611 -29.988  1.00  0.95           N  
ATOM    241  CA  LEU B  16     -22.522 -15.233 -30.397  1.00  0.95           C  
ATOM    242  C   LEU B  16     -21.280 -15.134 -31.286  1.00  0.95           C  
ATOM    243  O   LEU B  16     -21.322 -14.432 -32.283  1.00  0.95           O  
ATOM    244  CB  LEU B  16     -22.386 -14.377 -29.121  1.00  0.95           C  
ATOM    245  CG  LEU B  16     -23.028 -12.989 -29.185  1.00  0.95           C  
ATOM    246  CD1 LEU B  16     -24.544 -13.080 -29.047  1.00  0.95           C  
ATOM    247  CD2 LEU B  16     -22.551 -12.174 -27.985  1.00  0.95           C  
ATOM    248  H   LEU B  16     -22.699 -16.805 -28.997  1.00  0.95           H  
ATOM    249  HA  LEU B  16     -23.385 -14.905 -30.977  1.00  0.95           H  
ATOM    250  HB2 LEU B  16     -21.333 -14.300 -28.850  1.00  0.95           H  
ATOM    251  HB3 LEU B  16     -22.894 -14.864 -28.289  1.00  0.95           H  
ATOM    252  HG  LEU B  16     -22.787 -12.492 -30.125  1.00  0.95           H  
ATOM    253 HD11 LEU B  16     -24.819 -13.604 -28.133  1.00  0.95           H  
ATOM    254 HD12 LEU B  16     -24.976 -12.078 -29.038  1.00  0.95           H  
ATOM    255 HD13 LEU B  16     -24.960 -13.616 -29.900  1.00  0.95           H  
ATOM    256 HD21 LEU B  16     -23.088 -11.226 -27.958  1.00  0.95           H  
ATOM    257 HD22 LEU B  16     -21.476 -11.993 -28.004  1.00  0.95           H  
ATOM    258 HD23 LEU B  16     -22.779 -12.712 -27.065  1.00  0.95           H  
ATOM    259  N   TRP B  17     -20.213 -15.878 -30.981  1.00  0.98           N  
ATOM    260  CA  TRP B  17     -18.977 -15.960 -31.761  1.00  0.98           C  
ATOM    261  C   TRP B  17     -19.183 -16.728 -33.070  1.00  0.98           C  
ATOM    262  O   TRP B  17     -18.738 -16.267 -34.110  1.00  0.98           O  
ATOM    263  CB  TRP B  17     -17.833 -16.558 -30.926  1.00  0.98           C  
ATOM    264  CG  TRP B  17     -16.457 -16.495 -31.510  1.00  0.98           C  
ATOM    265  CD1 TRP B  17     -16.097 -15.791 -32.603  1.00  0.98           C  
ATOM    266  CD2 TRP B  17     -15.212 -17.044 -30.978  1.00  0.98           C  
ATOM    267  CE2 TRP B  17     -14.147 -16.683 -31.857  1.00  0.98           C  
ATOM    268  CE3 TRP B  17     -14.864 -17.766 -29.814  1.00  0.98           C  
ATOM    269  NE1 TRP B  17     -14.752 -15.946 -32.848  1.00  0.98           N  
ATOM    270  CZ2 TRP B  17     -12.813 -17.037 -31.618  1.00  0.98           C  
ATOM    271  CZ3 TRP B  17     -13.524 -18.115 -29.553  1.00  0.98           C  
ATOM    272  CH2 TRP B  17     -12.502 -17.757 -30.453  1.00  0.98           C  
ATOM    273  H   TRP B  17     -20.226 -16.353 -30.089  1.00  0.98           H  
ATOM    274  HA  TRP B  17     -18.674 -14.944 -32.015  1.00  0.98           H  
ATOM    275  HB2 TRP B  17     -17.769 -16.008 -29.988  1.00  0.98           H  
ATOM    276  HB3 TRP B  17     -18.061 -17.603 -30.717  1.00  0.98           H  
ATOM    277  HD1 TRP B  17     -16.769 -15.179 -33.186  1.00  0.98           H  
ATOM    278  HE1 TRP B  17     -14.282 -15.504 -33.625  1.00  0.98           H  
ATOM    279  HE3 TRP B  17     -15.642 -18.034 -29.116  1.00  0.98           H  
ATOM    280  HZ2 TRP B  17     -12.039 -16.740 -32.308  1.00  0.98           H  
ATOM    281  HZ3 TRP B  17     -13.278 -18.663 -28.655  1.00  0.98           H  
ATOM    282  HH2 TRP B  17     -11.479 -18.031 -30.245  1.00  0.98           H  
ATOM    283  N   GLN B  18     -19.895 -17.854 -33.071  1.00  0.00           N  
ATOM    284  CA  GLN B  18     -20.271 -18.562 -34.296  1.00  0.00           C  
ATOM    285  C   GLN B  18     -21.194 -17.707 -35.152  1.00  0.00           C  
ATOM    286  O   GLN B  18     -20.950 -17.604 -36.345  1.00  0.00           O  
ATOM    287  CB  GLN B  18     -20.952 -19.906 -33.997  1.00  0.00           C  
ATOM    288  CG  GLN B  18     -19.944 -21.059 -33.918  1.00  0.00           C  
ATOM    289  CD  GLN B  18     -20.630 -22.410 -33.731  1.00  0.00           C  
ATOM    290  NE2 GLN B  18     -20.029 -23.489 -34.182  1.00  0.00           N  
ATOM    291  OE1 GLN B  18     -21.702 -22.535 -33.170  1.00  0.00           O  
ATOM    292  H   GLN B  18     -20.240 -18.214 -32.194  1.00  0.00           H  
ATOM    293  HA  GLN B  18     -19.374 -18.741 -34.890  1.00  0.00           H  
ATOM    294  HB2 GLN B  18     -21.642 -20.137 -34.808  1.00  0.00           H  
ATOM    295  HB3 GLN B  18     -21.533 -19.838 -33.078  1.00  0.00           H  
ATOM    296  HG2 GLN B  18     -19.364 -21.084 -34.841  1.00  0.00           H  
ATOM    297  HG3 GLN B  18     -19.264 -20.892 -33.084  1.00  0.00           H  
ATOM    298 HE21 GLN B  18     -20.540 -24.351 -34.056  1.00  0.00           H  
ATOM    299 HE22 GLN B  18     -19.152 -23.429 -34.677  1.00  0.00           H  
ATOM    300  N   GLU B  19     -22.194 -17.051 -34.561  1.00  1.07           N  
ATOM    301  CA  GLU B  19     -23.078 -16.121 -35.259  1.00  1.07           C  
ATOM    302  C   GLU B  19     -22.292 -14.928 -35.804  1.00  1.07           C  
ATOM    303  O   GLU B  19     -22.507 -14.578 -36.954  1.00  1.07           O  
ATOM    304  CB  GLU B  19     -24.242 -15.635 -34.370  1.00  1.07           C  
ATOM    305  CG  GLU B  19     -25.397 -16.649 -34.270  1.00  1.07           C  
ATOM    306  CD  GLU B  19     -26.685 -16.060 -33.659  1.00  1.07           C  
ATOM    307  OE1 GLU B  19     -27.796 -16.550 -33.969  1.00  1.07           O  
ATOM    308  OE2 GLU B  19     -26.660 -15.043 -32.932  1.00  1.07           O1-
ATOM    309  H   GLU B  19     -22.366 -17.212 -33.579  1.00  1.07           H  
ATOM    310  HA  GLU B  19     -23.500 -16.628 -36.127  1.00  1.07           H  
ATOM    311  HB2 GLU B  19     -23.875 -15.378 -33.376  1.00  1.07           H  
ATOM    312  HB3 GLU B  19     -24.646 -14.729 -34.821  1.00  1.07           H  
ATOM    313  HG2 GLU B  19     -25.077 -17.509 -33.681  1.00  1.07           H  
ATOM    314  HG3 GLU B  19     -25.627 -17.004 -35.274  1.00  1.07           H  
ATOM    315  N   THR B  20     -21.343 -14.348 -35.062  1.00  1.05           N  
ATOM    316  CA  THR B  20     -20.522 -13.229 -35.564  1.00  1.05           C  
ATOM    317  C   THR B  20     -19.460 -13.648 -36.563  1.00  1.05           C  
ATOM    318  O   THR B  20     -19.180 -12.883 -37.477  1.00  1.05           O  
ATOM    319  CB  THR B  20     -19.830 -12.395 -34.476  1.00  1.05           C  
ATOM    320  CG2 THR B  20     -20.768 -11.332 -33.940  1.00  1.05           C  
ATOM    321  OG1 THR B  20     -19.379 -13.162 -33.401  1.00  1.05           O  
ATOM    322  H   THR B  20     -21.216 -14.659 -34.109  1.00  1.05           H  
ATOM    323  HA  THR B  20     -21.183 -12.555 -36.109  1.00  1.05           H  
ATOM    324  HB  THR B  20     -18.975 -11.880 -34.914  1.00  1.05           H  
ATOM    325  HG1 THR B  20     -20.161 -13.505 -32.961  1.00  1.05           H  
ATOM    326 HG21 THR B  20     -21.605 -11.797 -33.421  1.00  1.05           H  
ATOM    327 HG22 THR B  20     -21.166 -10.751 -34.772  1.00  1.05           H  
ATOM    328 HG23 THR B  20     -20.224 -10.666 -33.271  1.00  1.05           H  
ATOM    329  N   VAL B  21     -18.884 -14.844 -36.464  1.00  1.00           N  
ATOM    330  CA  VAL B  21     -17.949 -15.370 -37.472  1.00  1.00           C  
ATOM    331  C   VAL B  21     -18.701 -15.775 -38.733  1.00  1.00           C  
ATOM    332  O   VAL B  21     -18.267 -15.437 -39.832  1.00  1.00           O  
ATOM    333  CB  VAL B  21     -17.111 -16.530 -36.905  1.00  1.00           C  
ATOM    334  CG1 VAL B  21     -16.314 -17.293 -37.971  1.00  1.00           C  
ATOM    335  CG2 VAL B  21     -16.082 -15.984 -35.915  1.00  1.00           C  
ATOM    336  H   VAL B  21     -19.101 -15.411 -35.657  1.00  1.00           H  
ATOM    337  HA  VAL B  21     -17.262 -14.575 -37.764  1.00  1.00           H  
ATOM    338  HB  VAL B  21     -17.767 -17.238 -36.398  1.00  1.00           H  
ATOM    339 HG11 VAL B  21     -16.993 -17.820 -38.643  1.00  1.00           H  
ATOM    340 HG12 VAL B  21     -15.671 -18.032 -37.494  1.00  1.00           H  
ATOM    341 HG13 VAL B  21     -15.705 -16.602 -38.552  1.00  1.00           H  
ATOM    342 HG21 VAL B  21     -15.663 -16.810 -35.338  1.00  1.00           H  
ATOM    343 HG22 VAL B  21     -16.565 -15.269 -35.250  1.00  1.00           H  
ATOM    344 HG23 VAL B  21     -15.286 -15.463 -36.447  1.00  1.00           H  
ATOM    345  N   GLN B  22     -19.854 -16.436 -38.606  1.00  1.06           N  
ATOM    346  CA  GLN B  22     -20.712 -16.754 -39.748  1.00  1.06           C  
ATOM    347  C   GLN B  22     -21.300 -15.491 -40.380  1.00  1.06           C  
ATOM    348  O   GLN B  22     -21.337 -15.393 -41.604  1.00  1.06           O  
ATOM    349  CB  GLN B  22     -21.846 -17.714 -39.356  1.00  1.06           C  
ATOM    350  CG  GLN B  22     -21.363 -19.169 -39.258  1.00  1.06           C  
ATOM    351  CD  GLN B  22     -22.485 -20.141 -38.902  1.00  1.06           C  
ATOM    352  NE2 GLN B  22     -22.340 -21.409 -39.219  1.00  1.06           N  
ATOM    353  OE1 GLN B  22     -23.507 -19.798 -38.335  1.00  1.06           O  
ATOM    354  H   GLN B  22     -20.181 -16.683 -37.682  1.00  1.06           H  
ATOM    355  HA  GLN B  22     -20.108 -17.230 -40.520  1.00  1.06           H  
ATOM    356  HB2 GLN B  22     -22.311 -17.391 -38.426  1.00  1.06           H  
ATOM    357  HB3 GLN B  22     -22.609 -17.681 -40.132  1.00  1.06           H  
ATOM    358  HG2 GLN B  22     -20.937 -19.462 -40.218  1.00  1.06           H  
ATOM    359  HG3 GLN B  22     -20.584 -19.249 -38.499  1.00  1.06           H  
ATOM    360 HE21 GLN B  22     -23.119 -22.006 -38.978  1.00  1.06           H  
ATOM    361 HE22 GLN B  22     -21.526 -21.732 -39.721  1.00  1.06           H  
ATOM    362  N   GLN B  23     -21.712 -14.498 -39.587  1.00  1.06           N  
ATOM    363  CA  GLN B  23     -22.137 -13.204 -40.123  1.00  1.06           C  
ATOM    364  C   GLN B  23     -20.969 -12.447 -40.736  1.00  1.06           C  
ATOM    365  O   GLN B  23     -21.149 -11.905 -41.815  1.00  1.06           O  
ATOM    366  CB  GLN B  23     -22.841 -12.325 -39.083  1.00  1.06           C  
ATOM    367  CG  GLN B  23     -24.329 -12.680 -38.969  1.00  1.06           C  
ATOM    368  CD  GLN B  23     -25.063 -11.802 -37.964  1.00  1.06           C  
ATOM    369  NE2 GLN B  23     -26.320 -11.486 -38.192  1.00  1.06           N  
ATOM    370  OE1 GLN B  23     -24.544 -11.378 -36.950  1.00  1.06           O  
ATOM    371  H   GLN B  23     -21.737 -14.634 -38.586  1.00  1.06           H  
ATOM    372  HA  GLN B  23     -22.837 -13.386 -40.939  1.00  1.06           H  
ATOM    373  HB2 GLN B  23     -22.783 -11.287 -39.408  1.00  1.06           H  
ATOM    374  HB3 GLN B  23     -22.338 -12.393 -38.119  1.00  1.06           H  
ATOM    375  HG2 GLN B  23     -24.436 -13.721 -38.664  1.00  1.06           H  
ATOM    376  HG3 GLN B  23     -24.794 -12.560 -39.949  1.00  1.06           H  
ATOM    377 HE21 GLN B  23     -26.777 -11.776 -39.046  1.00  1.06           H  
ATOM    378 HE22 GLN B  23     -26.712 -10.848 -37.516  1.00  1.06           H  
ATOM    379  N   GLY B  24     -19.781 -12.455 -40.130  1.00  1.01           N  
ATOM    380  CA  GLY B  24     -18.579 -11.816 -40.671  1.00  1.01           C  
ATOM    381  C   GLY B  24     -18.155 -12.395 -42.023  1.00  1.01           C  
ATOM    382  O   GLY B  24     -17.727 -11.648 -42.897  1.00  1.01           O  
ATOM    383  H   GLY B  24     -19.709 -12.872 -39.213  1.00  1.01           H  
ATOM    384  HA2 GLY B  24     -18.756 -10.747 -40.788  1.00  1.01           H  
ATOM    385  HA3 GLY B  24     -17.760 -11.960 -39.967  1.00  1.01           H  
ATOM    386  N   GLY B  25     -18.354 -13.698 -42.245  1.00  1.10           N  
ATOM    387  CA  GLY B  25     -18.179 -14.325 -43.560  1.00  1.10           C  
ATOM    388  C   GLY B  25     -19.226 -13.889 -44.592  1.00  1.10           C  
ATOM    389  O   GLY B  25     -18.908 -13.749 -45.767  1.00  1.10           O  
ATOM    390  H   GLY B  25     -18.643 -14.277 -41.469  1.00  1.10           H  
ATOM    391  HA2 GLY B  25     -17.191 -14.080 -43.950  1.00  1.10           H  
ATOM    392  HA3 GLY B  25     -18.251 -15.407 -43.445  1.00  1.10           H  
ATOM    393  N   ASN B  26     -20.455 -13.609 -44.153  1.00  0.99           N  
ATOM    394  CA  ASN B  26     -21.540 -13.111 -45.008  1.00  0.99           C  
ATOM    395  C   ASN B  26     -21.668 -11.576 -45.035  1.00  0.99           C  
ATOM    396  O   ASN B  26     -22.552 -11.036 -45.708  1.00  0.99           O  
ATOM    397  CB  ASN B  26     -22.851 -13.817 -44.611  1.00  0.99           C  
ATOM    398  CG  ASN B  26     -23.058 -15.136 -45.335  1.00  0.99           C  
ATOM    399  ND2 ASN B  26     -24.039 -15.907 -44.927  1.00  0.99           N  
ATOM    400  OD1 ASN B  26     -22.397 -15.487 -46.292  1.00  0.99           O  
ATOM    401  H   ASN B  26     -20.649 -13.742 -43.171  1.00  0.99           H  
ATOM    402  HA  ASN B  26     -21.311 -13.373 -46.040  1.00  0.99           H  
ATOM    403  HB2 ASN B  26     -23.698 -13.183 -44.874  1.00  0.99           H  
ATOM    404  HB3 ASN B  26     -22.874 -13.981 -43.534  1.00  0.99           H  
ATOM    405 HD21 ASN B  26     -24.572 -15.672 -44.103  1.00  0.99           H  
ATOM    406 HD22 ASN B  26     -24.135 -16.775 -45.433  1.00  0.99           H  
ATOM    407  N   MET B  27     -20.784 -10.848 -44.349  1.00  1.09           N  
ATOM    408  CA  MET B  27     -20.813  -9.385 -44.314  1.00  1.09           C  
ATOM    409  C   MET B  27     -20.490  -8.757 -45.669  1.00  1.09           C  
ATOM    410  O   MET B  27     -20.895  -7.623 -45.914  1.00  1.09           O  
ATOM    411  CB  MET B  27     -19.893  -8.837 -43.215  1.00  1.09           C  
ATOM    412  CG  MET B  27     -20.679  -8.625 -41.923  1.00  1.09           C  
ATOM    413  SD  MET B  27     -19.728  -7.836 -40.610  1.00  1.09           S  
ATOM    414  CE  MET B  27     -21.120  -7.183 -39.659  1.00  1.09           C  
ATOM    415  H   MET B  27     -20.126 -11.329 -43.756  1.00  1.09           H  
ATOM    416  HA  MET B  27     -21.833  -9.072 -44.083  1.00  1.09           H  
ATOM    417  HB2 MET B  27     -19.502  -7.867 -43.523  1.00  1.09           H  
ATOM    418  HB3 MET B  27     -19.047  -9.503 -43.043  1.00  1.09           H  
ATOM    419  HG2 MET B  27     -21.071  -9.571 -41.551  1.00  1.09           H  
ATOM    420  HG3 MET B  27     -21.527  -7.979 -42.152  1.00  1.09           H  
ATOM    421  HE1 MET B  27     -21.785  -8.004 -39.393  1.00  1.09           H  
ATOM    422  HE2 MET B  27     -20.746  -6.704 -38.753  1.00  1.09           H  
ATOM    423  HE3 MET B  27     -21.665  -6.448 -40.251  1.00  1.09           H  
ATOM    424  N   SER B  28     -19.874  -9.506 -46.587  1.00  1.01           N  
ATOM    425  CA  SER B  28     -19.655  -9.072 -47.970  1.00  1.01           C  
ATOM    426  C   SER B  28     -20.959  -8.690 -48.682  1.00  1.01           C  
ATOM    427  O   SER B  28     -20.947  -7.812 -49.539  1.00  1.01           O  
ATOM    428  CB  SER B  28     -18.967 -10.188 -48.763  1.00  1.01           C  
ATOM    429  OG  SER B  28     -17.933 -10.786 -48.003  1.00  1.01           O  
ATOM    430  H   SER B  28     -19.521 -10.415 -46.325  1.00  1.01           H  
ATOM    431  HA  SER B  28     -19.008  -8.194 -47.967  1.00  1.01           H  
ATOM    432  HB2 SER B  28     -18.567  -9.789 -49.695  1.00  1.01           H  
ATOM    433  HB3 SER B  28     -19.700 -10.960 -49.000  1.00  1.01           H  
ATOM    434  HG  SER B  28     -17.177 -10.192 -47.979  1.00  1.01           H  
ATOM    435  N   GLY B  29     -22.087  -9.312 -48.317  1.00  0.92           N  
ATOM    436  CA  GLY B  29     -23.402  -8.999 -48.894  1.00  0.92           C  
ATOM    437  C   GLY B  29     -24.284  -8.111 -48.016  1.00  0.92           C  
ATOM    438  O   GLY B  29     -25.173  -7.421 -48.513  1.00  0.92           O  
ATOM    439  H   GLY B  29     -22.033 -10.023 -47.602  1.00  0.92           H  
ATOM    440  HA2 GLY B  29     -23.282  -8.509 -49.862  1.00  0.92           H  
ATOM    441  HA3 GLY B  29     -23.933  -9.936 -49.059  1.00  0.92           H  
ATOM    442  N   LEU B  30     -24.055  -8.112 -46.702  1.00  0.96           N  
ATOM    443  CA  LEU B  30     -24.896  -7.393 -45.742  1.00  0.96           C  
ATOM    444  C   LEU B  30     -24.566  -5.907 -45.604  1.00  0.96           C  
ATOM    445  O   LEU B  30     -25.383  -5.188 -45.042  1.00  0.96           O  
ATOM    446  CB  LEU B  30     -24.889  -8.135 -44.395  1.00  0.96           C  
ATOM    447  CG  LEU B  30     -26.111  -9.062 -44.247  1.00  0.96           C  
ATOM    448  CD1 LEU B  30     -25.714 -10.395 -43.619  1.00  0.96           C  
ATOM    449  CD2 LEU B  30     -27.183  -8.419 -43.363  1.00  0.96           C  
ATOM    450  H   LEU B  30     -23.292  -8.672 -46.351  1.00  0.96           H  
ATOM    451  HA  LEU B  30     -25.918  -7.398 -46.120  1.00  0.96           H  
ATOM    452  HB2 LEU B  30     -23.969  -8.715 -44.310  1.00  0.96           H  
ATOM    453  HB3 LEU B  30     -24.880  -7.418 -43.574  1.00  0.96           H  
ATOM    454  HG  LEU B  30     -26.544  -9.276 -45.224  1.00  0.96           H  
ATOM    455 HD11 LEU B  30     -24.990 -10.895 -44.264  1.00  0.96           H  
ATOM    456 HD12 LEU B  30     -26.589 -11.034 -43.510  1.00  0.96           H  
ATOM    457 HD13 LEU B  30     -25.257 -10.224 -42.644  1.00  0.96           H  
ATOM    458 HD21 LEU B  30     -26.823  -8.347 -42.338  1.00  0.96           H  
ATOM    459 HD22 LEU B  30     -28.099  -9.011 -43.386  1.00  0.96           H  
ATOM    460 HD23 LEU B  30     -27.383  -7.404 -43.707  1.00  0.96           H  
ATOM    461  N   ALA B  31     -23.473  -5.420 -46.202  1.00  1.05           N  
ATOM    462  CA  ALA B  31     -23.132  -3.993 -46.232  1.00  1.05           C  
ATOM    463  C   ALA B  31     -24.261  -3.080 -46.765  1.00  1.05           C  
ATOM    464  O   ALA B  31     -24.238  -1.874 -46.540  1.00  1.05           O  
ATOM    465  CB  ALA B  31     -21.855  -3.836 -47.065  1.00  1.05           C  
ATOM    466  H   ALA B  31     -22.810  -6.072 -46.596  1.00  1.05           H  
ATOM    467  HA  ALA B  31     -22.920  -3.669 -45.212  1.00  1.05           H  
ATOM    468  HB1 ALA B  31     -22.027  -4.167 -48.087  1.00  1.05           H  
ATOM    469  HB2 ALA B  31     -21.551  -2.789 -47.074  1.00  1.05           H  
ATOM    470  HB3 ALA B  31     -21.051  -4.428 -46.625  1.00  1.05           H  
ATOM    471  N   ARG B  32     -25.266  -3.641 -47.455  1.00  1.08           N  
ATOM    472  CA  ARG B  32     -26.448  -2.905 -47.931  1.00  1.08           C  
ATOM    473  C   ARG B  32     -27.742  -3.146 -47.162  1.00  1.08           C  
ATOM    474  O   ARG B  32     -28.702  -2.415 -47.392  1.00  1.08           O  
ATOM    475  CB  ARG B  32     -26.656  -3.177 -49.427  1.00  1.08           C  
ATOM    476  CG  ARG B  32     -26.327  -1.922 -50.235  1.00  1.08           C  
ATOM    477  CD  ARG B  32     -26.594  -2.179 -51.717  1.00  1.08           C  
ATOM    478  NE  ARG B  32     -25.723  -1.344 -52.560  1.00  1.08           N  
ATOM    479  CZ  ARG B  32     -25.657  -1.375 -53.877  1.00  1.08           C  
ATOM    480  NH1 ARG B  32     -26.480  -2.088 -54.595  1.00  1.08           N1+
ATOM    481  NH2 ARG B  32     -24.749  -0.682 -54.502  1.00  1.08           N  
ATOM    482  H   ARG B  32     -25.208  -4.635 -47.622  1.00  1.08           H  
ATOM    483  HA  ARG B  32     -26.267  -1.838 -47.791  1.00  1.08           H  
ATOM    484  HB2 ARG B  32     -26.019  -3.998 -49.757  1.00  1.08           H  
ATOM    485  HB3 ARG B  32     -27.691  -3.459 -49.623  1.00  1.08           H  
ATOM    486  HG2 ARG B  32     -25.275  -1.680 -50.081  1.00  1.08           H  
ATOM    487  HG3 ARG B  32     -26.938  -1.084 -49.899  1.00  1.08           H  
ATOM    488  HD2 ARG B  32     -27.643  -1.975 -51.930  1.00  1.08           H  
ATOM    489  HD3 ARG B  32     -26.388  -3.226 -51.941  1.00  1.08           H  
ATOM    490  HE  ARG B  32     -25.078  -0.731 -52.082  1.00  1.08           H  
ATOM    491 HH11 ARG B  32     -26.420  -2.083 -55.603  1.00  1.08           H  
ATOM    492 HH12 ARG B  32     -27.215  -2.606 -54.133  1.00  1.08           H  
ATOM    493 HH21 ARG B  32     -24.095  -0.108 -53.991  1.00  1.08           H  
ATOM    494 HH22 ARG B  32     -24.705  -0.693 -55.511  1.00  1.08           H  
ATOM    495  N   ARG B  33     -27.827  -4.157 -46.293  1.00  1.00           N  
ATOM    496  CA  ARG B  33     -29.047  -4.375 -45.506  1.00  1.00           C  
ATOM    497  C   ARG B  33     -28.965  -3.475 -44.291  1.00  1.00           C  
ATOM    498  O   ARG B  33     -28.133  -3.710 -43.430  1.00  1.00           O  
ATOM    499  CB  ARG B  33     -29.245  -5.858 -45.153  1.00  1.00           C  
ATOM    500  CG  ARG B  33     -30.460  -6.432 -45.892  1.00  1.00           C  
ATOM    501  CD  ARG B  33     -30.659  -7.910 -45.547  1.00  1.00           C  
ATOM    502  NE  ARG B  33     -31.696  -8.519 -46.402  1.00  1.00           N  
ATOM    503  CZ  ARG B  33     -31.949  -9.810 -46.532  1.00  1.00           C  
ATOM    504  NH1 ARG B  33     -31.324 -10.707 -45.821  1.00  1.00           N1+
ATOM    505  NH2 ARG B  33     -32.837 -10.226 -47.390  1.00  1.00           N  
ATOM    506  H   ARG B  33     -26.969  -4.597 -45.992  1.00  1.00           H  
ATOM    507  HA  ARG B  33     -29.907  -4.044 -46.088  1.00  1.00           H  
ATOM    508  HB2 ARG B  33     -29.403  -5.968 -44.080  1.00  1.00           H  
ATOM    509  HB3 ARG B  33     -28.357  -6.422 -45.437  1.00  1.00           H  
ATOM    510  HG2 ARG B  33     -30.295  -6.333 -46.965  1.00  1.00           H  
ATOM    511  HG3 ARG B  33     -31.356  -5.874 -45.617  1.00  1.00           H  
ATOM    512  HD2 ARG B  33     -29.712  -8.427 -45.698  1.00  1.00           H  
ATOM    513  HD3 ARG B  33     -30.943  -7.991 -44.498  1.00  1.00           H  
ATOM    514  HE  ARG B  33     -32.236  -7.886 -46.975  1.00  1.00           H  
ATOM    515 HH11 ARG B  33     -31.491 -11.691 -45.977  1.00  1.00           H  
ATOM    516 HH12 ARG B  33     -30.609 -10.397 -45.178  1.00  1.00           H  
ATOM    517 HH21 ARG B  33     -33.326  -9.564 -47.976  1.00  1.00           H  
ATOM    518 HH22 ARG B  33     -33.017 -11.213 -47.514  1.00  1.00           H  
ATOM    519  N   SER B  34     -29.823  -2.455 -44.284  1.00  1.03           N  
ATOM    520  CA  SER B  34     -30.213  -1.626 -43.138  1.00  1.03           C  
ATOM    521  C   SER B  34     -29.769  -2.257 -41.813  1.00  1.03           C  
ATOM    522  O   SER B  34     -30.403  -3.210 -41.346  1.00  1.03           O  
ATOM    523  CB  SER B  34     -31.734  -1.462 -43.152  1.00  1.03           C  
ATOM    524  OG  SER B  34     -32.346  -2.720 -43.348  1.00  1.03           O  
ATOM    525  H   SER B  34     -30.386  -2.345 -45.116  1.00  1.03           H  
ATOM    526  HA  SER B  34     -29.785  -0.631 -43.261  1.00  1.03           H  
ATOM    527  HB2 SER B  34     -32.017  -0.804 -43.973  1.00  1.03           H  
ATOM    528  HB3 SER B  34     -32.071  -1.021 -42.214  1.00  1.03           H  
ATOM    529  HG  SER B  34     -32.020  -3.282 -42.640  1.00  1.03           H  
ATOM    530  N   PRO B  35     -28.644  -1.796 -41.266  1.00  0.93           N  
ATOM    531  CA  PRO B  35     -27.834  -2.611 -40.379  1.00  0.93           C  
ATOM    532  C   PRO B  35     -28.535  -2.809 -39.018  1.00  0.93           C  
ATOM    533  O   PRO B  35     -28.336  -3.835 -38.385  1.00  0.93           O  
ATOM    534  CB  PRO B  35     -26.457  -1.931 -40.477  1.00  0.93           C  
ATOM    535  CG  PRO B  35     -26.775  -0.458 -40.690  1.00  0.93           C  
ATOM    536  CD  PRO B  35     -27.945  -0.583 -41.652  1.00  0.93           C  
ATOM    537  HA  PRO B  35     -27.726  -3.606 -40.808  1.00  0.93           H  
ATOM    538  HB2 PRO B  35     -25.969  -2.301 -41.377  1.00  0.93           H  
ATOM    539  HB3 PRO B  35     -25.765  -2.122 -39.656  1.00  0.93           H  
ATOM    540  HG2 PRO B  35     -25.938   0.082 -41.131  1.00  0.93           H  
ATOM    541  HG3 PRO B  35     -27.098   0.003 -39.756  1.00  0.93           H  
ATOM    542  HD2 PRO B  35     -27.564  -0.686 -42.667  1.00  0.93           H  
ATOM    543  HD3 PRO B  35     -28.588   0.294 -41.569  1.00  0.93           H  
ATOM    544  N   ARG B  36     -29.534  -1.979 -38.677  1.00  0.96           N  
ATOM    545  CA  ARG B  36     -30.419  -2.044 -37.492  1.00  0.96           C  
ATOM    546  C   ARG B  36     -30.638  -3.411 -36.816  1.00  0.96           C  
ATOM    547  O   ARG B  36     -30.576  -3.476 -35.595  1.00  0.96           O  
ATOM    548  CB  ARG B  36     -31.793  -1.436 -37.842  1.00  0.96           C  
ATOM    549  CG  ARG B  36     -31.857   0.063 -37.518  1.00  0.96           C  
ATOM    550  CD  ARG B  36     -33.254   0.625 -37.818  1.00  0.96           C  
ATOM    551  NE  ARG B  36     -33.373   2.031 -37.386  1.00  0.96           N  
ATOM    552  CZ  ARG B  36     -34.198   2.952 -37.857  1.00  0.96           C  
ATOM    553  NH1 ARG B  36     -35.006   2.723 -38.858  1.00  0.96           N1+
ATOM    554  NH2 ARG B  36     -34.233   4.135 -37.315  1.00  0.96           N  
ATOM    555  H   ARG B  36     -29.559  -1.127 -39.220  1.00  0.96           H  
ATOM    556  HA  ARG B  36     -29.949  -1.448 -36.710  1.00  0.96           H  
ATOM    557  HB2 ARG B  36     -32.022  -1.604 -38.895  1.00  0.96           H  
ATOM    558  HB3 ARG B  36     -32.565  -1.929 -37.250  1.00  0.96           H  
ATOM    559  HG2 ARG B  36     -31.114   0.598 -38.108  1.00  0.96           H  
ATOM    560  HG3 ARG B  36     -31.636   0.206 -36.460  1.00  0.96           H  
ATOM    561  HD2 ARG B  36     -33.996   0.030 -37.285  1.00  0.96           H  
ATOM    562  HD3 ARG B  36     -33.438   0.539 -38.890  1.00  0.96           H  
ATOM    563  HE  ARG B  36     -32.781   2.309 -36.616  1.00  0.96           H  
ATOM    564 HH11 ARG B  36     -35.048   1.797 -39.256  1.00  0.96           H  
ATOM    565 HH12 ARG B  36     -35.639   3.447 -39.167  1.00  0.96           H  
ATOM    566 HH21 ARG B  36     -34.924   4.811 -37.610  1.00  0.96           H  
ATOM    567 HH22 ARG B  36     -33.710   4.304 -36.467  1.00  0.96           H  
ATOM    568  N   SER B  37     -30.958  -4.495 -37.534  1.00  0.99           N  
ATOM    569  CA  SER B  37     -31.234  -5.788 -36.870  1.00  0.99           C  
ATOM    570  C   SER B  37     -29.994  -6.660 -36.672  1.00  0.99           C  
ATOM    571  O   SER B  37     -29.925  -7.423 -35.708  1.00  0.99           O  
ATOM    572  CB  SER B  37     -32.321  -6.582 -37.595  1.00  0.99           C  
ATOM    573  OG  SER B  37     -31.755  -7.560 -38.449  1.00  0.99           O  
ATOM    574  H   SER B  37     -30.917  -4.429 -38.540  1.00  0.99           H  
ATOM    575  HA  SER B  37     -31.625  -5.585 -35.873  1.00  0.99           H  
ATOM    576  HB2 SER B  37     -32.937  -7.091 -36.854  1.00  0.99           H  
ATOM    577  HB3 SER B  37     -32.959  -5.909 -38.168  1.00  0.99           H  
ATOM    578  HG  SER B  37     -31.276  -8.179 -37.894  1.00  0.99           H  
ATOM    579  N   SER B  38     -29.069  -6.650 -37.634  1.00  0.99           N  
ATOM    580  CA  SER B  38     -27.797  -7.356 -37.477  1.00  0.99           C  
ATOM    581  C   SER B  38     -26.936  -6.627 -36.462  1.00  0.99           C  
ATOM    582  O   SER B  38     -26.291  -7.281 -35.645  1.00  0.99           O  
ATOM    583  CB  SER B  38     -27.053  -7.500 -38.804  1.00  0.99           C  
ATOM    584  OG  SER B  38     -26.951  -6.286 -39.517  1.00  0.99           O  
ATOM    585  H   SER B  38     -29.123  -5.951 -38.360  1.00  0.99           H  
ATOM    586  HA  SER B  38     -27.982  -8.355 -37.083  1.00  0.99           H  
ATOM    587  HB2 SER B  38     -27.588  -8.215 -39.428  1.00  0.99           H  
ATOM    588  HB3 SER B  38     -26.053  -7.894 -38.614  1.00  0.99           H  
ATOM    589  HG  SER B  38     -26.503  -5.614 -38.996  1.00  0.99           H  
ATOM    590  N   ASP B  39     -27.030  -5.300 -36.471  1.00  0.81           N  
ATOM    591  CA  ASP B  39     -26.461  -4.404 -35.487  1.00  0.81           C  
ATOM    592  C   ASP B  39     -26.951  -4.821 -34.121  1.00  0.81           C  
ATOM    593  O   ASP B  39     -26.107  -5.224 -33.359  1.00  0.81           O  
ATOM    594  CB  ASP B  39     -26.779  -2.939 -35.790  1.00  0.81           C  
ATOM    595  CG  ASP B  39     -26.105  -2.449 -37.068  1.00  0.81           C  
ATOM    596  OD1 ASP B  39     -26.584  -1.412 -37.583  1.00  0.81           O  
ATOM    597  OD2 ASP B  39     -25.207  -3.159 -37.586  1.00  0.81           O1-
ATOM    598  H   ASP B  39     -27.550  -4.849 -37.212  1.00  0.81           H  
ATOM    599  HA  ASP B  39     -25.376  -4.510 -35.496  1.00  0.81           H  
ATOM    600  HB2 ASP B  39     -27.858  -2.807 -35.862  1.00  0.81           H  
ATOM    601  HB3 ASP B  39     -26.417  -2.327 -34.964  1.00  0.81           H  
ATOM    602  N   GLY B  40     -28.253  -4.967 -33.849  1.00  0.99           N  
ATOM    603  CA  GLY B  40     -28.750  -5.440 -32.542  1.00  0.99           C  
ATOM    604  C   GLY B  40     -27.987  -6.618 -31.900  1.00  0.99           C  
ATOM    605  O   GLY B  40     -27.691  -6.615 -30.702  1.00  0.99           O  
ATOM    606  H   GLY B  40     -28.911  -4.525 -34.476  1.00  0.99           H  
ATOM    607  HA2 GLY B  40     -29.786  -5.753 -32.672  1.00  0.99           H  
ATOM    608  HA3 GLY B  40     -28.754  -4.616 -31.827  1.00  0.99           H  
ATOM    609  N   LYS B  41     -27.617  -7.637 -32.688  1.00  1.05           N  
ATOM    610  CA  LYS B  41     -26.810  -8.767 -32.190  1.00  1.05           C  
ATOM    611  C   LYS B  41     -25.328  -8.425 -32.047  1.00  1.05           C  
ATOM    612  O   LYS B  41     -24.709  -8.804 -31.052  1.00  1.05           O  
ATOM    613  CB  LYS B  41     -26.957  -9.983 -33.106  1.00  1.05           C  
ATOM    614  CG  LYS B  41     -28.321 -10.668 -32.967  1.00  1.05           C  
ATOM    615  CD  LYS B  41     -28.257 -11.993 -33.729  1.00  1.05           C  
ATOM    616  CE  LYS B  41     -29.500 -12.848 -33.495  1.00  1.05           C  
ATOM    617  NZ  LYS B  41     -29.228 -14.232 -33.950  1.00  1.05           N1+
ATOM    618  H   LYS B  41     -27.768  -7.525 -33.681  1.00  1.05           H  
ATOM    619  HA  LYS B  41     -27.147  -9.033 -31.189  1.00  1.05           H  
ATOM    620  HB2 LYS B  41     -26.791  -9.689 -34.141  1.00  1.05           H  
ATOM    621  HB3 LYS B  41     -26.181 -10.699 -32.832  1.00  1.05           H  
ATOM    622  HG2 LYS B  41     -28.521 -10.866 -31.914  1.00  1.05           H  
ATOM    623  HG3 LYS B  41     -29.106 -10.034 -33.376  1.00  1.05           H  
ATOM    624  HD2 LYS B  41     -27.386 -12.547 -33.379  1.00  1.05           H  
ATOM    625  HD3 LYS B  41     -28.135 -11.798 -34.794  1.00  1.05           H  
ATOM    626  HE2 LYS B  41     -29.711 -12.853 -32.425  1.00  1.05           H  
ATOM    627  HE3 LYS B  41     -30.350 -12.414 -34.020  1.00  1.05           H  
ATOM    628  HZ1 LYS B  41     -29.953 -14.897 -33.717  1.00  1.05           H  
ATOM    629  HZ2 LYS B  41     -28.402 -14.598 -33.500  1.00  1.05           H  
ATOM    630  HZ3 LYS B  41     -28.998 -14.295 -34.931  1.00  1.05           H  
ATOM    631  N   LEU B  42     -24.760  -7.743 -33.037  1.00  0.94           N  
ATOM    632  CA  LEU B  42     -23.375  -7.265 -33.015  1.00  0.94           C  
ATOM    633  C   LEU B  42     -23.144  -6.251 -31.894  1.00  0.94           C  
ATOM    634  O   LEU B  42     -22.098  -6.268 -31.269  1.00  0.94           O  
ATOM    635  CB  LEU B  42     -23.064  -6.637 -34.382  1.00  0.94           C  
ATOM    636  CG  LEU B  42     -22.760  -7.699 -35.448  1.00  0.94           C  
ATOM    637  CD1 LEU B  42     -23.068  -7.175 -36.847  1.00  0.94           C  
ATOM    638  CD2 LEU B  42     -21.277  -8.081 -35.404  1.00  0.94           C  
ATOM    639  H   LEU B  42     -25.355  -7.407 -33.782  1.00  0.94           H  
ATOM    640  HA  LEU B  42     -22.702  -8.103 -32.835  1.00  0.94           H  
ATOM    641  HB2 LEU B  42     -23.915  -6.030 -34.693  1.00  0.94           H  
ATOM    642  HB3 LEU B  42     -22.210  -5.966 -34.292  1.00  0.94           H  
ATOM    643  HG  LEU B  42     -23.368  -8.587 -35.276  1.00  0.94           H  
ATOM    644 HD11 LEU B  42     -22.948  -7.985 -37.565  1.00  0.94           H  
ATOM    645 HD12 LEU B  42     -24.098  -6.821 -36.892  1.00  0.94           H  
ATOM    646 HD13 LEU B  42     -22.414  -6.338 -37.086  1.00  0.94           H  
ATOM    647 HD21 LEU B  42     -21.079  -8.859 -36.142  1.00  0.94           H  
ATOM    648 HD22 LEU B  42     -20.664  -7.210 -35.635  1.00  0.94           H  
ATOM    649 HD23 LEU B  42     -21.016  -8.439 -34.409  1.00  0.94           H  
ATOM    650  N   GLU B  43     -24.144  -5.439 -31.600  1.00  0.46           N  
ATOM    651  CA  GLU B  43     -24.267  -4.461 -30.535  1.00  0.46           C  
ATOM    652  C   GLU B  43     -24.274  -5.149 -29.178  1.00  0.46           C  
ATOM    653  O   GLU B  43     -23.476  -4.801 -28.312  1.00  0.46           O  
ATOM    654  CB  GLU B  43     -25.597  -3.731 -30.731  1.00  0.46           C  
ATOM    655  CG  GLU B  43     -25.568  -2.646 -31.821  1.00  0.46           C  
ATOM    656  CD  GLU B  43     -26.952  -2.005 -31.970  1.00  0.46           C  
ATOM    657  OE1 GLU B  43     -27.045  -0.926 -32.580  1.00  0.46           O  
ATOM    658  OE2 GLU B  43     -27.926  -2.524 -31.379  1.00  0.46           O1-
ATOM    659  H   GLU B  43     -24.937  -5.480 -32.226  1.00  0.46           H  
ATOM    660  HA  GLU B  43     -23.445  -3.745 -30.569  1.00  0.46           H  
ATOM    661  HB2 GLU B  43     -25.914  -3.293 -29.785  1.00  0.46           H  
ATOM    662  HB3 GLU B  43     -26.362  -4.470 -30.972  1.00  0.46           H  
ATOM    663  HG2 GLU B  43     -25.234  -3.054 -32.776  1.00  0.46           H  
ATOM    664  HG3 GLU B  43     -24.833  -1.887 -31.554  1.00  0.46           H  
ATOM    665  N   ALA B  44     -25.105  -6.180 -28.993  1.00  0.74           N  
ATOM    666  CA  ALA B  44     -25.088  -6.975 -27.768  1.00  0.74           C  
ATOM    667  C   ALA B  44     -23.733  -7.680 -27.569  1.00  0.74           C  
ATOM    668  O   ALA B  44     -23.194  -7.676 -26.460  1.00  0.74           O  
ATOM    669  CB  ALA B  44     -26.249  -7.973 -27.807  1.00  0.74           C  
ATOM    670  H   ALA B  44     -25.793  -6.381 -29.703  1.00  0.74           H  
ATOM    671  HA  ALA B  44     -25.237  -6.305 -26.922  1.00  0.74           H  
ATOM    672  HB1 ALA B  44     -27.190  -7.434 -27.915  1.00  0.74           H  
ATOM    673  HB2 ALA B  44     -26.271  -8.546 -26.880  1.00  0.74           H  
ATOM    674  HB3 ALA B  44     -26.132  -8.653 -28.652  1.00  0.74           H  
ATOM    675  N   LEU B  45     -23.152  -8.248 -28.634  1.00  0.41           N  
ATOM    676  CA  LEU B  45     -21.812  -8.839 -28.588  1.00  0.41           C  
ATOM    677  C   LEU B  45     -20.749  -7.792 -28.284  1.00  0.41           C  
ATOM    678  O   LEU B  45     -19.869  -8.057 -27.475  1.00  0.41           O  
ATOM    679  CB  LEU B  45     -21.515  -9.604 -29.894  1.00  0.41           C  
ATOM    680  CG  LEU B  45     -20.159 -10.359 -29.861  1.00  0.41           C  
ATOM    681  CD1 LEU B  45     -20.209 -11.756 -30.489  1.00  0.41           C  
ATOM    682  CD2 LEU B  45     -19.080  -9.580 -30.610  1.00  0.41           C  
ATOM    683  H   LEU B  45     -23.644  -8.226 -29.516  1.00  0.41           H  
ATOM    684  HA  LEU B  45     -21.780  -9.541 -27.754  1.00  0.41           H  
ATOM    685  HB2 LEU B  45     -22.329 -10.307 -30.064  1.00  0.41           H  
ATOM    686  HB3 LEU B  45     -21.529  -8.908 -30.733  1.00  0.41           H  
ATOM    687  HG  LEU B  45     -19.829 -10.482 -28.829  1.00  0.41           H  
ATOM    688 HD11 LEU B  45     -20.999 -11.806 -31.238  1.00  0.41           H  
ATOM    689 HD12 LEU B  45     -19.264 -11.995 -30.976  1.00  0.41           H  
ATOM    690 HD13 LEU B  45     -20.349 -12.520 -29.723  1.00  0.41           H  
ATOM    691 HD21 LEU B  45     -19.356  -9.447 -31.656  1.00  0.41           H  
ATOM    692 HD22 LEU B  45     -18.123 -10.098 -30.544  1.00  0.41           H  
ATOM    693 HD23 LEU B  45     -18.957  -8.594 -30.164  1.00  0.41           H  
ATOM    694  N   TYR B  46     -20.840  -6.610 -28.879  1.00  0.40           N  
ATOM    695  CA  TYR B  46     -19.929  -5.501 -28.654  1.00  0.40           C  
ATOM    696  C   TYR B  46     -19.991  -5.032 -27.199  1.00  0.40           C  
ATOM    697  O   TYR B  46     -18.961  -4.995 -26.532  1.00  0.40           O  
ATOM    698  CB  TYR B  46     -20.260  -4.369 -29.633  1.00  0.40           C  
ATOM    699  CG  TYR B  46     -19.405  -3.144 -29.425  1.00  0.40           C  
ATOM    700  CD1 TYR B  46     -19.928  -2.018 -28.761  1.00  0.40           C  
ATOM    701  CD2 TYR B  46     -18.073  -3.149 -29.877  1.00  0.40           C  
ATOM    702  CE1 TYR B  46     -19.114  -0.893 -28.538  1.00  0.40           C  
ATOM    703  CE2 TYR B  46     -17.255  -2.028 -29.650  1.00  0.40           C  
ATOM    704  CZ  TYR B  46     -17.771  -0.903 -28.976  1.00  0.40           C  
ATOM    705  OH  TYR B  46     -16.959   0.157 -28.733  1.00  0.40           O  
ATOM    706  H   TYR B  46     -21.571  -6.471 -29.562  1.00  0.40           H  
ATOM    707  HA  TYR B  46     -18.909  -5.834 -28.848  1.00  0.40           H  
ATOM    708  HB2 TYR B  46     -20.103  -4.725 -30.652  1.00  0.40           H  
ATOM    709  HB3 TYR B  46     -21.309  -4.089 -29.535  1.00  0.40           H  
ATOM    710  HD1 TYR B  46     -20.958  -2.010 -28.433  1.00  0.40           H  
ATOM    711  HD2 TYR B  46     -17.681  -4.010 -30.398  1.00  0.40           H  
ATOM    712  HE1 TYR B  46     -19.519  -0.023 -28.043  1.00  0.40           H  
ATOM    713  HE2 TYR B  46     -16.229  -2.013 -29.990  1.00  0.40           H  
ATOM    714  HH  TYR B  46     -17.434   0.889 -28.333  1.00  0.40           H  
ATOM    715  N   VAL B  47     -21.190  -4.791 -26.661  1.00  0.68           N  
ATOM    716  CA  VAL B  47     -21.405  -4.426 -25.252  1.00  0.68           C  
ATOM    717  C   VAL B  47     -20.841  -5.501 -24.328  1.00  0.68           C  
ATOM    718  O   VAL B  47     -20.107  -5.181 -23.394  1.00  0.68           O  
ATOM    719  CB  VAL B  47     -22.907  -4.187 -24.985  1.00  0.68           C  
ATOM    720  CG1 VAL B  47     -23.236  -4.036 -23.496  1.00  0.68           C  
ATOM    721  CG2 VAL B  47     -23.392  -2.910 -25.681  1.00  0.68           C  
ATOM    722  H   VAL B  47     -21.995  -4.843 -27.267  1.00  0.68           H  
ATOM    723  HA  VAL B  47     -20.870  -3.501 -25.041  1.00  0.68           H  
ATOM    724  HB  VAL B  47     -23.476  -5.031 -25.374  1.00  0.68           H  
ATOM    725 HG11 VAL B  47     -23.141  -5.006 -23.005  1.00  0.68           H  
ATOM    726 HG12 VAL B  47     -22.569  -3.308 -23.033  1.00  0.68           H  
ATOM    727 HG13 VAL B  47     -24.267  -3.707 -23.375  1.00  0.68           H  
ATOM    728 HG21 VAL B  47     -23.003  -2.025 -25.178  1.00  0.68           H  
ATOM    729 HG22 VAL B  47     -23.056  -2.889 -26.718  1.00  0.68           H  
ATOM    730 HG23 VAL B  47     -24.480  -2.878 -25.673  1.00  0.68           H  
ATOM    731  N   LEU B  48     -21.105  -6.781 -24.606  1.00  0.62           N  
ATOM    732  CA  LEU B  48     -20.601  -7.893 -23.800  1.00  0.62           C  
ATOM    733  C   LEU B  48     -19.081  -8.064 -23.925  1.00  0.62           C  
ATOM    734  O   LEU B  48     -18.421  -8.403 -22.944  1.00  0.62           O  
ATOM    735  CB  LEU B  48     -21.389  -9.158 -24.181  1.00  0.62           C  
ATOM    736  CG  LEU B  48     -21.270 -10.289 -23.139  1.00  0.62           C  
ATOM    737  CD1 LEU B  48     -22.636 -10.925 -22.886  1.00  0.62           C  
ATOM    738  CD2 LEU B  48     -20.324 -11.396 -23.605  1.00  0.62           C  
ATOM    739  H   LEU B  48     -21.715  -6.986 -25.383  1.00  0.62           H  
ATOM    740  HA  LEU B  48     -20.812  -7.661 -22.755  1.00  0.62           H  
ATOM    741  HB2 LEU B  48     -22.438  -8.874 -24.250  1.00  0.62           H  
ATOM    742  HB3 LEU B  48     -21.084  -9.506 -25.167  1.00  0.62           H  
ATOM    743  HG  LEU B  48     -20.905  -9.889 -22.193  1.00  0.62           H  
ATOM    744 HD11 LEU B  48     -23.321 -10.170 -22.498  1.00  0.62           H  
ATOM    745 HD12 LEU B  48     -23.039 -11.326 -23.815  1.00  0.62           H  
ATOM    746 HD13 LEU B  48     -22.546 -11.722 -22.148  1.00  0.62           H  
ATOM    747 HD21 LEU B  48     -19.335 -10.969 -23.776  1.00  0.62           H  
ATOM    748 HD22 LEU B  48     -20.250 -12.164 -22.835  1.00  0.62           H  
ATOM    749 HD23 LEU B  48     -20.691 -11.835 -24.533  1.00  0.62           H  
ATOM    750  N   MET B  49     -18.502  -7.791 -25.095  1.00  0.61           N  
ATOM    751  CA  MET B  49     -17.059  -7.821 -25.318  1.00  0.61           C  
ATOM    752  C   MET B  49     -16.369  -6.658 -24.602  1.00  0.61           C  
ATOM    753  O   MET B  49     -15.342  -6.877 -23.968  1.00  0.61           O  
ATOM    754  CB  MET B  49     -16.735  -7.812 -26.821  1.00  0.61           C  
ATOM    755  CG  MET B  49     -15.336  -8.375 -27.105  1.00  0.61           C  
ATOM    756  SD  MET B  49     -14.309  -7.408 -28.242  1.00  0.61           S  
ATOM    757  CE  MET B  49     -13.426  -6.374 -27.045  1.00  0.61           C  
ATOM    758  H   MET B  49     -19.096  -7.544 -25.875  1.00  0.61           H  
ATOM    759  HA  MET B  49     -16.677  -8.749 -24.890  1.00  0.61           H  
ATOM    760  HB2 MET B  49     -17.441  -8.449 -27.354  1.00  0.61           H  
ATOM    761  HB3 MET B  49     -16.824  -6.799 -27.213  1.00  0.61           H  
ATOM    762  HG2 MET B  49     -15.462  -9.370 -27.533  1.00  0.61           H  
ATOM    763  HG3 MET B  49     -14.787  -8.495 -26.171  1.00  0.61           H  
ATOM    764  HE1 MET B  49     -14.143  -5.781 -26.477  1.00  0.61           H  
ATOM    765  HE2 MET B  49     -12.856  -7.002 -26.360  1.00  0.61           H  
ATOM    766  HE3 MET B  49     -12.749  -5.704 -27.574  1.00  0.61           H  
ATOM    767  N   VAL B  50     -16.941  -5.450 -24.632  1.00  0.36           N  
ATOM    768  CA  VAL B  50     -16.417  -4.263 -23.937  1.00  0.36           C  
ATOM    769  C   VAL B  50     -16.537  -4.426 -22.420  1.00  0.36           C  
ATOM    770  O   VAL B  50     -15.532  -4.291 -21.723  1.00  0.36           O  
ATOM    771  CB  VAL B  50     -17.112  -2.977 -24.435  1.00  0.36           C  
ATOM    772  CG1 VAL B  50     -16.706  -1.743 -23.614  1.00  0.36           C  
ATOM    773  CG2 VAL B  50     -16.734  -2.677 -25.891  1.00  0.36           C  
ATOM    774  H   VAL B  50     -17.770  -5.334 -25.195  1.00  0.36           H  
ATOM    775  HA  VAL B  50     -15.355  -4.170 -24.162  1.00  0.36           H  
ATOM    776  HB  VAL B  50     -18.193  -3.099 -24.364  1.00  0.36           H  
ATOM    777 HG11 VAL B  50     -15.622  -1.625 -23.619  1.00  0.36           H  
ATOM    778 HG12 VAL B  50     -17.161  -0.851 -24.045  1.00  0.36           H  
ATOM    779 HG13 VAL B  50     -17.060  -1.831 -22.586  1.00  0.36           H  
ATOM    780 HG21 VAL B  50     -15.669  -2.455 -25.971  1.00  0.36           H  
ATOM    781 HG22 VAL B  50     -17.304  -1.819 -26.246  1.00  0.36           H  
ATOM    782 HG23 VAL B  50     -16.963  -3.524 -26.539  1.00  0.36           H  
ATOM    783  N   LEU B  51     -17.715  -4.794 -21.899  1.00  0.38           N  
ATOM    784  CA  LEU B  51     -17.917  -5.102 -20.474  1.00  0.38           C  
ATOM    785  C   LEU B  51     -17.036  -6.264 -20.017  1.00  0.38           C  
ATOM    786  O   LEU B  51     -16.438  -6.194 -18.947  1.00  0.38           O  
ATOM    787  CB  LEU B  51     -19.394  -5.454 -20.208  1.00  0.38           C  
ATOM    788  CG  LEU B  51     -20.282  -4.227 -19.951  1.00  0.38           C  
ATOM    789  CD1 LEU B  51     -21.744  -4.567 -20.210  1.00  0.38           C  
ATOM    790  CD2 LEU B  51     -20.172  -3.781 -18.493  1.00  0.38           C  
ATOM    791  H   LEU B  51     -18.505  -4.887 -22.520  1.00  0.38           H  
ATOM    792  HA  LEU B  51     -17.636  -4.236 -19.875  1.00  0.38           H  
ATOM    793  HB2 LEU B  51     -19.458  -6.105 -19.336  1.00  0.38           H  
ATOM    794  HB3 LEU B  51     -19.776  -6.031 -21.050  1.00  0.38           H  
ATOM    795  HG  LEU B  51     -19.989  -3.412 -20.613  1.00  0.38           H  
ATOM    796 HD11 LEU B  51     -22.092  -5.323 -19.507  1.00  0.38           H  
ATOM    797 HD12 LEU B  51     -21.845  -4.952 -21.226  1.00  0.38           H  
ATOM    798 HD13 LEU B  51     -22.356  -3.670 -20.111  1.00  0.38           H  
ATOM    799 HD21 LEU B  51     -20.480  -4.584 -17.822  1.00  0.38           H  
ATOM    800 HD22 LEU B  51     -19.146  -3.492 -18.270  1.00  0.38           H  
ATOM    801 HD23 LEU B  51     -20.826  -2.922 -18.337  1.00  0.38           H  
ATOM    802  N   GLY B  52     -16.924  -7.318 -20.823  1.00  0.60           N  
ATOM    803  CA  GLY B  52     -16.083  -8.475 -20.530  1.00  0.60           C  
ATOM    804  C   GLY B  52     -14.598  -8.125 -20.518  1.00  0.60           C  
ATOM    805  O   GLY B  52     -13.875  -8.541 -19.613  1.00  0.60           O  
ATOM    806  H   GLY B  52     -17.478  -7.341 -21.668  1.00  0.60           H  
ATOM    807  HA2 GLY B  52     -16.357  -8.887 -19.559  1.00  0.60           H  
ATOM    808  HA3 GLY B  52     -16.251  -9.231 -21.297  1.00  0.60           H  
ATOM    809  N   PHE B  53     -14.140  -7.318 -21.473  1.00  0.43           N  
ATOM    810  CA  PHE B  53     -12.768  -6.826 -21.537  1.00  0.43           C  
ATOM    811  C   PHE B  53     -12.459  -5.968 -20.309  1.00  0.43           C  
ATOM    812  O   PHE B  53     -11.567  -6.307 -19.532  1.00  0.43           O  
ATOM    813  CB  PHE B  53     -12.575  -6.076 -22.861  1.00  0.43           C  
ATOM    814  CG  PHE B  53     -11.165  -5.620 -23.160  1.00  0.43           C  
ATOM    815  CD1 PHE B  53     -10.740  -4.330 -22.793  1.00  0.43           C  
ATOM    816  CD2 PHE B  53     -10.306  -6.457 -23.897  1.00  0.43           C  
ATOM    817  CE1 PHE B  53      -9.458  -3.882 -23.155  1.00  0.43           C  
ATOM    818  CE2 PHE B  53      -9.038  -5.995 -24.294  1.00  0.43           C  
ATOM    819  CZ  PHE B  53      -8.610  -4.710 -23.912  1.00  0.43           C  
ATOM    820  H   PHE B  53     -14.777  -7.019 -22.197  1.00  0.43           H  
ATOM    821  HA  PHE B  53     -12.089  -7.680 -21.522  1.00  0.43           H  
ATOM    822  HB2 PHE B  53     -12.871  -6.740 -23.672  1.00  0.43           H  
ATOM    823  HB3 PHE B  53     -13.240  -5.213 -22.891  1.00  0.43           H  
ATOM    824  HD1 PHE B  53     -11.404  -3.673 -22.250  1.00  0.43           H  
ATOM    825  HD2 PHE B  53     -10.642  -7.435 -24.207  1.00  0.43           H  
ATOM    826  HE1 PHE B  53      -9.138  -2.888 -22.878  1.00  0.43           H  
ATOM    827  HE2 PHE B  53      -8.397  -6.622 -24.894  1.00  0.43           H  
ATOM    828  HZ  PHE B  53      -7.637  -4.350 -24.214  1.00  0.43           H  
ATOM    829  N   PHE B  54     -13.244  -4.921 -20.052  1.00  0.47           N  
ATOM    830  CA  PHE B  54     -13.062  -4.073 -18.875  1.00  0.47           C  
ATOM    831  C   PHE B  54     -13.184  -4.845 -17.563  1.00  0.47           C  
ATOM    832  O   PHE B  54     -12.374  -4.633 -16.665  1.00  0.47           O  
ATOM    833  CB  PHE B  54     -14.060  -2.919 -18.901  1.00  0.47           C  
ATOM    834  CG  PHE B  54     -13.499  -1.669 -19.538  1.00  0.47           C  
ATOM    835  CD1 PHE B  54     -12.770  -0.763 -18.746  1.00  0.47           C  
ATOM    836  CD2 PHE B  54     -13.734  -1.386 -20.895  1.00  0.47           C  
ATOM    837  CE1 PHE B  54     -12.294   0.436 -19.303  1.00  0.47           C  
ATOM    838  CE2 PHE B  54     -13.265  -0.183 -21.451  1.00  0.47           C  
ATOM    839  CZ  PHE B  54     -12.547   0.728 -20.655  1.00  0.47           C  
ATOM    840  H   PHE B  54     -14.003  -4.710 -20.684  1.00  0.47           H  
ATOM    841  HA  PHE B  54     -12.055  -3.654 -18.897  1.00  0.47           H  
ATOM    842  HB2 PHE B  54     -14.334  -2.665 -17.878  1.00  0.47           H  
ATOM    843  HB3 PHE B  54     -14.976  -3.225 -19.407  1.00  0.47           H  
ATOM    844  HD1 PHE B  54     -12.608  -0.968 -17.698  1.00  0.47           H  
ATOM    845  HD2 PHE B  54     -14.305  -2.071 -21.504  1.00  0.47           H  
ATOM    846  HE1 PHE B  54     -11.763   1.147 -18.687  1.00  0.47           H  
ATOM    847  HE2 PHE B  54     -13.471   0.051 -22.485  1.00  0.47           H  
ATOM    848  HZ  PHE B  54     -12.206   1.661 -21.080  1.00  0.47           H  
ATOM    849  N   GLY B  55     -14.132  -5.776 -17.455  1.00  0.26           N  
ATOM    850  CA  GLY B  55     -14.301  -6.658 -16.302  1.00  0.26           C  
ATOM    851  C   GLY B  55     -13.083  -7.551 -16.070  1.00  0.26           C  
ATOM    852  O   GLY B  55     -12.591  -7.663 -14.950  1.00  0.26           O  
ATOM    853  H   GLY B  55     -14.801  -5.865 -18.207  1.00  0.26           H  
ATOM    854  HA2 GLY B  55     -14.495  -6.068 -15.405  1.00  0.26           H  
ATOM    855  HA3 GLY B  55     -15.164  -7.298 -16.482  1.00  0.26           H  
ATOM    856  N   PHE B  56     -12.526  -8.138 -17.130  1.00  0.46           N  
ATOM    857  CA  PHE B  56     -11.313  -8.944 -17.041  1.00  0.46           C  
ATOM    858  C   PHE B  56     -10.103  -8.111 -16.597  1.00  0.46           C  
ATOM    859  O   PHE B  56      -9.358  -8.534 -15.709  1.00  0.46           O  
ATOM    860  CB  PHE B  56     -11.047  -9.626 -18.386  1.00  0.46           C  
ATOM    861  CG  PHE B  56      -9.806 -10.493 -18.369  1.00  0.46           C  
ATOM    862  CD1 PHE B  56      -8.583  -9.993 -18.855  1.00  0.46           C  
ATOM    863  CD2 PHE B  56      -9.868 -11.790 -17.829  1.00  0.46           C  
ATOM    864  CE1 PHE B  56      -7.428 -10.793 -18.804  1.00  0.46           C  
ATOM    865  CE2 PHE B  56      -8.715 -12.591 -17.780  1.00  0.46           C  
ATOM    866  CZ  PHE B  56      -7.494 -12.092 -18.269  1.00  0.46           C  
ATOM    867  H   PHE B  56     -12.965  -8.028 -18.034  1.00  0.46           H  
ATOM    868  HA  PHE B  56     -11.465  -9.717 -16.288  1.00  0.46           H  
ATOM    869  HB2 PHE B  56     -10.944  -8.870 -19.165  1.00  0.46           H  
ATOM    870  HB3 PHE B  56     -11.905 -10.247 -18.644  1.00  0.46           H  
ATOM    871  HD1 PHE B  56      -8.532  -8.995 -19.263  1.00  0.46           H  
ATOM    872  HD2 PHE B  56     -10.808 -12.169 -17.454  1.00  0.46           H  
ATOM    873  HE1 PHE B  56      -6.494 -10.405 -19.186  1.00  0.46           H  
ATOM    874  HE2 PHE B  56      -8.772 -13.590 -17.375  1.00  0.46           H  
ATOM    875  HZ  PHE B  56      -6.609 -12.710 -18.242  1.00  0.46           H  
ATOM    876  N   PHE B  57      -9.917  -6.917 -17.167  1.00  0.40           N  
ATOM    877  CA  PHE B  57      -8.829  -6.025 -16.769  1.00  0.40           C  
ATOM    878  C   PHE B  57      -8.995  -5.528 -15.335  1.00  0.40           C  
ATOM    879  O   PHE B  57      -8.057  -5.641 -14.552  1.00  0.40           O  
ATOM    880  CB  PHE B  57      -8.676  -4.861 -17.758  1.00  0.40           C  
ATOM    881  CG  PHE B  57      -7.872  -5.261 -18.977  1.00  0.40           C  
ATOM    882  CD1 PHE B  57      -6.470  -5.351 -18.901  1.00  0.40           C  
ATOM    883  CD2 PHE B  57      -8.519  -5.626 -20.164  1.00  0.40           C  
ATOM    884  CE1 PHE B  57      -5.727  -5.807 -20.006  1.00  0.40           C  
ATOM    885  CE2 PHE B  57      -7.786  -6.170 -21.223  1.00  0.40           C  
ATOM    886  CZ  PHE B  57      -6.389  -6.232 -21.169  1.00  0.40           C  
ATOM    887  H   PHE B  57     -10.550  -6.627 -17.898  1.00  0.40           H  
ATOM    888  HA  PHE B  57      -7.901  -6.596 -16.782  1.00  0.40           H  
ATOM    889  HB2 PHE B  57      -9.658  -4.490 -18.056  1.00  0.40           H  
ATOM    890  HB3 PHE B  57      -8.152  -4.042 -17.267  1.00  0.40           H  
ATOM    891  HD1 PHE B  57      -5.962  -5.059 -17.993  1.00  0.40           H  
ATOM    892  HD2 PHE B  57      -9.586  -5.510 -20.271  1.00  0.40           H  
ATOM    893  HE1 PHE B  57      -4.648  -5.852 -19.953  1.00  0.40           H  
ATOM    894  HE2 PHE B  57      -8.313  -6.570 -22.076  1.00  0.40           H  
ATOM    895  HZ  PHE B  57      -5.832  -6.621 -22.008  1.00  0.40           H  
ATOM    896  N   THR B  58     -10.173  -5.038 -14.951  1.00  0.51           N  
ATOM    897  CA  THR B  58     -10.439  -4.560 -13.587  1.00  0.51           C  
ATOM    898  C   THR B  58     -10.279  -5.675 -12.557  1.00  0.51           C  
ATOM    899  O   THR B  58      -9.532  -5.492 -11.597  1.00  0.51           O  
ATOM    900  CB  THR B  58     -11.826  -3.920 -13.442  1.00  0.51           C  
ATOM    901  CG2 THR B  58     -11.897  -2.540 -14.095  1.00  0.51           C  
ATOM    902  OG1 THR B  58     -12.813  -4.727 -14.022  1.00  0.51           O  
ATOM    903  H   THR B  58     -10.924  -5.002 -15.627  1.00  0.51           H  
ATOM    904  HA  THR B  58      -9.700  -3.798 -13.338  1.00  0.51           H  
ATOM    905  HB  THR B  58     -12.052  -3.803 -12.382  1.00  0.51           H  
ATOM    906  HG1 THR B  58     -12.769  -4.601 -14.973  1.00  0.51           H  
ATOM    907 HG21 THR B  58     -11.622  -2.596 -15.147  1.00  0.51           H  
ATOM    908 HG22 THR B  58     -11.219  -1.856 -13.582  1.00  0.51           H  
ATOM    909 HG23 THR B  58     -12.911  -2.150 -14.010  1.00  0.51           H  
ATOM    910  N   LEU B  59     -10.860  -6.858 -12.779  1.00  0.31           N  
ATOM    911  CA  LEU B  59     -10.690  -8.011 -11.890  1.00  0.31           C  
ATOM    912  C   LEU B  59      -9.222  -8.461 -11.825  1.00  0.31           C  
ATOM    913  O   LEU B  59      -8.693  -8.714 -10.742  1.00  0.31           O  
ATOM    914  CB  LEU B  59     -11.594  -9.162 -12.373  1.00  0.31           C  
ATOM    915  CG  LEU B  59     -11.752 -10.280 -11.327  1.00  0.31           C  
ATOM    916  CD1 LEU B  59     -12.859  -9.939 -10.328  1.00  0.31           C  
ATOM    917  CD2 LEU B  59     -12.099 -11.607 -11.998  1.00  0.31           C  
ATOM    918  H   LEU B  59     -11.493  -6.943 -13.562  1.00  0.31           H  
ATOM    919  HA  LEU B  59     -10.998  -7.713 -10.888  1.00  0.31           H  
ATOM    920  HB2 LEU B  59     -12.583  -8.772 -12.612  1.00  0.31           H  
ATOM    921  HB3 LEU B  59     -11.171  -9.571 -13.291  1.00  0.31           H  
ATOM    922  HG  LEU B  59     -10.817 -10.421 -10.784  1.00  0.31           H  
ATOM    923 HD11 LEU B  59     -12.626  -9.006  -9.815  1.00  0.31           H  
ATOM    924 HD12 LEU B  59     -12.951 -10.733  -9.585  1.00  0.31           H  
ATOM    925 HD13 LEU B  59     -13.811  -9.825 -10.846  1.00  0.31           H  
ATOM    926 HD21 LEU B  59     -11.307 -11.889 -12.692  1.00  0.31           H  
ATOM    927 HD22 LEU B  59     -13.036 -11.506 -12.547  1.00  0.31           H  
ATOM    928 HD23 LEU B  59     -12.210 -12.386 -11.244  1.00  0.31           H  
ATOM    929  N   GLY B  60      -8.536  -8.531 -12.969  1.00  0.87           N  
ATOM    930  CA  GLY B  60      -7.126  -8.915 -13.045  1.00  0.87           C  
ATOM    931  C   GLY B  60      -6.213  -7.942 -12.299  1.00  0.87           C  
ATOM    932  O   GLY B  60      -5.326  -8.354 -11.545  1.00  0.87           O  
ATOM    933  H   GLY B  60      -9.019  -8.323 -13.830  1.00  0.87           H  
ATOM    934  HA2 GLY B  60      -6.829  -8.932 -14.093  1.00  0.87           H  
ATOM    935  HA3 GLY B  60      -6.998  -9.911 -12.623  1.00  0.87           H  
ATOM    936  N   ILE B  61      -6.464  -6.647 -12.450  1.00  0.30           N  
ATOM    937  CA  ILE B  61      -5.730  -5.582 -11.784  1.00  0.30           C  
ATOM    938  C   ILE B  61      -6.043  -5.562 -10.279  1.00  0.30           C  
ATOM    939  O   ILE B  61      -5.117  -5.464  -9.477  1.00  0.30           O  
ATOM    940  CB  ILE B  61      -6.041  -4.257 -12.500  1.00  0.30           C  
ATOM    941  CG1 ILE B  61      -5.432  -4.162 -13.914  1.00  0.30           C  
ATOM    942  CG2 ILE B  61      -5.475  -3.133 -11.670  1.00  0.30           C  
ATOM    943  CD1 ILE B  61      -6.026  -3.012 -14.748  1.00  0.30           C  
ATOM    944  H   ILE B  61      -7.207  -6.379 -13.081  1.00  0.30           H  
ATOM    945  HA  ILE B  61      -4.662  -5.776 -11.886  1.00  0.30           H  
ATOM    946  HB  ILE B  61      -7.121  -4.131 -12.566  1.00  0.30           H  
ATOM    947 HG12 ILE B  61      -4.351  -4.034 -13.845  1.00  0.30           H  
ATOM    948 HG13 ILE B  61      -5.609  -5.091 -14.454  1.00  0.30           H  
ATOM    949 HG21 ILE B  61      -6.208  -2.974 -10.879  1.00  0.30           H  
ATOM    950 HG22 ILE B  61      -5.377  -2.229 -12.273  1.00  0.30           H  
ATOM    951 HG23 ILE B  61      -4.495  -3.386 -11.265  1.00  0.30           H  
ATOM    952 HD11 ILE B  61      -5.712  -3.130 -15.787  1.00  0.30           H  
ATOM    953 HD12 ILE B  61      -5.677  -2.040 -14.399  1.00  0.30           H  
ATOM    954 HD13 ILE B  61      -7.115  -3.042 -14.714  1.00  0.30           H  
ATOM    955  N   MET B  62      -7.299  -5.748  -9.875  1.00  0.13           N  
ATOM    956  CA  MET B  62      -7.698  -5.816  -8.467  1.00  0.13           C  
ATOM    957  C   MET B  62      -7.103  -7.048  -7.764  1.00  0.13           C  
ATOM    958  O   MET B  62      -6.569  -6.942  -6.661  1.00  0.13           O  
ATOM    959  CB  MET B  62      -9.230  -5.801  -8.378  1.00  0.13           C  
ATOM    960  CG  MET B  62      -9.712  -5.304  -7.015  1.00  0.13           C  
ATOM    961  SD  MET B  62     -11.473  -5.609  -6.744  1.00  0.13           S  
ATOM    962  CE  MET B  62     -11.771  -4.532  -5.317  1.00  0.13           C  
ATOM    963  H   MET B  62      -8.028  -5.790 -10.573  1.00  0.13           H  
ATOM    964  HA  MET B  62      -7.321  -4.922  -7.970  1.00  0.13           H  
ATOM    965  HB2 MET B  62      -9.638  -5.115  -9.120  1.00  0.13           H  
ATOM    966  HB3 MET B  62      -9.622  -6.799  -8.573  1.00  0.13           H  
ATOM    967  HG2 MET B  62      -9.155  -5.806  -6.224  1.00  0.13           H  
ATOM    968  HG3 MET B  62      -9.523  -4.233  -6.948  1.00  0.13           H  
ATOM    969  HE1 MET B  62     -11.136  -4.834  -4.484  1.00  0.13           H  
ATOM    970  HE2 MET B  62     -12.816  -4.608  -5.020  1.00  0.13           H  
ATOM    971  HE3 MET B  62     -11.556  -3.499  -5.588  1.00  0.13           H  
ATOM    972  N   LEU B  63      -7.087  -8.216  -8.414  1.00  0.42           N  
ATOM    973  CA  LEU B  63      -6.442  -9.426  -7.883  1.00  0.42           C  
ATOM    974  C   LEU B  63      -4.920  -9.273  -7.781  1.00  0.42           C  
ATOM    975  O   LEU B  63      -4.318  -9.696  -6.789  1.00  0.42           O  
ATOM    976  CB  LEU B  63      -6.780 -10.626  -8.783  1.00  0.42           C  
ATOM    977  CG  LEU B  63      -8.208 -11.172  -8.608  1.00  0.42           C  
ATOM    978  CD1 LEU B  63      -8.485 -12.194  -9.712  1.00  0.42           C  
ATOM    979  CD2 LEU B  63      -8.375 -11.875  -7.258  1.00  0.42           C  
ATOM    980  H   LEU B  63      -7.575  -8.274  -9.295  1.00  0.42           H  
ATOM    981  HA  LEU B  63      -6.810  -9.605  -6.873  1.00  0.42           H  
ATOM    982  HB2 LEU B  63      -6.079 -11.434  -8.574  1.00  0.42           H  
ATOM    983  HB3 LEU B  63      -6.636 -10.329  -9.822  1.00  0.42           H  
ATOM    984  HG  LEU B  63      -8.935 -10.364  -8.681  1.00  0.42           H  
ATOM    985 HD11 LEU B  63      -9.500 -12.575  -9.606  1.00  0.42           H  
ATOM    986 HD12 LEU B  63      -7.777 -13.022  -9.663  1.00  0.42           H  
ATOM    987 HD13 LEU B  63      -8.413 -11.702 -10.682  1.00  0.42           H  
ATOM    988 HD21 LEU B  63      -9.378 -12.301  -7.200  1.00  0.42           H  
ATOM    989 HD22 LEU B  63      -8.280 -11.156  -6.444  1.00  0.42           H  
ATOM    990 HD23 LEU B  63      -7.640 -12.671  -7.141  1.00  0.42           H  
ATOM    991  N   SER B  64      -4.291  -8.670  -8.793  1.00  0.67           N  
ATOM    992  CA  SER B  64      -2.869  -8.312  -8.758  1.00  0.67           C  
ATOM    993  C   SER B  64      -2.584  -7.335  -7.614  1.00  0.67           C  
ATOM    994  O   SER B  64      -1.646  -7.529  -6.839  1.00  0.67           O  
ATOM    995  CB  SER B  64      -2.465  -7.694 -10.100  1.00  0.67           C  
ATOM    996  OG  SER B  64      -1.072  -7.461 -10.127  1.00  0.67           O  
ATOM    997  H   SER B  64      -4.841  -8.383  -9.591  1.00  0.67           H  
ATOM    998  HA  SER B  64      -2.273  -9.210  -8.597  1.00  0.67           H  
ATOM    999  HB2 SER B  64      -3.001  -6.757 -10.252  1.00  0.67           H  
ATOM   1000  HB3 SER B  64      -2.725  -8.380 -10.906  1.00  0.67           H  
ATOM   1001  HG  SER B  64      -0.891  -6.867 -10.861  1.00  0.67           H  
ATOM   1002  N   TYR B  65      -3.459  -6.348  -7.438  1.00  0.29           N  
ATOM   1003  CA  TYR B  65      -3.388  -5.354  -6.385  1.00  0.29           C  
ATOM   1004  C   TYR B  65      -3.457  -5.985  -4.989  1.00  0.29           C  
ATOM   1005  O   TYR B  65      -2.564  -5.758  -4.173  1.00  0.29           O  
ATOM   1006  CB  TYR B  65      -4.497  -4.305  -6.585  1.00  0.29           C  
ATOM   1007  CG  TYR B  65      -4.404  -3.315  -5.467  1.00  0.29           C  
ATOM   1008  CD1 TYR B  65      -5.158  -3.493  -4.297  1.00  0.29           C  
ATOM   1009  CD2 TYR B  65      -3.301  -2.464  -5.494  1.00  0.29           C  
ATOM   1010  CE1 TYR B  65      -4.682  -2.944  -3.100  1.00  0.29           C  
ATOM   1011  CE2 TYR B  65      -2.817  -1.914  -4.300  1.00  0.29           C  
ATOM   1012  CZ  TYR B  65      -3.473  -2.214  -3.096  1.00  0.29           C  
ATOM   1013  OH  TYR B  65      -2.964  -1.699  -1.954  1.00  0.29           O  
ATOM   1014  H   TYR B  65      -4.200  -6.239  -8.117  1.00  0.29           H  
ATOM   1015  HA  TYR B  65      -2.422  -4.855  -6.466  1.00  0.29           H  
ATOM   1016  HB2 TYR B  65      -5.484  -4.765  -6.581  1.00  0.29           H  
ATOM   1017  HB3 TYR B  65      -4.349  -3.799  -7.540  1.00  0.29           H  
ATOM   1018  HD1 TYR B  65      -6.024  -4.137  -4.298  1.00  0.29           H  
ATOM   1019  HD2 TYR B  65      -2.797  -2.334  -6.440  1.00  0.29           H  
ATOM   1020  HE1 TYR B  65      -5.221  -3.119  -2.181  1.00  0.29           H  
ATOM   1021  HE2 TYR B  65      -1.949  -1.271  -4.271  1.00  0.29           H  
ATOM   1022  HH  TYR B  65      -2.262  -1.058  -2.085  1.00  0.29           H  
ATOM   1023  N   ILE B  66      -4.468  -6.819  -4.731  1.00  0.34           N  
ATOM   1024  CA  ILE B  66      -4.676  -7.500  -3.446  1.00  0.34           C  
ATOM   1025  C   ILE B  66      -3.489  -8.417  -3.127  1.00  0.34           C  
ATOM   1026  O   ILE B  66      -2.968  -8.394  -2.008  1.00  0.34           O  
ATOM   1027  CB  ILE B  66      -6.014  -8.277  -3.473  1.00  0.34           C  
ATOM   1028  CG1 ILE B  66      -7.210  -7.294  -3.497  1.00  0.34           C  
ATOM   1029  CG2 ILE B  66      -6.144  -9.217  -2.255  1.00  0.34           C  
ATOM   1030  CD1 ILE B  66      -8.537  -7.950  -3.907  1.00  0.34           C  
ATOM   1031  H   ILE B  66      -5.177  -6.924  -5.443  1.00  0.34           H  
ATOM   1032  HA  ILE B  66      -4.728  -6.752  -2.654  1.00  0.34           H  
ATOM   1033  HB  ILE B  66      -6.042  -8.886  -4.377  1.00  0.34           H  
ATOM   1034 HG12 ILE B  66      -7.017  -6.487  -4.204  1.00  0.34           H  
ATOM   1035 HG13 ILE B  66      -7.328  -6.837  -2.516  1.00  0.34           H  
ATOM   1036 HG21 ILE B  66      -5.379  -9.993  -2.279  1.00  0.34           H  
ATOM   1037 HG22 ILE B  66      -6.051  -8.644  -1.332  1.00  0.34           H  
ATOM   1038 HG23 ILE B  66      -7.114  -9.713  -2.260  1.00  0.34           H  
ATOM   1039 HD11 ILE B  66      -9.303  -7.180  -3.996  1.00  0.34           H  
ATOM   1040 HD12 ILE B  66      -8.862  -8.671  -3.156  1.00  0.34           H  
ATOM   1041 HD13 ILE B  66      -8.427  -8.448  -4.870  1.00  0.34           H  
ATOM   1042  N   ARG B  67      -3.001  -9.187  -4.111  1.00  0.31           N  
ATOM   1043  CA  ARG B  67      -1.791 -10.007  -3.937  1.00  0.31           C  
ATOM   1044  C   ARG B  67      -0.566  -9.159  -3.617  1.00  0.31           C  
ATOM   1045  O   ARG B  67       0.204  -9.545  -2.742  1.00  0.31           O  
ATOM   1046  CB  ARG B  67      -1.515 -10.861  -5.180  1.00  0.31           C  
ATOM   1047  CG  ARG B  67      -2.301 -12.175  -5.156  1.00  0.31           C  
ATOM   1048  CD  ARG B  67      -1.843 -13.057  -6.320  1.00  0.31           C  
ATOM   1049  NE  ARG B  67      -2.452 -14.402  -6.247  1.00  0.31           N  
ATOM   1050  CZ  ARG B  67      -3.024 -15.069  -7.234  1.00  0.31           C  
ATOM   1051  NH1 ARG B  67      -3.106 -14.592  -8.444  1.00  0.31           N1+
ATOM   1052  NH2 ARG B  67      -3.544 -16.244  -7.015  1.00  0.31           N  
ATOM   1053  H   ARG B  67      -3.457  -9.154  -5.012  1.00  0.31           H  
ATOM   1054  HA  ARG B  67      -1.923 -10.651  -3.067  1.00  0.31           H  
ATOM   1055  HB2 ARG B  67      -1.743 -10.297  -6.085  1.00  0.31           H  
ATOM   1056  HB3 ARG B  67      -0.452 -11.107  -5.199  1.00  0.31           H  
ATOM   1057  HG2 ARG B  67      -2.106 -12.692  -4.216  1.00  0.31           H  
ATOM   1058  HG3 ARG B  67      -3.367 -11.969  -5.241  1.00  0.31           H  
ATOM   1059  HD2 ARG B  67      -2.108 -12.549  -7.248  1.00  0.31           H  
ATOM   1060  HD3 ARG B  67      -0.759 -13.160  -6.287  1.00  0.31           H  
ATOM   1061  HE  ARG B  67      -2.480 -14.827  -5.332  1.00  0.31           H  
ATOM   1062 HH11 ARG B  67      -3.615 -15.082  -9.167  1.00  0.31           H  
ATOM   1063 HH12 ARG B  67      -2.785 -13.651  -8.621  1.00  0.31           H  
ATOM   1064 HH21 ARG B  67      -3.601 -16.608  -6.075  1.00  0.31           H  
ATOM   1065 HH22 ARG B  67      -4.054 -16.706  -7.756  1.00  0.31           H  
ATOM   1066  N   SER B  68      -0.389  -8.027  -4.295  1.00  0.13           N  
ATOM   1067  CA  SER B  68       0.729  -7.117  -4.056  1.00  0.13           C  
ATOM   1068  C   SER B  68       0.643  -6.471  -2.676  1.00  0.13           C  
ATOM   1069  O   SER B  68       1.632  -6.474  -1.959  1.00  0.13           O  
ATOM   1070  CB  SER B  68       0.788  -6.056  -5.155  1.00  0.13           C  
ATOM   1071  OG  SER B  68       1.997  -5.334  -5.059  1.00  0.13           O  
ATOM   1072  H   SER B  68      -1.048  -7.798  -5.027  1.00  0.13           H  
ATOM   1073  HA  SER B  68       1.658  -7.686  -4.095  1.00  0.13           H  
ATOM   1074  HB2 SER B  68      -0.068  -5.386  -5.083  1.00  0.13           H  
ATOM   1075  HB3 SER B  68       0.763  -6.549  -6.125  1.00  0.13           H  
ATOM   1076  HG  SER B  68       1.959  -4.698  -4.342  1.00  0.13           H  
ATOM   1077  N   LYS B  69      -0.540  -6.005  -2.252  1.00  0.41           N  
ATOM   1078  CA  LYS B  69      -0.746  -5.378  -0.939  1.00  0.41           C  
ATOM   1079  C   LYS B  69      -0.425  -6.341   0.205  1.00  0.41           C  
ATOM   1080  O   LYS B  69       0.262  -5.972   1.152  1.00  0.41           O  
ATOM   1081  CB  LYS B  69      -2.190  -4.844  -0.831  1.00  0.41           C  
ATOM   1082  CG  LYS B  69      -2.233  -3.770   0.262  1.00  0.41           C  
ATOM   1083  CD  LYS B  69      -3.610  -3.191   0.634  1.00  0.41           C  
ATOM   1084  CE  LYS B  69      -3.364  -1.856   1.361  1.00  0.41           C  
ATOM   1085  NZ  LYS B  69      -4.592  -1.058   1.592  1.00  0.41           N1+
ATOM   1086  H   LYS B  69      -1.329  -6.070  -2.879  1.00  0.41           H  
ATOM   1087  HA  LYS B  69      -0.049  -4.546  -0.843  1.00  0.41           H  
ATOM   1088  HB2 LYS B  69      -2.489  -4.397  -1.779  1.00  0.41           H  
ATOM   1089  HB3 LYS B  69      -2.880  -5.653  -0.594  1.00  0.41           H  
ATOM   1090  HG2 LYS B  69      -1.565  -2.961  -0.031  1.00  0.41           H  
ATOM   1091  HG3 LYS B  69      -1.841  -4.236   1.165  1.00  0.41           H  
ATOM   1092  HD2 LYS B  69      -4.130  -3.885   1.295  1.00  0.41           H  
ATOM   1093  HD3 LYS B  69      -4.220  -3.027  -0.253  1.00  0.41           H  
ATOM   1094  HE2 LYS B  69      -2.863  -2.056   2.309  1.00  0.41           H  
ATOM   1095  HE3 LYS B  69      -2.677  -1.259   0.761  1.00  0.41           H  
ATOM   1096  HZ1 LYS B  69      -5.317  -1.590   2.047  1.00  0.41           H  
ATOM   1097  HZ2 LYS B  69      -4.357  -0.280   2.192  1.00  0.41           H  
ATOM   1098  HZ3 LYS B  69      -4.895  -0.644   0.723  1.00  0.41           H  
ATOM   1099  N   LYS B  70      -0.854  -7.600   0.075  1.00  0.26           N  
ATOM   1100  CA  LYS B  70      -0.551  -8.660   1.046  1.00  0.26           C  
ATOM   1101  C   LYS B  70       0.952  -8.970   1.140  1.00  0.26           C  
ATOM   1102  O   LYS B  70       1.411  -9.426   2.180  1.00  0.26           O  
ATOM   1103  CB  LYS B  70      -1.400  -9.895   0.693  1.00  0.26           C  
ATOM   1104  CG  LYS B  70      -1.517 -10.868   1.875  1.00  0.26           C  
ATOM   1105  CD  LYS B  70      -2.535 -11.986   1.599  1.00  0.26           C  
ATOM   1106  CE  LYS B  70      -2.680 -12.842   2.864  1.00  0.26           C  
ATOM   1107  NZ  LYS B  70      -3.787 -13.828   2.767  1.00  0.26           N1+
ATOM   1108  H   LYS B  70      -1.447  -7.813  -0.716  1.00  0.26           H  
ATOM   1109  HA  LYS B  70      -0.842  -8.301   2.033  1.00  0.26           H  
ATOM   1110  HB2 LYS B  70      -0.973 -10.403  -0.171  1.00  0.26           H  
ATOM   1111  HB3 LYS B  70      -2.405  -9.560   0.435  1.00  0.26           H  
ATOM   1112  HG2 LYS B  70      -0.544 -11.312   2.079  1.00  0.26           H  
ATOM   1113  HG3 LYS B  70      -1.841 -10.313   2.755  1.00  0.26           H  
ATOM   1114  HD2 LYS B  70      -2.191 -12.597   0.764  1.00  0.26           H  
ATOM   1115  HD3 LYS B  70      -3.495 -11.534   1.350  1.00  0.26           H  
ATOM   1116  HE2 LYS B  70      -2.868 -12.170   3.703  1.00  0.26           H  
ATOM   1117  HE3 LYS B  70      -1.732 -13.341   3.065  1.00  0.26           H  
ATOM   1118  HZ1 LYS B  70      -3.641 -14.486   2.017  1.00  0.26           H  
ATOM   1119  HZ2 LYS B  70      -3.869 -14.331   3.641  1.00  0.26           H  
ATOM   1120  HZ3 LYS B  70      -4.664 -13.347   2.633  1.00  0.26           H  
ATOM   1121  N   LEU B  71       1.717  -8.724   0.074  1.00  0.59           N  
ATOM   1122  CA  LEU B  71       3.178  -8.878   0.050  1.00  0.59           C  
ATOM   1123  C   LEU B  71       3.936  -7.634   0.540  1.00  0.59           C  
ATOM   1124  O   LEU B  71       4.976  -7.795   1.177  1.00  0.59           O  
ATOM   1125  CB  LEU B  71       3.628  -9.248  -1.378  1.00  0.59           C  
ATOM   1126  CG  LEU B  71       3.997 -10.736  -1.538  1.00  0.59           C  
ATOM   1127  CD1 LEU B  71       3.111 -11.425  -2.577  1.00  0.59           C  
ATOM   1128  CD2 LEU B  71       5.455 -10.885  -1.980  1.00  0.59           C  
ATOM   1129  H   LEU B  71       1.276  -8.326  -0.744  1.00  0.59           H  
ATOM   1130  HA  LEU B  71       3.460  -9.673   0.741  1.00  0.59           H  
ATOM   1131  HB2 LEU B  71       2.855  -8.971  -2.095  1.00  0.59           H  
ATOM   1132  HB3 LEU B  71       4.496  -8.641  -1.636  1.00  0.59           H  
ATOM   1133  HG  LEU B  71       3.875 -11.267  -0.594  1.00  0.59           H  
ATOM   1134 HD11 LEU B  71       3.394 -12.473  -2.670  1.00  0.59           H  
ATOM   1135 HD12 LEU B  71       2.073 -11.362  -2.249  1.00  0.59           H  
ATOM   1136 HD13 LEU B  71       3.211 -10.924  -3.540  1.00  0.59           H  
ATOM   1137 HD21 LEU B  71       5.711 -11.942  -2.063  1.00  0.59           H  
ATOM   1138 HD22 LEU B  71       5.608 -10.389  -2.938  1.00  0.59           H  
ATOM   1139 HD23 LEU B  71       6.101 -10.425  -1.233  1.00  0.59           H  
ATOM   1140  N   GLU B  72       3.436  -6.438   0.225  1.00  0.47           N  
ATOM   1141  CA  GLU B  72       4.021  -5.149   0.616  1.00  0.47           C  
ATOM   1142  C   GLU B  72       3.897  -4.928   2.117  1.00  0.47           C  
ATOM   1143  O   GLU B  72       4.918  -4.795   2.775  1.00  0.47           O  
ATOM   1144  CB  GLU B  72       3.364  -3.996  -0.168  1.00  0.47           C  
ATOM   1145  CG  GLU B  72       4.367  -3.208  -1.024  1.00  0.47           C  
ATOM   1146  CD  GLU B  72       3.669  -2.225  -1.977  1.00  0.47           C  
ATOM   1147  OE1 GLU B  72       4.345  -1.627  -2.837  1.00  0.47           O  
ATOM   1148  OE2 GLU B  72       2.416  -2.211  -2.030  1.00  0.47           O1-
ATOM   1149  H   GLU B  72       2.616  -6.403  -0.364  1.00  0.47           H  
ATOM   1150  HA  GLU B  72       5.088  -5.160   0.393  1.00  0.47           H  
ATOM   1151  HB2 GLU B  72       2.590  -4.407  -0.818  1.00  0.47           H  
ATOM   1152  HB3 GLU B  72       2.875  -3.304   0.519  1.00  0.47           H  
ATOM   1153  HG2 GLU B  72       5.056  -2.673  -0.369  1.00  0.47           H  
ATOM   1154  HG3 GLU B  72       4.944  -3.917  -1.619  1.00  0.47           H  
ATOM   1155  N   HIS B  73       2.691  -5.018   2.690  1.00  0.30           N  
ATOM   1156  CA  HIS B  73       2.518  -4.821   4.134  1.00  0.30           C  
ATOM   1157  C   HIS B  73       3.329  -5.814   4.963  1.00  0.30           C  
ATOM   1158  O   HIS B  73       3.883  -5.440   5.985  1.00  0.30           O  
ATOM   1159  CB  HIS B  73       1.045  -4.923   4.533  1.00  0.30           C  
ATOM   1160  CG  HIS B  73       0.367  -3.587   4.547  1.00  0.30           C  
ATOM   1161  CD2 HIS B  73      -0.553  -3.141   3.650  1.00  0.30           C  
ATOM   1162  ND1 HIS B  73       0.530  -2.589   5.479  1.00  0.30           N  
ATOM   1163  CE1 HIS B  73      -0.275  -1.568   5.140  1.00  0.30           C  
ATOM   1164  NE2 HIS B  73      -0.969  -1.864   4.022  1.00  0.30           N  
ATOM   1165  H   HIS B  73       1.873  -5.154   2.115  1.00  0.30           H  
ATOM   1166  HA  HIS B  73       2.887  -3.829   4.397  1.00  0.30           H  
ATOM   1167  HB2 HIS B  73       0.972  -5.320   5.546  1.00  0.30           H  
ATOM   1168  HB3 HIS B  73       0.514  -5.612   3.874  1.00  0.30           H  
ATOM   1169  HD1 HIS B  73       1.134  -2.606   6.290  1.00  0.30           H  
ATOM   1170  HD2 HIS B  73      -0.899  -3.715   2.803  1.00  0.30           H  
ATOM   1171  HE1 HIS B  73      -0.363  -0.645   5.696  1.00  0.30           H  
ATOM   1172  N   SER B  74       3.449  -7.060   4.496  1.00  0.53           N  
ATOM   1173  CA  SER B  74       4.208  -8.081   5.214  1.00  0.53           C  
ATOM   1174  C   SER B  74       5.728  -7.855   5.187  1.00  0.53           C  
ATOM   1175  O   SER B  74       6.425  -8.547   5.923  1.00  0.53           O  
ATOM   1176  CB  SER B  74       3.862  -9.459   4.645  1.00  0.53           C  
ATOM   1177  OG  SER B  74       4.454 -10.493   5.404  1.00  0.53           O  
ATOM   1178  H   SER B  74       2.986  -7.296   3.630  1.00  0.53           H  
ATOM   1179  HA  SER B  74       3.903  -8.058   6.260  1.00  0.53           H  
ATOM   1180  HB2 SER B  74       2.780  -9.593   4.656  1.00  0.53           H  
ATOM   1181  HB3 SER B  74       4.213  -9.520   3.615  1.00  0.53           H  
ATOM   1182  HG  SER B  74       5.173 -10.101   5.907  1.00  0.53           H  
ATOM   1183  N   ASN B  75       6.263  -6.974   4.328  1.00  0.70           N  
ATOM   1184  CA  ASN B  75       7.708  -6.730   4.200  1.00  0.70           C  
ATOM   1185  C   ASN B  75       8.094  -5.248   4.187  1.00  0.70           C  
ATOM   1186  O   ASN B  75       9.243  -4.948   3.869  1.00  0.70           O  
ATOM   1187  CB  ASN B  75       8.263  -7.405   2.933  1.00  0.70           C  
ATOM   1188  CG  ASN B  75       8.186  -8.908   2.967  1.00  0.70           C  
ATOM   1189  ND2 ASN B  75       7.324  -9.481   2.168  1.00  0.70           N  
ATOM   1190  OD1 ASN B  75       8.910  -9.602   3.657  1.00  0.70           O  
ATOM   1191  H   ASN B  75       5.642  -6.380   3.795  1.00  0.70           H  
ATOM   1192  HA  ASN B  75       8.218  -7.152   5.067  1.00  0.70           H  
ATOM   1193  HB2 ASN B  75       7.732  -7.018   2.063  1.00  0.70           H  
ATOM   1194  HB3 ASN B  75       9.319  -7.160   2.821  1.00  0.70           H  
ATOM   1195 HD21 ASN B  75       7.138 -10.445   2.406  1.00  0.70           H  
ATOM   1196 HD22 ASN B  75       6.616  -8.879   1.769  1.00  0.70           H  
ATOM   1197  N   ASP B  76       7.178  -4.322   4.463  1.00  0.12           N  
ATOM   1198  CA  ASP B  76       7.516  -2.906   4.474  1.00  0.12           C  
ATOM   1199  C   ASP B  76       8.361  -2.637   5.726  1.00  0.12           C  
ATOM   1200  O   ASP B  76       7.827  -2.706   6.832  1.00  0.12           O  
ATOM   1201  CB  ASP B  76       6.250  -2.028   4.400  1.00  0.12           C  
ATOM   1202  CG  ASP B  76       6.484  -0.795   3.528  1.00  0.12           C  
ATOM   1203  OD1 ASP B  76       5.524  -0.393   2.838  1.00  0.12           O  
ATOM   1204  OD2 ASP B  76       7.635  -0.294   3.532  1.00  0.12           O1-
ATOM   1205  H   ASP B  76       6.233  -4.592   4.694  1.00  0.12           H  
ATOM   1206  HA  ASP B  76       8.100  -2.708   3.576  1.00  0.12           H  
ATOM   1207  HB2 ASP B  76       5.946  -1.709   5.397  1.00  0.12           H  
ATOM   1208  HB3 ASP B  76       5.427  -2.600   3.972  1.00  0.12           H  
ATOM   1209  N   PRO B  77       9.678  -2.378   5.619  1.00  0.38           N  
ATOM   1210  CA  PRO B  77      10.522  -2.163   6.792  1.00  0.38           C  
ATOM   1211  C   PRO B  77      10.076  -0.931   7.576  1.00  0.38           C  
ATOM   1212  O   PRO B  77      10.379  -0.827   8.753  1.00  0.38           O  
ATOM   1213  CB  PRO B  77      11.940  -1.989   6.248  1.00  0.38           C  
ATOM   1214  CG  PRO B  77      11.709  -1.430   4.846  1.00  0.38           C  
ATOM   1215  CD  PRO B  77      10.429  -2.125   4.401  1.00  0.38           C  
ATOM   1216  HA  PRO B  77      10.481  -3.032   7.449  1.00  0.38           H  
ATOM   1217  HB2 PRO B  77      12.420  -2.966   6.176  1.00  0.38           H  
ATOM   1218  HB3 PRO B  77      12.541  -1.319   6.861  1.00  0.38           H  
ATOM   1219  HG2 PRO B  77      11.541  -0.356   4.903  1.00  0.38           H  
ATOM   1220  HG3 PRO B  77      12.542  -1.652   4.179  1.00  0.38           H  
ATOM   1221  HD2 PRO B  77      10.690  -3.066   3.916  1.00  0.38           H  
ATOM   1222  HD3 PRO B  77       9.881  -1.482   3.713  1.00  0.38           H  
ATOM   1223  N   PHE B  78       9.349  -0.011   6.936  1.00  0.18           N  
ATOM   1224  CA  PHE B  78       8.714   1.106   7.612  1.00  0.18           C  
ATOM   1225  C   PHE B  78       7.564   0.640   8.511  1.00  0.18           C  
ATOM   1226  O   PHE B  78       7.489   1.104   9.638  1.00  0.18           O  
ATOM   1227  CB  PHE B  78       8.258   2.136   6.569  1.00  0.18           C  
ATOM   1228  CG  PHE B  78       8.697   3.544   6.907  1.00  0.18           C  
ATOM   1229  CD1 PHE B  78       7.817   4.420   7.560  1.00  0.18           C  
ATOM   1230  CD2 PHE B  78       9.999   3.971   6.588  1.00  0.18           C  
ATOM   1231  CE1 PHE B  78       8.239   5.713   7.918  1.00  0.18           C  
ATOM   1232  CE2 PHE B  78      10.420   5.268   6.932  1.00  0.18           C  
ATOM   1233  CZ  PHE B  78       9.543   6.137   7.606  1.00  0.18           C  
ATOM   1234  H   PHE B  78       9.110  -0.171   5.968  1.00  0.18           H  
ATOM   1235  HA  PHE B  78       9.450   1.577   8.264  1.00  0.18           H  
ATOM   1236  HB2 PHE B  78       7.172   2.105   6.468  1.00  0.18           H  
ATOM   1237  HB3 PHE B  78       8.668   1.887   5.588  1.00  0.18           H  
ATOM   1238  HD1 PHE B  78       6.813   4.093   7.782  1.00  0.18           H  
ATOM   1239  HD2 PHE B  78      10.680   3.292   6.097  1.00  0.18           H  
ATOM   1240  HE1 PHE B  78       7.565   6.374   8.440  1.00  0.18           H  
ATOM   1241  HE2 PHE B  78      11.429   5.585   6.710  1.00  0.18           H  
ATOM   1242  HZ  PHE B  78       9.873   7.121   7.903  1.00  0.18           H  
ATOM   1243  N   ASN B  79       6.735  -0.322   8.076  1.00  0.30           N  
ATOM   1244  CA  ASN B  79       5.763  -0.956   8.975  1.00  0.30           C  
ATOM   1245  C   ASN B  79       6.471  -1.776  10.037  1.00  0.30           C  
ATOM   1246  O   ASN B  79       6.088  -1.671  11.178  1.00  0.30           O  
ATOM   1247  CB  ASN B  79       4.760  -1.847   8.231  1.00  0.30           C  
ATOM   1248  CG  ASN B  79       3.690  -1.060   7.512  1.00  0.30           C  
ATOM   1249  ND2 ASN B  79       3.204  -1.588   6.415  1.00  0.30           N  
ATOM   1250  OD1 ASN B  79       3.302   0.037   7.869  1.00  0.30           O  
ATOM   1251  H   ASN B  79       6.895  -0.745   7.172  1.00  0.30           H  
ATOM   1252  HA  ASN B  79       5.208  -0.184   9.506  1.00  0.30           H  
ATOM   1253  HB2 ASN B  79       5.285  -2.509   7.542  1.00  0.30           H  
ATOM   1254  HB3 ASN B  79       4.247  -2.475   8.958  1.00  0.30           H  
ATOM   1255 HD21 ASN B  79       3.630  -2.441   6.082  1.00  0.30           H  
ATOM   1256 HD22 ASN B  79       2.695  -0.944   5.829  1.00  0.30           H  
ATOM   1257  N   VAL B  80       7.544  -2.501   9.720  1.00  0.46           N  
ATOM   1258  CA  VAL B  80       8.298  -3.227  10.753  1.00  0.46           C  
ATOM   1259  C   VAL B  80       8.948  -2.266  11.755  1.00  0.46           C  
ATOM   1260  O   VAL B  80       9.015  -2.601  12.926  1.00  0.46           O  
ATOM   1261  CB  VAL B  80       9.339  -4.177  10.133  1.00  0.46           C  
ATOM   1262  CG1 VAL B  80      10.115  -4.970  11.192  1.00  0.46           C  
ATOM   1263  CG2 VAL B  80       8.676  -5.204   9.201  1.00  0.46           C  
ATOM   1264  H   VAL B  80       7.789  -2.604   8.744  1.00  0.46           H  
ATOM   1265  HA  VAL B  80       7.592  -3.831  11.322  1.00  0.46           H  
ATOM   1266  HB  VAL B  80      10.054  -3.594   9.554  1.00  0.46           H  
ATOM   1267 HG11 VAL B  80      10.785  -5.687  10.716  1.00  0.46           H  
ATOM   1268 HG12 VAL B  80       9.419  -5.500  11.841  1.00  0.46           H  
ATOM   1269 HG13 VAL B  80      10.718  -4.297  11.802  1.00  0.46           H  
ATOM   1270 HG21 VAL B  80       7.945  -5.786   9.760  1.00  0.46           H  
ATOM   1271 HG22 VAL B  80       9.428  -5.873   8.785  1.00  0.46           H  
ATOM   1272 HG23 VAL B  80       8.164  -4.704   8.379  1.00  0.46           H  
ATOM   1273  N   TYR B  81       9.410  -1.081  11.332  1.00  0.13           N  
ATOM   1274  CA  TYR B  81      10.020  -0.083  12.218  1.00  0.13           C  
ATOM   1275  C   TYR B  81       8.979   0.687  13.040  1.00  0.13           C  
ATOM   1276  O   TYR B  81       9.189   0.942  14.220  1.00  0.13           O  
ATOM   1277  CB  TYR B  81      10.898   0.893  11.421  1.00  0.13           C  
ATOM   1278  CG  TYR B  81      11.757   1.788  12.299  1.00  0.13           C  
ATOM   1279  CD1 TYR B  81      11.349   3.100  12.611  1.00  0.13           C  
ATOM   1280  CD2 TYR B  81      12.955   1.281  12.842  1.00  0.13           C  
ATOM   1281  CE1 TYR B  81      12.147   3.907  13.450  1.00  0.13           C  
ATOM   1282  CE2 TYR B  81      13.748   2.078  13.690  1.00  0.13           C  
ATOM   1283  CZ  TYR B  81      13.343   3.394  13.995  1.00  0.13           C  
ATOM   1284  OH  TYR B  81      14.097   4.166  14.822  1.00  0.13           O  
ATOM   1285  H   TYR B  81       9.381  -0.881  10.343  1.00  0.13           H  
ATOM   1286  HA  TYR B  81      10.676  -0.611  12.911  1.00  0.13           H  
ATOM   1287  HB2 TYR B  81      10.267   1.506  10.777  1.00  0.13           H  
ATOM   1288  HB3 TYR B  81      11.567   0.317  10.782  1.00  0.13           H  
ATOM   1289  HD1 TYR B  81      10.408   3.474  12.238  1.00  0.13           H  
ATOM   1290  HD2 TYR B  81      13.239   0.256  12.650  1.00  0.13           H  
ATOM   1291  HE1 TYR B  81      11.828   4.902  13.717  1.00  0.13           H  
ATOM   1292  HE2 TYR B  81      14.640   1.666  14.138  1.00  0.13           H  
ATOM   1293  HH  TYR B  81      14.768   3.648  15.271  1.00  0.13           H  
ATOM   1294  N   ILE B  82       7.850   1.044  12.429  1.00  0.23           N  
ATOM   1295  CA  ILE B  82       6.738   1.703  13.118  1.00  0.23           C  
ATOM   1296  C   ILE B  82       6.012   0.711  14.034  1.00  0.23           C  
ATOM   1297  O   ILE B  82       5.757   1.045  15.178  1.00  0.23           O  
ATOM   1298  CB  ILE B  82       5.795   2.384  12.102  1.00  0.23           C  
ATOM   1299  CG1 ILE B  82       6.520   3.562  11.408  1.00  0.23           C  
ATOM   1300  CG2 ILE B  82       4.520   2.900  12.797  1.00  0.23           C  
ATOM   1301  CD1 ILE B  82       5.721   4.169  10.251  1.00  0.23           C  
ATOM   1302  H   ILE B  82       7.730   0.811  11.453  1.00  0.23           H  
ATOM   1303  HA  ILE B  82       7.138   2.478  13.774  1.00  0.23           H  
ATOM   1304  HB  ILE B  82       5.499   1.648  11.353  1.00  0.23           H  
ATOM   1305 HG12 ILE B  82       6.719   4.341  12.144  1.00  0.23           H  
ATOM   1306 HG13 ILE B  82       7.483   3.236  11.014  1.00  0.23           H  
ATOM   1307 HG21 ILE B  82       3.829   3.350  12.082  1.00  0.23           H  
ATOM   1308 HG22 ILE B  82       3.982   2.081  13.268  1.00  0.23           H  
ATOM   1309 HG23 ILE B  82       4.777   3.625  13.568  1.00  0.23           H  
ATOM   1310 HD11 ILE B  82       4.789   4.607  10.607  1.00  0.23           H  
ATOM   1311 HD12 ILE B  82       6.305   4.975   9.806  1.00  0.23           H  
ATOM   1312 HD13 ILE B  82       5.501   3.401   9.509  1.00  0.23           H  
ATOM   1313  N   GLU B  83       5.749  -0.522  13.589  1.00  0.78           N  
ATOM   1314  CA  GLU B  83       5.280  -1.612  14.463  1.00  0.78           C  
ATOM   1315  C   GLU B  83       6.365  -2.047  15.454  1.00  0.78           C  
ATOM   1316  O   GLU B  83       6.054  -2.691  16.453  1.00  0.78           O  
ATOM   1317  CB  GLU B  83       4.798  -2.862  13.691  1.00  0.78           C  
ATOM   1318  CG  GLU B  83       3.447  -2.688  12.982  1.00  0.78           C  
ATOM   1319  CD  GLU B  83       2.992  -3.961  12.240  1.00  0.78           C  
ATOM   1320  OE1 GLU B  83       1.804  -4.338  12.373  1.00  0.78           O  
ATOM   1321  OE2 GLU B  83       3.806  -4.533  11.474  1.00  0.78           O1-
ATOM   1322  H   GLU B  83       5.940  -0.756  12.626  1.00  0.78           H  
ATOM   1323  HA  GLU B  83       4.450  -1.246  15.067  1.00  0.78           H  
ATOM   1324  HB2 GLU B  83       4.665  -3.671  14.406  1.00  0.78           H  
ATOM   1325  HB3 GLU B  83       5.569  -3.191  12.994  1.00  0.78           H  
ATOM   1326  HG2 GLU B  83       2.699  -2.409  13.727  1.00  0.78           H  
ATOM   1327  HG3 GLU B  83       3.521  -1.870  12.267  1.00  0.78           H  
ATOM   1328  N   SER B  84       7.632  -1.661  15.247  1.00  0.38           N  
ATOM   1329  CA  SER B  84       8.654  -1.743  16.289  1.00  0.38           C  
ATOM   1330  C   SER B  84       8.583  -0.562  17.253  1.00  0.38           C  
ATOM   1331  O   SER B  84       9.602   0.006  17.647  1.00  0.38           O  
ATOM   1332  CB  SER B  84      10.068  -2.039  15.788  1.00  0.38           C  
ATOM   1333  OG  SER B  84      10.768  -0.931  15.269  1.00  0.38           O  
ATOM   1334  H   SER B  84       7.848  -1.164  14.395  1.00  0.38           H  
ATOM   1335  HA  SER B  84       8.401  -2.611  16.897  1.00  0.38           H  
ATOM   1336  HB2 SER B  84      10.631  -2.396  16.652  1.00  0.38           H  
ATOM   1337  HB3 SER B  84      10.048  -2.850  15.060  1.00  0.38           H  
ATOM   1338  HG  SER B  84      10.156  -0.194  15.189  1.00  0.38           H  
ATOM   1339  N   ASP B  85       7.393  -0.276  17.763  1.00  0.33           N  
ATOM   1340  CA  ASP B  85       7.268   0.318  19.095  1.00  0.33           C  
ATOM   1341  C   ASP B  85       8.156  -0.438  20.115  1.00  0.33           C  
ATOM   1342  O   ASP B  85       8.775   0.164  20.990  1.00  0.33           O  
ATOM   1343  CB  ASP B  85       5.784   0.312  19.495  1.00  0.33           C  
ATOM   1344  CG  ASP B  85       4.988   1.443  18.825  1.00  0.33           C  
ATOM   1345  OD1 ASP B  85       3.820   1.190  18.460  1.00  0.33           O  
ATOM   1346  OD2 ASP B  85       5.542   2.563  18.732  1.00  0.33           O1-
ATOM   1347  H   ASP B  85       6.564  -0.673  17.347  1.00  0.33           H  
ATOM   1348  HA  ASP B  85       7.621   1.350  19.066  1.00  0.33           H  
ATOM   1349  HB2 ASP B  85       5.717   0.455  20.574  1.00  0.33           H  
ATOM   1350  HB3 ASP B  85       5.344  -0.655  19.259  1.00  0.33           H  
ATOM   1351  N   ALA B  86       8.387  -1.739  19.886  1.00  0.93           N  
ATOM   1352  CA  ALA B  86       9.364  -2.551  20.607  1.00  0.93           C  
ATOM   1353  C   ALA B  86      10.833  -2.071  20.509  1.00  0.93           C  
ATOM   1354  O   ALA B  86      11.585  -2.261  21.463  1.00  0.93           O  
ATOM   1355  CB  ALA B  86       9.240  -3.987  20.082  1.00  0.93           C  
ATOM   1356  H   ALA B  86       7.806  -2.182  19.189  1.00  0.93           H  
ATOM   1357  HA  ALA B  86       9.092  -2.541  21.662  1.00  0.93           H  
ATOM   1358  HB1 ALA B  86       9.918  -4.636  20.638  1.00  0.93           H  
ATOM   1359  HB2 ALA B  86       8.220  -4.341  20.227  1.00  0.93           H  
ATOM   1360  HB3 ALA B  86       9.489  -4.024  19.022  1.00  0.93           H  
ATOM   1361  N   TRP B  87      11.288  -1.481  19.391  1.00  0.13           N  
ATOM   1362  CA  TRP B  87      12.657  -0.945  19.289  1.00  0.13           C  
ATOM   1363  C   TRP B  87      12.793   0.364  20.045  1.00  0.13           C  
ATOM   1364  O   TRP B  87      13.810   0.554  20.691  1.00  0.13           O  
ATOM   1365  CB  TRP B  87      13.120  -0.727  17.844  1.00  0.13           C  
ATOM   1366  CG  TRP B  87      13.948  -1.827  17.256  1.00  0.13           C  
ATOM   1367  CD1 TRP B  87      13.485  -3.021  16.824  1.00  0.13           C  
ATOM   1368  CD2 TRP B  87      15.393  -1.853  17.020  1.00  0.13           C  
ATOM   1369  CE2 TRP B  87      15.724  -3.101  16.410  1.00  0.13           C  
ATOM   1370  CE3 TRP B  87      16.459  -0.960  17.265  1.00  0.13           C  
ATOM   1371  NE1 TRP B  87      14.525  -3.771  16.316  1.00  0.13           N  
ATOM   1372  CZ2 TRP B  87      17.032  -3.445  16.048  1.00  0.13           C  
ATOM   1373  CZ3 TRP B  87      17.782  -1.298  16.917  1.00  0.13           C  
ATOM   1374  CH2 TRP B  87      18.069  -2.535  16.310  1.00  0.13           C  
ATOM   1375  H   TRP B  87      10.622  -1.220  18.679  1.00  0.13           H  
ATOM   1376  HA  TRP B  87      13.355  -1.641  19.754  1.00  0.13           H  
ATOM   1377  HB2 TRP B  87      13.736   0.172  17.803  1.00  0.13           H  
ATOM   1378  HB3 TRP B  87      12.256  -0.527  17.210  1.00  0.13           H  
ATOM   1379  HD1 TRP B  87      12.450  -3.326  16.858  1.00  0.13           H  
ATOM   1380  HE1 TRP B  87      14.409  -4.689  15.910  1.00  0.13           H  
ATOM   1381  HE3 TRP B  87      16.266  -0.022  17.766  1.00  0.13           H  
ATOM   1382  HZ2 TRP B  87      17.239  -4.409  15.607  1.00  0.13           H  
ATOM   1383  HZ3 TRP B  87      18.582  -0.617  17.163  1.00  0.13           H  
ATOM   1384  HH2 TRP B  87      19.094  -2.797  16.083  1.00  0.13           H  
ATOM   1385  N   GLN B  88      11.796   1.249  20.012  1.00  1.01           N  
ATOM   1386  CA  GLN B  88      11.856   2.458  20.833  1.00  1.01           C  
ATOM   1387  C   GLN B  88      11.871   2.133  22.322  1.00  1.01           C  
ATOM   1388  O   GLN B  88      12.620   2.766  23.064  1.00  1.01           O  
ATOM   1389  CB  GLN B  88      10.677   3.388  20.553  1.00  1.01           C  
ATOM   1390  CG  GLN B  88      10.909   4.262  19.318  1.00  1.01           C  
ATOM   1391  CD  GLN B  88       9.928   5.426  19.253  1.00  1.01           C  
ATOM   1392  NE2 GLN B  88       9.965   6.214  18.205  1.00  1.01           N  
ATOM   1393  OE1 GLN B  88       9.155   5.709  20.150  1.00  1.01           O  
ATOM   1394  H   GLN B  88      10.950   1.030  19.506  1.00  1.01           H  
ATOM   1395  HA  GLN B  88      12.786   2.985  20.620  1.00  1.01           H  
ATOM   1396  HB2 GLN B  88       9.754   2.818  20.445  1.00  1.01           H  
ATOM   1397  HB3 GLN B  88      10.568   4.047  21.415  1.00  1.01           H  
ATOM   1398  HG2 GLN B  88      11.918   4.672  19.343  1.00  1.01           H  
ATOM   1399  HG3 GLN B  88      10.803   3.649  18.423  1.00  1.01           H  
ATOM   1400 HE21 GLN B  88      10.494   5.920  17.395  1.00  1.01           H  
ATOM   1401 HE22 GLN B  88       9.195   6.864  18.160  1.00  1.01           H  
ATOM   1402  N   GLU B  89      11.081   1.158  22.768  1.00  0.90           N  
ATOM   1403  CA  GLU B  89      11.154   0.685  24.149  1.00  0.90           C  
ATOM   1404  C   GLU B  89      12.504   0.045  24.463  1.00  0.90           C  
ATOM   1405  O   GLU B  89      13.101   0.386  25.483  1.00  0.90           O  
ATOM   1406  CB  GLU B  89      10.030  -0.307  24.448  1.00  0.90           C  
ATOM   1407  CG  GLU B  89       8.734   0.420  24.818  1.00  0.90           C  
ATOM   1408  CD  GLU B  89       7.678  -0.568  25.325  1.00  0.90           C  
ATOM   1409  OE1 GLU B  89       6.983  -0.202  26.299  1.00  0.90           O  
ATOM   1410  OE2 GLU B  89       7.605  -1.684  24.760  1.00  0.90           O1-
ATOM   1411  H   GLU B  89      10.403   0.737  22.148  1.00  0.90           H  
ATOM   1412  HA  GLU B  89      11.051   1.532  24.828  1.00  0.90           H  
ATOM   1413  HB2 GLU B  89       9.876  -0.963  23.591  1.00  0.90           H  
ATOM   1414  HB3 GLU B  89      10.325  -0.917  25.302  1.00  0.90           H  
ATOM   1415  HG2 GLU B  89       8.952   1.153  25.594  1.00  0.90           H  
ATOM   1416  HG3 GLU B  89       8.356   0.952  23.946  1.00  0.90           H  
ATOM   1417  N   LYS B  90      13.033  -0.820  23.587  1.00  0.86           N  
ATOM   1418  CA  LYS B  90      14.361  -1.423  23.779  1.00  0.86           C  
ATOM   1419  C   LYS B  90      15.489  -0.401  23.767  1.00  0.86           C  
ATOM   1420  O   LYS B  90      16.338  -0.474  24.640  1.00  0.86           O  
ATOM   1421  CB  LYS B  90      14.647  -2.491  22.725  1.00  0.86           C  
ATOM   1422  CG  LYS B  90      14.076  -3.853  23.121  1.00  0.86           C  
ATOM   1423  CD  LYS B  90      14.542  -4.871  22.083  1.00  0.86           C  
ATOM   1424  CE  LYS B  90      14.145  -6.286  22.491  1.00  0.86           C  
ATOM   1425  NZ  LYS B  90      14.770  -7.254  21.560  1.00  0.86           N1+
ATOM   1426  H   LYS B  90      12.481  -1.091  22.786  1.00  0.86           H  
ATOM   1427  HA  LYS B  90      14.394  -1.879  24.768  1.00  0.86           H  
ATOM   1428  HB2 LYS B  90      14.261  -2.177  21.755  1.00  0.86           H  
ATOM   1429  HB3 LYS B  90      15.728  -2.596  22.632  1.00  0.86           H  
ATOM   1430  HG2 LYS B  90      12.987  -3.816  23.150  1.00  0.86           H  
ATOM   1431  HG3 LYS B  90      14.457  -4.136  24.102  1.00  0.86           H  
ATOM   1432  HD2 LYS B  90      14.102  -4.623  21.116  1.00  0.86           H  
ATOM   1433  HD3 LYS B  90      15.628  -4.817  21.997  1.00  0.86           H  
ATOM   1434  HE2 LYS B  90      14.492  -6.459  23.509  1.00  0.86           H  
ATOM   1435  HE3 LYS B  90      13.058  -6.366  22.477  1.00  0.86           H  
ATOM   1436  HZ1 LYS B  90      14.566  -8.204  21.836  1.00  0.86           H  
ATOM   1437  HZ2 LYS B  90      15.769  -7.111  21.563  1.00  0.86           H  
ATOM   1438  HZ3 LYS B  90      14.445  -7.085  20.619  1.00  0.86           H  
ATOM   1439  N   ASP B  91      15.502   0.553  22.840  1.00  0.52           N  
ATOM   1440  CA  ASP B  91      16.502   1.621  22.792  1.00  0.52           C  
ATOM   1441  C   ASP B  91      16.352   2.542  23.996  1.00  0.52           C  
ATOM   1442  O   ASP B  91      17.352   2.929  24.581  1.00  0.52           O  
ATOM   1443  CB  ASP B  91      16.407   2.470  21.503  1.00  0.52           C  
ATOM   1444  CG  ASP B  91      17.503   2.209  20.460  1.00  0.52           C  
ATOM   1445  OD1 ASP B  91      17.338   2.724  19.328  1.00  0.52           O  
ATOM   1446  OD2 ASP B  91      18.542   1.605  20.805  1.00  0.52           O1-
ATOM   1447  H   ASP B  91      14.797   0.528  22.116  1.00  0.52           H  
ATOM   1448  HA  ASP B  91      17.494   1.173  22.861  1.00  0.52           H  
ATOM   1449  HB2 ASP B  91      16.494   3.523  21.773  1.00  0.52           H  
ATOM   1450  HB3 ASP B  91      15.424   2.363  21.045  1.00  0.52           H  
ATOM   1451  N   LYS B  92      15.130   2.878  24.433  1.00  0.44           N  
ATOM   1452  CA  LYS B  92      14.942   3.617  25.689  1.00  0.44           C  
ATOM   1453  C   LYS B  92      15.483   2.831  26.871  1.00  0.44           C  
ATOM   1454  O   LYS B  92      16.198   3.417  27.672  1.00  0.44           O  
ATOM   1455  CB  LYS B  92      13.470   3.953  25.940  1.00  0.44           C  
ATOM   1456  CG  LYS B  92      13.056   5.257  25.255  1.00  0.44           C  
ATOM   1457  CD  LYS B  92      11.570   5.495  25.535  1.00  0.44           C  
ATOM   1458  CE  LYS B  92      11.100   6.829  24.954  1.00  0.44           C  
ATOM   1459  NZ  LYS B  92       9.626   6.958  25.085  1.00  0.44           N1+
ATOM   1460  H   LYS B  92      14.322   2.553  23.920  1.00  0.44           H  
ATOM   1461  HA  LYS B  92      15.524   4.536  25.650  1.00  0.44           H  
ATOM   1462  HB2 LYS B  92      12.838   3.126  25.615  1.00  0.44           H  
ATOM   1463  HB3 LYS B  92      13.319   4.080  27.011  1.00  0.44           H  
ATOM   1464  HG2 LYS B  92      13.643   6.083  25.657  1.00  0.44           H  
ATOM   1465  HG3 LYS B  92      13.222   5.185  24.180  1.00  0.44           H  
ATOM   1466  HD2 LYS B  92      11.003   4.682  25.083  1.00  0.44           H  
ATOM   1467  HD3 LYS B  92      11.396   5.488  26.611  1.00  0.44           H  
ATOM   1468  HE2 LYS B  92      11.607   7.642  25.476  1.00  0.44           H  
ATOM   1469  HE3 LYS B  92      11.382   6.864  23.901  1.00  0.44           H  
ATOM   1470  HZ1 LYS B  92       9.339   6.882  26.051  1.00  0.44           H  
ATOM   1471  HZ2 LYS B  92       9.174   6.210  24.580  1.00  0.44           H  
ATOM   1472  HZ3 LYS B  92       9.293   7.831  24.702  1.00  0.44           H  
ATOM   1473  N   ALA B  93      15.194   1.537  26.962  1.00  0.83           N  
ATOM   1474  CA  ALA B  93      15.708   0.677  28.019  1.00  0.83           C  
ATOM   1475  C   ALA B  93      17.237   0.547  27.948  1.00  0.83           C  
ATOM   1476  O   ALA B  93      17.903   0.625  28.973  1.00  0.83           O  
ATOM   1477  CB  ALA B  93      15.014  -0.687  27.924  1.00  0.83           C  
ATOM   1478  H   ALA B  93      14.564   1.132  26.285  1.00  0.83           H  
ATOM   1479  HA  ALA B  93      15.459   1.120  28.983  1.00  0.83           H  
ATOM   1480  HB1 ALA B  93      13.936  -0.559  28.010  1.00  0.83           H  
ATOM   1481  HB2 ALA B  93      15.358  -1.327  28.736  1.00  0.83           H  
ATOM   1482  HB3 ALA B  93      15.242  -1.164  26.971  1.00  0.83           H  
ATOM   1483  N   TYR B  94      17.813   0.425  26.751  1.00  0.72           N  
ATOM   1484  CA  TYR B  94      19.252   0.317  26.529  1.00  0.72           C  
ATOM   1485  C   TYR B  94      19.975   1.641  26.778  1.00  0.72           C  
ATOM   1486  O   TYR B  94      21.025   1.661  27.408  1.00  0.72           O  
ATOM   1487  CB  TYR B  94      19.530  -0.175  25.104  1.00  0.72           C  
ATOM   1488  CG  TYR B  94      21.002  -0.454  24.874  1.00  0.72           C  
ATOM   1489  CD1 TYR B  94      21.827   0.513  24.270  1.00  0.72           C  
ATOM   1490  CD2 TYR B  94      21.546  -1.677  25.305  1.00  0.72           C  
ATOM   1491  CE1 TYR B  94      23.203   0.257  24.102  1.00  0.72           C  
ATOM   1492  CE2 TYR B  94      22.919  -1.936  25.147  1.00  0.72           C  
ATOM   1493  CZ  TYR B  94      23.748  -0.966  24.545  1.00  0.72           C  
ATOM   1494  OH  TYR B  94      25.080  -1.206  24.408  1.00  0.72           O  
ATOM   1495  H   TYR B  94      17.210   0.323  25.947  1.00  0.72           H  
ATOM   1496  HA  TYR B  94      19.655  -0.418  27.227  1.00  0.72           H  
ATOM   1497  HB2 TYR B  94      18.973  -1.097  24.931  1.00  0.72           H  
ATOM   1498  HB3 TYR B  94      19.180   0.564  24.385  1.00  0.72           H  
ATOM   1499  HD1 TYR B  94      21.393   1.437  23.917  1.00  0.72           H  
ATOM   1500  HD2 TYR B  94      20.904  -2.420  25.752  1.00  0.72           H  
ATOM   1501  HE1 TYR B  94      23.836   0.980  23.611  1.00  0.72           H  
ATOM   1502  HE2 TYR B  94      23.327  -2.879  25.481  1.00  0.72           H  
ATOM   1503  HH  TYR B  94      25.291  -2.071  24.766  1.00  0.72           H  
ATOM   1504  N   VAL B  95      19.415   2.767  26.336  1.00  0.75           N  
ATOM   1505  CA  VAL B  95      19.921   4.110  26.632  1.00  0.75           C  
ATOM   1506  C   VAL B  95      19.783   4.390  28.117  1.00  0.75           C  
ATOM   1507  O   VAL B  95      20.741   4.870  28.697  1.00  0.75           O  
ATOM   1508  CB  VAL B  95      19.213   5.196  25.799  1.00  0.75           C  
ATOM   1509  CG1 VAL B  95      19.566   6.620  26.260  1.00  0.75           C  
ATOM   1510  CG2 VAL B  95      19.631   5.099  24.325  1.00  0.75           C  
ATOM   1511  H   VAL B  95      18.571   2.685  25.788  1.00  0.75           H  
ATOM   1512  HA  VAL B  95      20.984   4.140  26.398  1.00  0.75           H  
ATOM   1513  HB  VAL B  95      18.133   5.074  25.881  1.00  0.75           H  
ATOM   1514 HG11 VAL B  95      20.648   6.752  26.275  1.00  0.75           H  
ATOM   1515 HG12 VAL B  95      19.167   6.804  27.258  1.00  0.75           H  
ATOM   1516 HG13 VAL B  95      19.120   7.347  25.581  1.00  0.75           H  
ATOM   1517 HG21 VAL B  95      19.034   5.787  23.726  1.00  0.75           H  
ATOM   1518 HG22 VAL B  95      19.464   4.090  23.944  1.00  0.75           H  
ATOM   1519 HG23 VAL B  95      20.689   5.336  24.215  1.00  0.75           H  
ATOM   1520  N   GLN B  96      18.665   4.061  28.762  1.00  0.85           N  
ATOM   1521  CA  GLN B  96      18.542   4.170  30.217  1.00  0.85           C  
ATOM   1522  C   GLN B  96      19.567   3.290  30.925  1.00  0.85           C  
ATOM   1523  O   GLN B  96      20.223   3.772  31.838  1.00  0.85           O  
ATOM   1524  CB  GLN B  96      17.128   3.802  30.684  1.00  0.85           C  
ATOM   1525  CG  GLN B  96      16.145   4.969  30.510  1.00  0.85           C  
ATOM   1526  CD  GLN B  96      14.725   4.595  30.919  1.00  0.85           C  
ATOM   1527  NE2 GLN B  96      13.846   5.558  31.094  1.00  0.85           N  
ATOM   1528  OE1 GLN B  96      14.364   3.447  31.094  1.00  0.85           O  
ATOM   1529  H   GLN B  96      17.892   3.666  28.247  1.00  0.85           H  
ATOM   1530  HA  GLN B  96      18.750   5.198  30.515  1.00  0.85           H  
ATOM   1531  HB2 GLN B  96      17.161   3.557  31.745  1.00  0.85           H  
ATOM   1532  HB3 GLN B  96      16.780   2.919  30.149  1.00  0.85           H  
ATOM   1533  HG2 GLN B  96      16.131   5.294  29.470  1.00  0.85           H  
ATOM   1534  HG3 GLN B  96      16.477   5.805  31.124  1.00  0.85           H  
ATOM   1535 HE21 GLN B  96      12.942   5.248  31.420  1.00  0.85           H  
ATOM   1536 HE22 GLN B  96      14.115   6.529  31.033  1.00  0.85           H  
ATOM   1537  N   ALA B  97      19.772   2.050  30.473  1.00  0.95           N  
ATOM   1538  CA  ALA B  97      20.765   1.143  31.031  1.00  0.95           C  
ATOM   1539  C   ALA B  97      22.196   1.663  30.832  1.00  0.95           C  
ATOM   1540  O   ALA B  97      22.935   1.738  31.802  1.00  0.95           O  
ATOM   1541  CB  ALA B  97      20.576  -0.254  30.430  1.00  0.95           C  
ATOM   1542  H   ALA B  97      19.155   1.687  29.761  1.00  0.95           H  
ATOM   1543  HA  ALA B  97      20.598   1.070  32.105  1.00  0.95           H  
ATOM   1544  HB1 ALA B  97      19.579  -0.626  30.667  1.00  0.95           H  
ATOM   1545  HB2 ALA B  97      20.703  -0.222  29.348  1.00  0.95           H  
ATOM   1546  HB3 ALA B  97      21.314  -0.935  30.853  1.00  0.95           H  
ATOM   1547  N   ARG B  98      22.582   2.102  29.624  1.00  0.49           N  
ATOM   1548  CA  ARG B  98      23.900   2.702  29.360  1.00  0.49           C  
ATOM   1549  C   ARG B  98      24.074   4.041  30.038  1.00  0.49           C  
ATOM   1550  O   ARG B  98      25.187   4.343  30.434  1.00  0.49           O  
ATOM   1551  CB  ARG B  98      24.175   2.918  27.865  1.00  0.49           C  
ATOM   1552  CG  ARG B  98      24.753   1.682  27.171  1.00  0.49           C  
ATOM   1553  CD  ARG B  98      25.640   2.092  25.985  1.00  0.49           C  
ATOM   1554  NE  ARG B  98      27.055   2.258  26.379  1.00  0.49           N  
ATOM   1555  CZ  ARG B  98      28.027   2.757  25.641  1.00  0.49           C  
ATOM   1556  NH1 ARG B  98      27.791   3.356  24.506  1.00  0.49           N1+
ATOM   1557  NH2 ARG B  98      29.263   2.662  26.033  1.00  0.49           N  
ATOM   1558  H   ARG B  98      21.934   1.988  28.858  1.00  0.49           H  
ATOM   1559  HA  ARG B  98      24.668   2.052  29.781  1.00  0.49           H  
ATOM   1560  HB2 ARG B  98      23.272   3.250  27.353  1.00  0.49           H  
ATOM   1561  HB3 ARG B  98      24.913   3.715  27.773  1.00  0.49           H  
ATOM   1562  HG2 ARG B  98      23.922   1.071  26.817  1.00  0.49           H  
ATOM   1563  HG3 ARG B  98      25.338   1.083  27.870  1.00  0.49           H  
ATOM   1564  HD2 ARG B  98      25.242   2.999  25.529  1.00  0.49           H  
ATOM   1565  HD3 ARG B  98      25.594   1.289  25.247  1.00  0.49           H  
ATOM   1566  HE  ARG B  98      27.310   1.838  27.263  1.00  0.49           H  
ATOM   1567 HH11 ARG B  98      26.828   3.418  24.213  1.00  0.49           H  
ATOM   1568 HH12 ARG B  98      28.546   3.754  23.965  1.00  0.49           H  
ATOM   1569 HH21 ARG B  98      29.462   2.248  26.933  1.00  0.49           H  
ATOM   1570 HH22 ARG B  98      30.025   3.083  25.520  1.00  0.49           H  
ATOM   1571  N   VAL B  99      23.032   4.858  30.149  1.00  0.68           N  
ATOM   1572  CA  VAL B  99      23.089   6.105  30.910  1.00  0.68           C  
ATOM   1573  C   VAL B  99      23.330   5.753  32.366  1.00  0.68           C  
ATOM   1574  O   VAL B  99      24.311   6.243  32.898  1.00  0.68           O  
ATOM   1575  CB  VAL B  99      21.861   7.008  30.708  1.00  0.68           C  
ATOM   1576  CG1 VAL B  99      21.811   8.153  31.729  1.00  0.68           C  
ATOM   1577  CG2 VAL B  99      21.921   7.665  29.318  1.00  0.68           C  
ATOM   1578  H   VAL B  99      22.148   4.569  29.755  1.00  0.68           H  
ATOM   1579  HA  VAL B  99      23.953   6.677  30.569  1.00  0.68           H  
ATOM   1580  HB  VAL B  99      20.948   6.420  30.802  1.00  0.68           H  
ATOM   1581 HG11 VAL B  99      21.632   7.758  32.730  1.00  0.68           H  
ATOM   1582 HG12 VAL B  99      22.749   8.706  31.726  1.00  0.68           H  
ATOM   1583 HG13 VAL B  99      20.990   8.829  31.489  1.00  0.68           H  
ATOM   1584 HG21 VAL B  99      20.979   8.177  29.119  1.00  0.68           H  
ATOM   1585 HG22 VAL B  99      22.087   6.917  28.543  1.00  0.68           H  
ATOM   1586 HG23 VAL B  99      22.740   8.384  29.282  1.00  0.68           H  
ATOM   1587  N   LEU B 100      22.565   4.841  32.972  1.00  0.69           N  
ATOM   1588  CA  LEU B 100      22.813   4.367  34.337  1.00  0.69           C  
ATOM   1589  C   LEU B 100      24.217   3.779  34.510  1.00  0.69           C  
ATOM   1590  O   LEU B 100      24.878   4.067  35.501  1.00  0.69           O  
ATOM   1591  CB  LEU B 100      21.783   3.292  34.748  1.00  0.69           C  
ATOM   1592  CG  LEU B 100      20.719   3.798  35.736  1.00  0.69           C  
ATOM   1593  CD1 LEU B 100      19.445   4.242  35.022  1.00  0.69           C  
ATOM   1594  CD2 LEU B 100      20.368   2.687  36.726  1.00  0.69           C  
ATOM   1595  H   LEU B 100      21.783   4.442  32.471  1.00  0.69           H  
ATOM   1596  HA  LEU B 100      22.751   5.218  35.014  1.00  0.69           H  
ATOM   1597  HB2 LEU B 100      21.315   2.833  33.877  1.00  0.69           H  
ATOM   1598  HB3 LEU B 100      22.329   2.487  35.240  1.00  0.69           H  
ATOM   1599  HG  LEU B 100      21.111   4.635  36.312  1.00  0.69           H  
ATOM   1600 HD11 LEU B 100      19.682   5.039  34.318  1.00  0.69           H  
ATOM   1601 HD12 LEU B 100      18.722   4.615  35.750  1.00  0.69           H  
ATOM   1602 HD13 LEU B 100      19.007   3.405  34.476  1.00  0.69           H  
ATOM   1603 HD21 LEU B 100      19.990   1.815  36.190  1.00  0.69           H  
ATOM   1604 HD22 LEU B 100      21.252   2.410  37.301  1.00  0.69           H  
ATOM   1605 HD23 LEU B 100      19.601   3.041  37.415  1.00  0.69           H  
ATOM   1606  N   GLU B 101      24.674   2.958  33.571  1.00  0.74           N  
ATOM   1607  CA  GLU B 101      25.988   2.319  33.611  1.00  0.74           C  
ATOM   1608  C   GLU B 101      27.103   3.352  33.433  1.00  0.74           C  
ATOM   1609  O   GLU B 101      28.059   3.347  34.195  1.00  0.74           O  
ATOM   1610  CB  GLU B 101      26.040   1.219  32.544  1.00  0.74           C  
ATOM   1611  CG  GLU B 101      27.244   0.286  32.705  1.00  0.74           C  
ATOM   1612  CD  GLU B 101      27.224  -0.862  31.682  1.00  0.74           C  
ATOM   1613  OE1 GLU B 101      27.780  -1.932  32.014  1.00  0.74           O  
ATOM   1614  OE2 GLU B 101      26.683  -0.654  30.567  1.00  0.74           O1-
ATOM   1615  H   GLU B 101      24.042   2.681  32.833  1.00  0.74           H  
ATOM   1616  HA  GLU B 101      26.125   1.853  34.586  1.00  0.74           H  
ATOM   1617  HB2 GLU B 101      25.141   0.608  32.632  1.00  0.74           H  
ATOM   1618  HB3 GLU B 101      26.057   1.681  31.557  1.00  0.74           H  
ATOM   1619  HG2 GLU B 101      27.236  -0.122  33.716  1.00  0.74           H  
ATOM   1620  HG3 GLU B 101      28.160   0.861  32.576  1.00  0.74           H  
ATOM   1621  N   SER B 102      26.940   4.300  32.505  1.00  1.02           N  
ATOM   1622  CA  SER B 102      27.853   5.426  32.306  1.00  1.02           C  
ATOM   1623  C   SER B 102      27.869   6.361  33.503  1.00  1.02           C  
ATOM   1624  O   SER B 102      28.935   6.808  33.883  1.00  1.02           O  
ATOM   1625  CB  SER B 102      27.561   6.204  31.022  1.00  1.02           C  
ATOM   1626  OG  SER B 102      26.363   6.948  31.086  1.00  1.02           O  
ATOM   1627  H   SER B 102      26.129   4.230  31.908  1.00  1.02           H  
ATOM   1628  HA  SER B 102      28.857   5.017  32.184  1.00  1.02           H  
ATOM   1629  HB2 SER B 102      27.512   5.506  30.185  1.00  1.02           H  
ATOM   1630  HB3 SER B 102      28.384   6.896  30.838  1.00  1.02           H  
ATOM   1631  HG  SER B 102      25.714   6.435  31.574  1.00  1.02           H  
ATOM   1632  N   TYR B 103      26.724   6.612  34.138  1.00  0.71           N  
ATOM   1633  CA  TYR B 103      26.614   7.422  35.345  1.00  0.71           C  
ATOM   1634  C   TYR B 103      27.286   6.717  36.524  1.00  0.71           C  
ATOM   1635  O   TYR B 103      27.981   7.355  37.302  1.00  0.71           O  
ATOM   1636  CB  TYR B 103      25.135   7.716  35.636  1.00  0.71           C  
ATOM   1637  CG  TYR B 103      24.893   9.057  36.284  1.00  0.71           C  
ATOM   1638  CD1 TYR B 103      24.968   9.205  37.681  1.00  0.71           C  
ATOM   1639  CD2 TYR B 103      24.593  10.167  35.469  1.00  0.71           C  
ATOM   1640  CE1 TYR B 103      24.734  10.463  38.268  1.00  0.71           C  
ATOM   1641  CE2 TYR B 103      24.359  11.423  36.051  1.00  0.71           C  
ATOM   1642  CZ  TYR B 103      24.427  11.573  37.450  1.00  0.71           C  
ATOM   1643  OH  TYR B 103      24.203  12.795  37.999  1.00  0.71           O  
ATOM   1644  H   TYR B 103      25.873   6.215  33.768  1.00  0.71           H  
ATOM   1645  HA  TYR B 103      27.132   8.368  35.179  1.00  0.71           H  
ATOM   1646  HB2 TYR B 103      24.575   7.740  34.701  1.00  0.71           H  
ATOM   1647  HB3 TYR B 103      24.707   6.923  36.249  1.00  0.71           H  
ATOM   1648  HD1 TYR B 103      25.227   8.360  38.303  1.00  0.71           H  
ATOM   1649  HD2 TYR B 103      24.544  10.052  34.395  1.00  0.71           H  
ATOM   1650  HE1 TYR B 103      24.804  10.581  39.338  1.00  0.71           H  
ATOM   1651  HE2 TYR B 103      24.128  12.286  35.442  1.00  0.71           H  
ATOM   1652  HH  TYR B 103      24.320  12.794  38.952  1.00  0.71           H  
ATOM   1653  N   ARG B 104      27.152   5.386  36.610  1.00  0.89           N  
ATOM   1654  CA  ARG B 104      27.897   4.549  37.558  1.00  0.89           C  
ATOM   1655  C   ARG B 104      29.399   4.512  37.274  1.00  0.89           C  
ATOM   1656  O   ARG B 104      30.171   4.454  38.220  1.00  0.89           O  
ATOM   1657  CB  ARG B 104      27.328   3.121  37.576  1.00  0.89           C  
ATOM   1658  CG  ARG B 104      26.119   2.980  38.506  1.00  0.89           C  
ATOM   1659  CD  ARG B 104      25.652   1.520  38.516  1.00  0.89           C  
ATOM   1660  NE  ARG B 104      24.686   1.260  39.601  1.00  0.89           N  
ATOM   1661  CZ  ARG B 104      24.107   0.102  39.868  1.00  0.89           C  
ATOM   1662  NH1 ARG B 104      24.307  -0.955  39.130  1.00  0.89           N1+
ATOM   1663  NH2 ARG B 104      23.311  -0.015  40.893  1.00  0.89           N  
ATOM   1664  H   ARG B 104      26.525   4.932  35.961  1.00  0.89           H  
ATOM   1665  HA  ARG B 104      27.818   4.986  38.555  1.00  0.89           H  
ATOM   1666  HB2 ARG B 104      28.104   2.446  37.936  1.00  0.89           H  
ATOM   1667  HB3 ARG B 104      27.061   2.812  36.565  1.00  0.89           H  
ATOM   1668  HG2 ARG B 104      25.308   3.627  38.170  1.00  0.89           H  
ATOM   1669  HG3 ARG B 104      26.415   3.271  39.514  1.00  0.89           H  
ATOM   1670  HD2 ARG B 104      25.200   1.295  37.549  1.00  0.89           H  
ATOM   1671  HD3 ARG B 104      26.520   0.877  38.656  1.00  0.89           H  
ATOM   1672  HE  ARG B 104      24.482   2.035  40.215  1.00  0.89           H  
ATOM   1673 HH11 ARG B 104      24.924  -0.878  38.334  1.00  0.89           H  
ATOM   1674 HH12 ARG B 104      23.863  -1.836  39.350  1.00  0.89           H  
ATOM   1675 HH21 ARG B 104      22.877  -0.903  41.105  1.00  0.89           H  
ATOM   1676 HH22 ARG B 104      23.146   0.776  41.499  1.00  0.89           H  
ATOM   1677  N   SER B 105      29.824   4.522  36.007  1.00  1.03           N  
ATOM   1678  CA  SER B 105      31.244   4.512  35.624  1.00  1.03           C  
ATOM   1679  C   SER B 105      31.872   5.905  35.522  1.00  1.03           C  
ATOM   1680  O   SER B 105      33.095   6.020  35.487  1.00  1.03           O  
ATOM   1681  CB  SER B 105      31.468   3.708  34.339  1.00  1.03           C  
ATOM   1682  OG  SER B 105      30.772   4.242  33.234  1.00  1.03           O  
ATOM   1683  H   SER B 105      29.134   4.437  35.274  1.00  1.03           H  
ATOM   1684  HA  SER B 105      31.800   3.998  36.408  1.00  1.03           H  
ATOM   1685  HB2 SER B 105      31.139   2.682  34.499  1.00  1.03           H  
ATOM   1686  HB3 SER B 105      32.535   3.693  34.113  1.00  1.03           H  
ATOM   1687  HG  SER B 105      30.904   5.194  33.243  1.00  1.03           H  
ATOM   1688  N   CYS B 106      31.067   6.965  35.503  1.00  1.18           N  
ATOM   1689  CA  CYS B 106      31.497   8.339  35.694  1.00  1.18           C  
ATOM   1690  C   CYS B 106      31.857   8.496  37.167  1.00  1.18           C  
ATOM   1691  O   CYS B 106      31.101   9.043  37.966  1.00  1.18           O  
ATOM   1692  CB  CYS B 106      30.400   9.325  35.258  1.00  1.18           C  
ATOM   1693  SG  CYS B 106      30.426   9.586  33.458  1.00  1.18           S  
ATOM   1694  H   CYS B 106      30.072   6.808  35.431  1.00  1.18           H  
ATOM   1695  HA  CYS B 106      32.394   8.533  35.105  1.00  1.18           H  
ATOM   1696  HB2 CYS B 106      29.429   8.948  35.580  1.00  1.18           H  
ATOM   1697  HB3 CYS B 106      30.565  10.283  35.751  1.00  1.18           H  
ATOM   1698  HG  CYS B 106      29.258  10.230  33.405  1.00  1.18           H  
ATOM   1699  N   TYR B 107      33.046   8.024  37.523  1.00  1.16           N  
ATOM   1700  CA  TYR B 107      33.720   8.526  38.698  1.00  1.16           C  
ATOM   1701  C   TYR B 107      34.005   9.991  38.399  1.00  1.16           C  
ATOM   1702  O   TYR B 107      34.901  10.329  37.621  1.00  1.16           O  
ATOM   1703  CB  TYR B 107      34.973   7.698  39.004  1.00  1.16           C  
ATOM   1704  CG  TYR B 107      34.623   6.304  39.486  1.00  1.16           C  
ATOM   1705  CD1 TYR B 107      34.504   6.043  40.865  1.00  1.16           C  
ATOM   1706  CD2 TYR B 107      34.332   5.289  38.554  1.00  1.16           C  
ATOM   1707  CE1 TYR B 107      34.119   4.763  41.313  1.00  1.16           C  
ATOM   1708  CE2 TYR B 107      33.889   4.028  38.995  1.00  1.16           C  
ATOM   1709  CZ  TYR B 107      33.812   3.754  40.375  1.00  1.16           C  
ATOM   1710  OH  TYR B 107      33.493   2.501  40.795  1.00  1.16           O  
ATOM   1711  H   TYR B 107      33.568   7.481  36.849  1.00  1.16           H  
ATOM   1712  HA  TYR B 107      33.054   8.465  39.558  1.00  1.16           H  
ATOM   1713  HB2 TYR B 107      35.599   7.631  38.114  1.00  1.16           H  
ATOM   1714  HB3 TYR B 107      35.548   8.205  39.778  1.00  1.16           H  
ATOM   1715  HD1 TYR B 107      34.708   6.823  41.582  1.00  1.16           H  
ATOM   1716  HD2 TYR B 107      34.416   5.488  37.495  1.00  1.16           H  
ATOM   1717  HE1 TYR B 107      34.053   4.562  42.372  1.00  1.16           H  
ATOM   1718  HE2 TYR B 107      33.639   3.252  38.286  1.00  1.16           H  
ATOM   1719  HH  TYR B 107      33.478   2.451  41.754  1.00  1.16           H  
ATOM   1720  N   VAL B 108      33.180  10.871  38.962  1.00  1.05           N  
ATOM   1721  CA  VAL B 108      33.593  12.241  39.211  1.00  1.05           C  
ATOM   1722  C   VAL B 108      34.793  12.082  40.131  1.00  1.05           C  
ATOM   1723  O   VAL B 108      34.646  11.836  41.324  1.00  1.05           O  
ATOM   1724  CB  VAL B 108      32.459  13.074  39.840  1.00  1.05           C  
ATOM   1725  CG1 VAL B 108      32.911  14.516  40.101  1.00  1.05           C  
ATOM   1726  CG2 VAL B 108      31.242  13.121  38.902  1.00  1.05           C  
ATOM   1727  H   VAL B 108      32.382  10.517  39.470  1.00  1.05           H  
ATOM   1728  HA  VAL B 108      33.908  12.716  38.281  1.00  1.05           H  
ATOM   1729  HB  VAL B 108      32.149  12.624  40.782  1.00  1.05           H  
ATOM   1730 HG11 VAL B 108      33.229  14.996  39.174  1.00  1.05           H  
ATOM   1731 HG12 VAL B 108      33.735  14.528  40.815  1.00  1.05           H  
ATOM   1732 HG13 VAL B 108      32.091  15.087  40.537  1.00  1.05           H  
ATOM   1733 HG21 VAL B 108      30.465  13.739  39.351  1.00  1.05           H  
ATOM   1734 HG22 VAL B 108      31.527  13.545  37.940  1.00  1.05           H  
ATOM   1735 HG23 VAL B 108      30.839  12.119  38.756  1.00  1.05           H  
ATOM   1736  N   VAL B 109      35.992  12.069  39.548  1.00  1.08           N  
ATOM   1737  CA  VAL B 109      37.203  12.294  40.323  1.00  1.08           C  
ATOM   1738  C   VAL B 109      37.029  13.727  40.785  1.00  1.08           C  
ATOM   1739  O   VAL B 109      37.326  14.658  40.036  1.00  1.08           O  
ATOM   1740  CB  VAL B 109      38.496  12.080  39.510  1.00  1.08           C  
ATOM   1741  CG1 VAL B 109      39.736  12.316  40.380  1.00  1.08           C  
ATOM   1742  CG2 VAL B 109      38.576  10.651  38.954  1.00  1.08           C  
ATOM   1743  H   VAL B 109      36.037  12.102  38.539  1.00  1.08           H  
ATOM   1744  HA  VAL B 109      37.217  11.639  41.193  1.00  1.08           H  
ATOM   1745  HB  VAL B 109      38.521  12.768  38.665  1.00  1.08           H  
ATOM   1746 HG11 VAL B 109      40.643  12.149  39.799  1.00  1.08           H  
ATOM   1747 HG12 VAL B 109      39.747  13.344  40.744  1.00  1.08           H  
ATOM   1748 HG13 VAL B 109      39.729  11.644  41.239  1.00  1.08           H  
ATOM   1749 HG21 VAL B 109      39.512  10.518  38.408  1.00  1.08           H  
ATOM   1750 HG22 VAL B 109      37.743  10.464  38.276  1.00  1.08           H  
ATOM   1751 HG23 VAL B 109      38.533   9.934  39.774  1.00  1.08           H  
ATOM   1752  N   GLU B 110      36.442  13.898  41.967  1.00  1.00           N  
ATOM   1753  CA  GLU B 110      36.586  15.115  42.741  1.00  1.00           C  
ATOM   1754  C   GLU B 110      38.085  15.271  42.927  1.00  1.00           C  
ATOM   1755  O   GLU B 110      38.719  14.679  43.797  1.00  1.00           O  
ATOM   1756  CB  GLU B 110      35.870  15.023  44.095  1.00  1.00           C  
ATOM   1757  CG  GLU B 110      34.431  15.546  44.023  1.00  1.00           C  
ATOM   1758  CD  GLU B 110      33.770  15.589  45.410  1.00  1.00           C  
ATOM   1759  OE1 GLU B 110      32.885  16.452  45.595  1.00  1.00           O  
ATOM   1760  OE2 GLU B 110      34.153  14.767  46.273  1.00  1.00           O1-
ATOM   1761  H   GLU B 110      36.045  13.096  42.435  1.00  1.00           H  
ATOM   1762  HA  GLU B 110      36.204  15.973  42.189  1.00  1.00           H  
ATOM   1763  HB2 GLU B 110      36.404  15.645  44.812  1.00  1.00           H  
ATOM   1764  HB3 GLU B 110      35.884  13.993  44.450  1.00  1.00           H  
ATOM   1765  HG2 GLU B 110      33.852  14.905  43.360  1.00  1.00           H  
ATOM   1766  HG3 GLU B 110      34.448  16.550  43.597  1.00  1.00           H  
ATOM   1767  N   ASN B 111      38.700  15.995  42.005  1.00  0.00           N  
ATOM   1768  CA  ASN B 111      40.042  16.448  42.211  1.00  0.00           C  
ATOM   1769  C   ASN B 111      39.911  17.450  43.352  1.00  0.00           C  
ATOM   1770  O   ASN B 111      39.578  18.592  43.096  1.00  0.00           O  
ATOM   1771  CB  ASN B 111      40.562  17.030  40.889  1.00  0.00           C  
ATOM   1772  CG  ASN B 111      41.986  17.530  41.008  1.00  0.00           C  
ATOM   1773  ND2 ASN B 111      42.487  18.219  40.012  1.00  0.00           N  
ATOM   1774  OD1 ASN B 111      42.670  17.309  41.990  1.00  0.00           O  
ATOM   1775  H   ASN B 111      38.157  16.364  41.236  1.00  0.00           H  
ATOM   1776  HA  ASN B 111      40.679  15.621  42.527  1.00  0.00           H  
ATOM   1777  HB2 ASN B 111      39.906  17.845  40.578  1.00  0.00           H  
ATOM   1778  HB3 ASN B 111      40.537  16.255  40.123  1.00  0.00           H  
ATOM   1779 HD21 ASN B 111      41.894  18.491  39.241  1.00  0.00           H  
ATOM   1780 HD22 ASN B 111      43.420  18.583  40.154  1.00  0.00           H  
ATOM   1781  N   HIS B 112      40.130  17.039  44.603  1.00  1.03           N  
ATOM   1782  CA  HIS B 112      40.031  17.933  45.762  1.00  1.03           C  
ATOM   1783  C   HIS B 112      40.970  19.158  45.663  1.00  1.03           C  
ATOM   1784  O   HIS B 112      40.876  20.068  46.476  1.00  1.03           O  
ATOM   1785  CB  HIS B 112      40.297  17.133  47.048  1.00  1.03           C  
ATOM   1786  CG  HIS B 112      39.272  16.066  47.367  1.00  1.03           C  
ATOM   1787  CD2 HIS B 112      39.509  14.726  47.517  1.00  1.03           C  
ATOM   1788  ND1 HIS B 112      37.932  16.263  47.631  1.00  1.03           N  
ATOM   1789  CE1 HIS B 112      37.377  15.069  47.907  1.00  1.03           C  
ATOM   1790  NE2 HIS B 112      38.310  14.103  47.868  1.00  1.03           N  
ATOM   1791  H   HIS B 112      40.173  16.044  44.767  1.00  1.03           H  
ATOM   1792  HA  HIS B 112      39.014  18.321  45.808  1.00  1.03           H  
ATOM   1793  HB2 HIS B 112      41.283  16.673  46.985  1.00  1.03           H  
ATOM   1794  HB3 HIS B 112      40.313  17.826  47.890  1.00  1.03           H  
ATOM   1795  HD1 HIS B 112      37.415  17.128  47.559  1.00  1.03           H  
ATOM   1796  HD2 HIS B 112      40.465  14.235  47.404  1.00  1.03           H  
ATOM   1797  HE1 HIS B 112      36.325  14.900  48.082  1.00  1.03           H  
ATOM   1798  N   LEU B 113      41.872  19.217  44.671  1.00  0.00           N  
ATOM   1799  CA  LEU B 113      42.658  20.407  44.313  1.00  0.00           C  
ATOM   1800  C   LEU B 113      42.006  21.279  43.233  1.00  0.00           C  
ATOM   1801  O   LEU B 113      42.156  22.494  43.262  1.00  0.00           O  
ATOM   1802  CB  LEU B 113      44.036  19.944  43.830  1.00  0.00           C  
ATOM   1803  CG  LEU B 113      44.955  19.555  44.995  1.00  0.00           C  
ATOM   1804  CD1 LEU B 113      45.920  18.455  44.561  1.00  0.00           C  
ATOM   1805  CD2 LEU B 113      45.760  20.772  45.452  1.00  0.00           C  
ATOM   1806  H   LEU B 113      41.945  18.409  44.067  1.00  0.00           H  
ATOM   1807  HA  LEU B 113      42.783  21.041  45.190  1.00  0.00           H  
ATOM   1808  HB2 LEU B 113      44.508  20.740  43.255  1.00  0.00           H  
ATOM   1809  HB3 LEU B 113      43.910  19.097  43.154  1.00  0.00           H  
ATOM   1810  HG  LEU B 113      44.367  19.176  45.832  1.00  0.00           H  
ATOM   1811 HD11 LEU B 113      46.536  18.801  43.731  1.00  0.00           H  
ATOM   1812 HD12 LEU B 113      46.560  18.184  45.400  1.00  0.00           H  
ATOM   1813 HD13 LEU B 113      45.356  17.574  44.254  1.00  0.00           H  
ATOM   1814 HD21 LEU B 113      46.386  20.497  46.300  1.00  0.00           H  
ATOM   1815 HD22 LEU B 113      45.081  21.564  45.765  1.00  0.00           H  
ATOM   1816 HD23 LEU B 113      46.391  21.138  44.643  1.00  0.00           H  
ATOM   1817  N   ALA B 114      41.272  20.670  42.301  1.00  1.12           N  
ATOM   1818  CA  ALA B 114      40.264  21.361  41.506  1.00  1.12           C  
ATOM   1819  C   ALA B 114      38.917  21.157  42.193  1.00  1.12           C  
ATOM   1820  O   ALA B 114      37.943  20.742  41.564  1.00  1.12           O  
ATOM   1821  CB  ALA B 114      40.288  20.913  40.040  1.00  1.12           C  
ATOM   1822  H   ALA B 114      41.113  19.683  42.432  1.00  1.12           H  
ATOM   1823  HA  ALA B 114      40.461  22.432  41.523  1.00  1.12           H  
ATOM   1824  HB1 ALA B 114      39.953  19.879  39.952  1.00  1.12           H  
ATOM   1825  HB2 ALA B 114      41.295  21.021  39.638  1.00  1.12           H  
ATOM   1826  HB3 ALA B 114      39.607  21.542  39.468  1.00  1.12           H  
ATOM   1827  N   ILE B 115      38.872  21.467  43.497  1.00  1.05           N  
ATOM   1828  CA  ILE B 115      37.694  22.140  44.021  1.00  1.05           C  
ATOM   1829  C   ILE B 115      37.477  23.199  42.959  1.00  1.05           C  
ATOM   1830  O   ILE B 115      38.333  24.075  42.794  1.00  1.05           O  
ATOM   1831  CB  ILE B 115      37.970  22.750  45.416  1.00  1.05           C  
ATOM   1832  CG1 ILE B 115      38.134  21.634  46.465  1.00  1.05           C  
ATOM   1833  CG2 ILE B 115      36.835  23.689  45.869  1.00  1.05           C  
ATOM   1834  CD1 ILE B 115      38.943  22.079  47.694  1.00  1.05           C  
ATOM   1835  H   ILE B 115      39.747  21.714  43.941  1.00  1.05           H  
ATOM   1836  HA  ILE B 115      36.843  21.460  44.061  1.00  1.05           H  
ATOM   1837  HB  ILE B 115      38.894  23.326  45.365  1.00  1.05           H  
ATOM   1838 HG12 ILE B 115      38.622  20.773  46.010  1.00  1.05           H  
ATOM   1839 HG13 ILE B 115      37.152  21.293  46.793  1.00  1.05           H  
ATOM   1840 HG21 ILE B 115      36.786  24.557  45.213  1.00  1.05           H  
ATOM   1841 HG22 ILE B 115      37.009  24.045  46.884  1.00  1.05           H  
ATOM   1842 HG23 ILE B 115      35.878  23.167  45.831  1.00  1.05           H  
ATOM   1843 HD11 ILE B 115      38.418  22.865  48.235  1.00  1.05           H  
ATOM   1844 HD12 ILE B 115      39.921  22.445  47.383  1.00  1.05           H  
ATOM   1845 HD13 ILE B 115      39.078  21.228  48.360  1.00  1.05           H  
ATOM   1846  N   GLU B 116      36.450  23.001  42.122  1.00  0.92           N  
ATOM   1847  CA  GLU B 116      35.844  24.095  41.400  1.00  0.92           C  
ATOM   1848  C   GLU B 116      35.679  25.088  42.520  1.00  0.92           C  
ATOM   1849  O   GLU B 116      34.811  24.927  43.370  1.00  0.92           O  
ATOM   1850  CB  GLU B 116      34.471  23.714  40.807  1.00  0.92           C  
ATOM   1851  CG  GLU B 116      34.565  23.115  39.395  1.00  0.92           C  
ATOM   1852  CD  GLU B 116      33.194  22.729  38.804  1.00  0.92           C  
ATOM   1853  OE1 GLU B 116      33.086  22.731  37.553  1.00  0.92           O  
ATOM   1854  OE2 GLU B 116      32.277  22.387  39.582  1.00  0.92           O1-
ATOM   1855  H   GLU B 116      35.918  22.148  42.209  1.00  0.92           H  
ATOM   1856  HA  GLU B 116      36.504  24.495  40.631  1.00  0.92           H  
ATOM   1857  HB2 GLU B 116      33.862  24.616  40.739  1.00  0.92           H  
ATOM   1858  HB3 GLU B 116      33.971  23.015  41.477  1.00  0.92           H  
ATOM   1859  HG2 GLU B 116      35.199  22.231  39.432  1.00  0.92           H  
ATOM   1860  HG3 GLU B 116      35.048  23.845  38.747  1.00  0.92           H  
ATOM   1861  N   GLN B 117      36.611  26.039  42.625  1.00  0.98           N  
ATOM   1862  CA  GLN B 117      36.293  27.287  43.241  1.00  0.98           C  
ATOM   1863  C   GLN B 117      35.132  27.654  42.337  1.00  0.98           C  
ATOM   1864  O   GLN B 117      35.362  27.920  41.155  1.00  0.98           O  
ATOM   1865  CB  GLN B 117      37.481  28.254  43.189  1.00  0.98           C  
ATOM   1866  CG  GLN B 117      38.592  27.834  44.165  1.00  0.98           C  
ATOM   1867  CD  GLN B 117      39.696  28.881  44.290  1.00  0.98           C  
ATOM   1868  NE2 GLN B 117      40.662  28.668  45.156  1.00  0.98           N  
ATOM   1869  OE1 GLN B 117      39.712  29.912  43.642  1.00  0.98           O  
ATOM   1870  H   GLN B 117      37.427  25.978  42.030  1.00  0.98           H  
ATOM   1871  HA  GLN B 117      35.986  27.138  44.276  1.00  0.98           H  
ATOM   1872  HB2 GLN B 117      37.124  29.246  43.465  1.00  0.98           H  
ATOM   1873  HB3 GLN B 117      37.894  28.303  42.180  1.00  0.98           H  
ATOM   1874  HG2 GLN B 117      39.036  26.896  43.830  1.00  0.98           H  
ATOM   1875  HG3 GLN B 117      38.161  27.673  45.153  1.00  0.98           H  
ATOM   1876 HE21 GLN B 117      41.371  29.386  45.211  1.00  0.98           H  
ATOM   1877 HE22 GLN B 117      40.696  27.812  45.692  1.00  0.98           H  
ATOM   1878  N   PRO B 118      33.877  27.525  42.790  1.00  0.00           N  
ATOM   1879  CA  PRO B 118      32.732  27.711  41.903  1.00  0.00           C  
ATOM   1880  C   PRO B 118      32.761  29.150  41.350  1.00  0.00           C  
ATOM   1881  O   PRO B 118      32.132  29.486  40.357  1.00  0.00           O  
ATOM   1882  CB  PRO B 118      31.510  27.403  42.777  1.00  0.00           C  
ATOM   1883  CG  PRO B 118      32.075  26.651  43.988  1.00  0.00           C  
ATOM   1884  CD  PRO B 118      33.436  27.296  44.153  1.00  0.00           C  
ATOM   1885  HA  PRO B 118      32.786  27.001  41.077  1.00  0.00           H  
ATOM   1886  HB2 PRO B 118      31.049  28.331  43.113  1.00  0.00           H  
ATOM   1887  HB3 PRO B 118      30.780  26.795  42.240  1.00  0.00           H  
ATOM   1888  HG2 PRO B 118      31.453  26.783  44.873  1.00  0.00           H  
ATOM   1889  HG3 PRO B 118      32.189  25.596  43.747  1.00  0.00           H  
ATOM   1890  HD2 PRO B 118      34.082  26.653  44.751  1.00  0.00           H  
ATOM   1891  HD3 PRO B 118      33.322  28.256  44.657  1.00  0.00           H  
ATOM   1892  N   ASN B 119      33.593  29.964  42.007  1.00  1.11           N  
ATOM   1893  CA  ASN B 119      33.960  31.337  41.769  1.00  1.11           C  
ATOM   1894  C   ASN B 119      35.175  31.530  40.844  1.00  1.11           C  
ATOM   1895  O   ASN B 119      35.347  32.642  40.352  1.00  1.11           O  
ATOM   1896  CB  ASN B 119      34.234  31.946  43.150  1.00  1.11           C  
ATOM   1897  CG  ASN B 119      33.081  31.799  44.130  1.00  1.11           C  
ATOM   1898  ND2 ASN B 119      33.326  32.055  45.392  1.00  1.11           N  
ATOM   1899  OD1 ASN B 119      31.963  31.440  43.810  1.00  1.11           O  
ATOM   1900  H   ASN B 119      33.963  29.565  42.858  1.00  1.11           H  
ATOM   1901  HA  ASN B 119      33.111  31.848  41.317  1.00  1.11           H  
ATOM   1902  HB2 ASN B 119      35.120  31.480  43.582  1.00  1.11           H  
ATOM   1903  HB3 ASN B 119      34.437  33.012  43.033  1.00  1.11           H  
ATOM   1904 HD21 ASN B 119      34.233  32.382  45.693  1.00  1.11           H  
ATOM   1905 HD22 ASN B 119      32.538  31.966  46.014  1.00  1.11           H  
ATOM   1906  N   THR B 120      35.966  30.499  40.507  1.00  1.05           N  
ATOM   1907  CA  THR B 120      36.568  30.436  39.164  1.00  1.05           C  
ATOM   1908  C   THR B 120      35.430  30.160  38.199  1.00  1.05           C  
ATOM   1909  O   THR B 120      35.346  29.115  37.561  1.00  1.05           O  
ATOM   1910  CB  THR B 120      37.744  29.455  38.962  1.00  1.05           C  
ATOM   1911  CG2 THR B 120      39.062  30.058  39.440  1.00  1.05           C  
ATOM   1912  OG1 THR B 120      37.604  28.222  39.624  1.00  1.05           O  
ATOM   1913  H   THR B 120      35.784  29.609  40.948  1.00  1.05           H  
ATOM   1914  HA  THR B 120      36.948  31.425  38.908  1.00  1.05           H  
ATOM   1915  HB  THR B 120      37.853  29.259  37.896  1.00  1.05           H  
ATOM   1916  HG1 THR B 120      36.669  28.048  39.758  1.00  1.05           H  
ATOM   1917 HG21 THR B 120      39.873  29.355  39.252  1.00  1.05           H  
ATOM   1918 HG22 THR B 120      39.259  30.991  38.912  1.00  1.05           H  
ATOM   1919 HG23 THR B 120      39.005  30.256  40.511  1.00  1.05           H  
ATOM   1920  N   HIS B 121      34.558  31.163  38.062  1.00  0.97           N  
ATOM   1921  CA  HIS B 121      34.024  31.491  36.768  1.00  0.97           C  
ATOM   1922  C   HIS B 121      35.234  31.373  35.850  1.00  0.97           C  
ATOM   1923  O   HIS B 121      36.153  32.193  35.956  1.00  0.97           O  
ATOM   1924  CB  HIS B 121      33.468  32.930  36.795  1.00  0.97           C  
ATOM   1925  CG  HIS B 121      32.136  33.057  37.491  1.00  0.97           C  
ATOM   1926  CD2 HIS B 121      31.906  33.435  38.787  1.00  0.97           C  
ATOM   1927  ND1 HIS B 121      30.911  32.814  36.916  1.00  0.97           N  
ATOM   1928  CE1 HIS B 121      29.966  33.028  37.845  1.00  0.97           C  
ATOM   1929  NE2 HIS B 121      30.523  33.426  38.997  1.00  0.97           N  
ATOM   1930  H   HIS B 121      34.653  31.937  38.704  1.00  0.97           H  
ATOM   1931  HA  HIS B 121      33.248  30.782  36.475  1.00  0.97           H  
ATOM   1932  HB2 HIS B 121      33.338  33.265  35.766  1.00  0.97           H  
ATOM   1933  HB3 HIS B 121      34.188  33.597  37.269  1.00  0.97           H  
ATOM   1934  HD1 HIS B 121      30.740  32.541  35.959  1.00  0.97           H  
ATOM   1935  HD2 HIS B 121      32.657  33.701  39.515  1.00  0.97           H  
ATOM   1936  HE1 HIS B 121      28.903  32.918  37.687  1.00  0.97           H  
ATOM   1937  N   LEU B 122      35.286  30.314  35.019  1.00  1.02           N  
ATOM   1938  CA  LEU B 122      35.934  30.392  33.709  1.00  1.02           C  
ATOM   1939  C   LEU B 122      35.662  31.820  33.319  1.00  1.02           C  
ATOM   1940  O   LEU B 122      34.461  32.100  33.276  1.00  1.02           O  
ATOM   1941  CB  LEU B 122      35.197  29.489  32.702  1.00  1.02           C  
ATOM   1942  CG  LEU B 122      35.792  28.081  32.599  1.00  1.02           C  
ATOM   1943  CD1 LEU B 122      34.679  27.038  32.576  1.00  1.02           C  
ATOM   1944  CD2 LEU B 122      36.613  27.950  31.312  1.00  1.02           C  
ATOM   1945  H   LEU B 122      34.602  29.586  35.168  1.00  1.02           H  
ATOM   1946  HA  LEU B 122      37.000  30.168  33.769  1.00  1.02           H  
ATOM   1947  HB2 LEU B 122      34.146  29.432  32.984  1.00  1.02           H  
ATOM   1948  HB3 LEU B 122      35.221  29.953  31.716  1.00  1.02           H  
ATOM   1949  HG  LEU B 122      36.436  27.880  33.455  1.00  1.02           H  
ATOM   1950 HD11 LEU B 122      34.004  27.222  31.740  1.00  1.02           H  
ATOM   1951 HD12 LEU B 122      34.117  27.090  33.508  1.00  1.02           H  
ATOM   1952 HD13 LEU B 122      35.109  26.039  32.495  1.00  1.02           H  
ATOM   1953 HD21 LEU B 122      37.407  28.697  31.311  1.00  1.02           H  
ATOM   1954 HD22 LEU B 122      35.972  28.100  30.442  1.00  1.02           H  
ATOM   1955 HD23 LEU B 122      37.060  26.958  31.267  1.00  1.02           H  
ATOM   1956  N   PRO B 123      36.672  32.713  33.273  1.00  0.00           N  
ATOM   1957  CA  PRO B 123      36.412  34.113  33.054  1.00  0.00           C  
ATOM   1958  C   PRO B 123      35.706  34.098  31.718  1.00  0.00           C  
ATOM   1959  O   PRO B 123      36.348  33.934  30.678  1.00  0.00           O  
ATOM   1960  CB  PRO B 123      37.770  34.826  33.088  1.00  0.00           C  
ATOM   1961  CG  PRO B 123      38.786  33.704  32.871  1.00  0.00           C  
ATOM   1962  CD  PRO B 123      38.092  32.470  33.440  1.00  0.00           C  
ATOM   1963  HA  PRO B 123      35.755  34.513  33.826  1.00  0.00           H  
ATOM   1964  HB2 PRO B 123      37.920  35.256  34.079  1.00  0.00           H  
ATOM   1965  HB3 PRO B 123      37.850  35.601  32.326  1.00  0.00           H  
ATOM   1966  HG2 PRO B 123      39.729  33.906  33.379  1.00  0.00           H  
ATOM   1967  HG3 PRO B 123      38.950  33.565  31.802  1.00  0.00           H  
ATOM   1968  HD2 PRO B 123      38.414  31.580  32.898  1.00  0.00           H  
ATOM   1969  HD3 PRO B 123      38.321  32.373  34.501  1.00  0.00           H  
ATOM   1970  N   GLU B 124      34.366  34.094  31.787  1.00  1.03           N  
ATOM   1971  CA  GLU B 124      33.443  34.259  30.693  1.00  1.03           C  
ATOM   1972  C   GLU B 124      34.018  35.519  30.179  1.00  1.03           C  
ATOM   1973  O   GLU B 124      34.078  36.478  30.950  1.00  1.03           O  
ATOM   1974  CB  GLU B 124      32.000  34.504  31.155  1.00  1.03           C  
ATOM   1975  CG  GLU B 124      31.136  33.251  31.026  1.00  1.03           C  
ATOM   1976  CD  GLU B 124      29.646  33.575  31.203  1.00  1.03           C  
ATOM   1977  OE1 GLU B 124      28.836  32.858  30.575  1.00  1.03           O  
ATOM   1978  OE2 GLU B 124      29.335  34.540  31.938  1.00  1.03           O1-
ATOM   1979  H   GLU B 124      33.959  33.969  32.703  1.00  1.03           H  
ATOM   1980  HA  GLU B 124      33.511  33.451  29.965  1.00  1.03           H  
ATOM   1981  HB2 GLU B 124      31.989  34.870  32.182  1.00  1.03           H  
ATOM   1982  HB3 GLU B 124      31.563  35.268  30.511  1.00  1.03           H  
ATOM   1983  HG2 GLU B 124      31.295  32.818  30.039  1.00  1.03           H  
ATOM   1984  HG3 GLU B 124      31.450  32.521  31.772  1.00  1.03           H  
ATOM   1985  N   THR B 125      34.714  35.377  29.056  1.00  1.07           N  
ATOM   1986  CA  THR B 125      35.751  36.298  28.635  1.00  1.07           C  
ATOM   1987  C   THR B 125      34.954  37.538  28.406  1.00  1.07           C  
ATOM   1988  O   THR B 125      34.284  37.566  27.385  1.00  1.07           O  
ATOM   1989  CB  THR B 125      36.423  35.772  27.355  1.00  1.07           C  
ATOM   1990  CG2 THR B 125      37.824  36.343  27.175  1.00  1.07           C  
ATOM   1991  OG1 THR B 125      36.544  34.367  27.424  1.00  1.07           O  
ATOM   1992  H   THR B 125      34.651  34.502  28.555  1.00  1.07           H  
ATOM   1993  HA  THR B 125      36.483  36.439  29.431  1.00  1.07           H  
ATOM   1994  HB  THR B 125      35.829  36.004  26.471  1.00  1.07           H  
ATOM   1995  HG1 THR B 125      36.734  34.153  28.341  1.00  1.07           H  
ATOM   1996 HG21 THR B 125      38.446  36.088  28.032  1.00  1.07           H  
ATOM   1997 HG22 THR B 125      38.270  35.932  26.269  1.00  1.07           H  
ATOM   1998 HG23 THR B 125      37.765  37.428  27.079  1.00  1.07           H  
ATOM   1999  N   LYS B 126      34.840  38.374  29.455  1.00  1.06           N  
ATOM   2000  CA  LYS B 126      33.577  39.050  29.809  1.00  1.06           C  
ATOM   2001  C   LYS B 126      33.284  39.836  28.570  1.00  1.06           C  
ATOM   2002  O   LYS B 126      34.145  40.676  28.322  1.00  1.06           O  
ATOM   2003  CB  LYS B 126      33.820  39.909  31.063  1.00  1.06           C  
ATOM   2004  CG  LYS B 126      32.564  40.246  31.876  1.00  1.06           C  
ATOM   2005  CD  LYS B 126      32.946  41.261  32.965  1.00  1.06           C  
ATOM   2006  CE  LYS B 126      31.851  41.401  34.027  1.00  1.06           C  
ATOM   2007  NZ  LYS B 126      32.187  42.462  35.012  1.00  1.06           N1+
ATOM   2008  H   LYS B 126      35.407  38.131  30.254  1.00  1.06           H  
ATOM   2009  HA  LYS B 126      32.796  38.313  29.999  1.00  1.06           H  
ATOM   2010  HB2 LYS B 126      34.333  40.831  30.788  1.00  1.06           H  
ATOM   2011  HB3 LYS B 126      34.486  39.359  31.726  1.00  1.06           H  
ATOM   2012  HG2 LYS B 126      31.800  40.675  31.225  1.00  1.06           H  
ATOM   2013  HG3 LYS B 126      32.180  39.333  32.330  1.00  1.06           H  
ATOM   2014  HD2 LYS B 126      33.865  40.935  33.455  1.00  1.06           H  
ATOM   2015  HD3 LYS B 126      33.128  42.226  32.490  1.00  1.06           H  
ATOM   2016  HE2 LYS B 126      30.911  41.636  33.527  1.00  1.06           H  
ATOM   2017  HE3 LYS B 126      31.730  40.441  34.528  1.00  1.06           H  
ATOM   2018  HZ1 LYS B 126      32.251  43.359  34.552  1.00  1.06           H  
ATOM   2019  HZ2 LYS B 126      33.067  42.263  35.465  1.00  1.06           H  
ATOM   2020  HZ3 LYS B 126      31.468  42.522  35.720  1.00  1.06           H  
ATOM   2021  N   PRO B 127      32.324  39.384  27.729  1.00  1.02           N  
ATOM   2022  CA  PRO B 127      32.378  39.515  26.269  1.00  1.02           C  
ATOM   2023  C   PRO B 127      32.967  40.874  25.986  1.00  1.02           C  
ATOM   2024  O   PRO B 127      32.314  41.822  26.401  1.00  1.02           O  
ATOM   2025  CB  PRO B 127      30.936  39.328  25.784  1.00  1.02           C  
ATOM   2026  CG  PRO B 127      30.108  39.170  27.066  1.00  1.02           C  
ATOM   2027  CD  PRO B 127      31.117  38.691  28.102  1.00  1.02           C  
ATOM   2028  HA  PRO B 127      33.005  38.747  25.818  1.00  1.02           H  
ATOM   2029  HB2 PRO B 127      30.872  38.412  25.195  1.00  1.02           H  
ATOM   2030  HB3 PRO B 127      30.584  40.174  25.194  1.00  1.02           H  
ATOM   2031  HG2 PRO B 127      29.719  40.143  27.365  1.00  1.02           H  
ATOM   2032  HG3 PRO B 127      29.293  38.458  26.938  1.00  1.02           H  
ATOM   2033  HD2 PRO B 127      31.266  37.615  28.020  1.00  1.02           H  
ATOM   2034  HD3 PRO B 127      30.785  38.961  29.105  1.00  1.02           H  
ATOM   2035  N   SER B 128      34.248  40.903  25.554  1.00  0.88           N  
ATOM   2036  CA  SER B 128      35.145  42.062  25.727  1.00  0.88           C  
ATOM   2037  C   SER B 128      34.321  43.351  25.592  1.00  0.88           C  
ATOM   2038  O   SER B 128      33.735  43.489  24.518  1.00  0.88           O  
ATOM   2039  CB  SER B 128      36.247  42.024  24.660  1.00  0.88           C  
ATOM   2040  OG  SER B 128      36.973  40.802  24.743  1.00  0.88           O  
ATOM   2041  H   SER B 128      34.683  40.030  25.290  1.00  0.88           H  
ATOM   2042  HA  SER B 128      35.604  42.014  26.715  1.00  0.88           H  
ATOM   2043  HB2 SER B 128      35.801  42.109  23.670  1.00  0.88           H  
ATOM   2044  HB3 SER B 128      36.923  42.866  24.811  1.00  0.88           H  
ATOM   2045  HG  SER B 128      37.337  40.760  25.630  1.00  0.88           H  
ATOM   2046  N   PRO B 129      34.143  44.146  26.673  1.00  0.00           N  
ATOM   2047  CA  PRO B 129      33.065  45.135  26.797  1.00  0.00           C  
ATOM   2048  C   PRO B 129      33.024  46.148  25.653  1.00  0.00           C  
ATOM   2049  O   PRO B 129      34.115  46.458  25.120  1.00  0.00           O  
ATOM   2050  CB  PRO B 129      33.269  45.825  28.153  1.00  0.00           C  
ATOM   2051  CG  PRO B 129      34.737  45.552  28.476  1.00  0.00           C  
ATOM   2052  CD  PRO B 129      34.964  44.172  27.866  1.00  0.00           C  
ATOM   2053  OXT PRO B 129      31.895  46.624  25.389  1.00  0.00           O1-
ATOM   2054  HA  PRO B 129      32.104  44.619  26.795  1.00  0.00           H  
ATOM   2055  HB2 PRO B 129      33.059  46.893  28.106  1.00  0.00           H  
ATOM   2056  HB3 PRO B 129      32.635  45.346  28.898  1.00  0.00           H  
ATOM   2057  HG2 PRO B 129      35.364  46.284  27.967  1.00  0.00           H  
ATOM   2058  HG3 PRO B 129      34.926  45.559  29.549  1.00  0.00           H  
ATOM   2059  HD2 PRO B 129      34.624  43.399  28.555  1.00  0.00           H  
ATOM   2060  HD3 PRO B 129      36.019  44.040  27.628  1.00  0.00           H  
TER   
END
