# Supplementary material for: High-throughput functional mapping of variants in an arrhythmia gene, KCNE1, reveals novel biology
Source: Genome Med. 2024 May 30;16:73. doi: 10.1186/s13073-024-01340-5 (PMC11138074; doi:10.1186/s13073-024-01340-5)
Supplement: Supplementary file 8 — Additional file 8: A zipped folder containing .pse Pymol session files corresponding to Figs. 1A and 5B, C, D, F, and G. [file 13073_2024_1340_MOESM8_ESM.zip]

Archive with 6 entries (6 files):
- Figure-1A.pse
- Figure-5B.pse
- Figure-5C.pse
- Figure-5D.pse
- Figure-5F.pse
- Figure-5G.pse
